# Supplementary material for: Crystal structures of coordination polymers from CaI2 and proline
Source: Acta Crystallogr E Crystallogr Commun. 2015 May 23;71(Pt 6):675–80. doi: 10.1107/S2056989015009597 (PMC4459365; doi:10.1107/S2056989015009597)
Supplement: Supplementary file 1 [file e-71-00675-sup1.cif]

##############################################################################
#                                                                            #
# This CIF contains the data in a paper accepted for publication in          #
# Acta Crystallographica Section E. It conforms to the requirements of       #
# Notes for Authors for Acta Crystallographica Section E, and has been       #
# peer reviewed under the auspices of the IUCr Commission on Journals.       #
#                                                                            #
# Full details of the Crystallographic Information File format               #
# are given in the paper "The Crystallographic Information File (CIF):       #
# a New Standard Archive File for Crystallography" by S. R. Hall, F. H.      #
# Allen and I. D. Brown [Acta Cryst. (1991), A47, 655-685].                  #
#                                                                            #
# The current version of the core CIF dictionary is obtainable from          #
# ftp://ftp.iucr.org/pub/cif_core.dic.                                       #
#                                                                            #
# Software is freely available for graphical display of the structure(s)     #
# in this CIF. For information consult the CIF software page                 #
# http://www.iucr.org/resources/cif/software.                                #
#                                                                            #
# This file may be used for bona fide research purposes within the           #
# scientific community so long as proper attribution is given to the journal # 
# article from which it was obtained.                                        #
#                                                                            #
##############################################################################
data_global
_audit_creation_method     'form.cif (version 2.0)'
_journal_data_validation_number     ?
_journal_date_recd_electronic     2015-04-28
_journal_date_accepted     2015-05-19
_journal_name_full     'Acta Crystallographica, Section E'
_journal_year     2015
_journal_volume     71
_journal_issue      6
_journal_page_first     675
_journal_page_last     680
_journal_paper_category     GM
_journal_paper_doi     10.1107/S2056989015009597
_journal_coeditor_code     GK2631
_publ_contact_author_name     'Ulli Englert'
_publ_contact_author_address
;
Institut of Inorganic Chemistry
RWTH Aachen
Landoltweg 1
52074 Aachen
Germany
;
_publ_contact_author_email     ullrich.englert@ac.rwth-aachen.de
_publ_contact_author_fax     '0049-241-8888288'
_publ_contact_author_phone     '0049-241-8094666'
_publ_section_title
;
Crystal structures of coordination polymers from CaI~2~ and proline
;
loop_
    _publ_author_name
    _publ_author_address
    'Lamberts, Kevin'
;
Institute of Inorganic Chemistry
RWTH Aachen
Landoltweg 1
52074 Aachen
Germany
;
    'Englert, Ulli'
;
Institute of Inorganic Chemistry
RWTH Aachen
Landoltweg 1
52074 Aachen
Germany
;
_publ_section_synopsis
;
Reactions of <i>L</i>- and <i>DL</i>-proline with CaI~2~ yields two crystalline
products. The zwitterionic proline bridges the Ca cations with its carboxylate
group in different coordination modes to form one-dimensional coordination
polymers.
;
data_1
_database_code_depnum_ccdc_archive 'CCDC 1401788'
_audit_creation_method     SHELXL-2013
_chemical_name_systematic
;\
<i>catena</i>-poly[[aqua-\m~3~-<i>L</i>-proline-tetra-\m~2~-<i>L</i>-\
proline-dicalcium] tetraiodide 1.7-hydrate]
;
_chemical_name_common     ?
_chemical_formula_moiety     'C25 H47 Ca2 N5 O11 4+, 4(I -), 1.707(H2 O)'
_chemical_formula_sum     'C25 H50.41 Ca2 I4 N5 O12.71'
_chemical_formula_iupac     '[Ca2 (C5 H9 N O2)5 (H2 O)] I4, 1.7H2 O'
_chemical_formula_weight     1212.21
_chemical_melting_point     ?
_shelx_space_group_comment
;
The symmetry employed for this shelxl refinement is uniquely defined
by the following loop, which should always be used as a source of
symmetry information in preference to the above space-group names.
They are only intended as comments.
;
_space_group_crystal_system     orthorhombic
_space_group_name_H-M_alt     'P 21 21 21'
_space_group_name_Hall     'P 2ac 2ab'
loop_
    _space_group_symop_operation_xyz
    'x, y, z'
    '-x+1/2, -y, z+1/2'
    'x+1/2, -y+1/2, -z'
    '-x, y+1/2, -z+1/2'
_cell_length_a     11.5276(9)
_cell_length_b     12.7878(10)
_cell_length_c     28.285(2)
_cell_angle_alpha     90
_cell_angle_beta     90
_cell_angle_gamma     90
_cell_volume     4169.6(5)
_cell_formula_units_Z     4
_cell_measurement_reflns_used     9906
_cell_measurement_theta_min     2.38
_cell_measurement_theta_max     26.31
_cell_measurement_temperature     100(2)
_exptl_crystal_description     block
_exptl_crystal_colour     yellow
_exptl_crystal_size_max     0.22
_exptl_crystal_size_mid     0.20
_exptl_crystal_size_min     0.10
_exptl_crystal_density_diffrn     1.931
_exptl_crystal_density_meas     ?
_exptl_crystal_density_method     ?
_exptl_crystal_F_000     2356
_exptl_absorpt_coefficient_mu     3.293
_exptl_absorpt_correction_type     multi-scan
_exptl_absorpt_process_details
;
(SADABS; Bruker, 2008)
;
_shelx_estimated_absorpt_T_min     0.531
_shelx_estimated_absorpt_T_max     0.734
_exptl_absorpt_correction_T_min     0.5634
_exptl_absorpt_correction_T_max     0.7457
_exptl_special_details     ?
_diffrn_ambient_temperature     100(2)
_diffrn_radiation_type     MoK\a
_diffrn_radiation_wavelength     0.71073
_diffrn_measurement_device_type
;
Bruker D8 with APEX CCD area detector and Incoatec microsource
;
_diffrn_measurement_method     '\w scans'
_diffrn_detector_area_resol_mean     ?
_diffrn_reflns_number     58117
_diffrn_reflns_av_R_equivalents     0.0527
_diffrn_reflns_theta_min     1.908
_diffrn_reflns_theta_max     28.408
_diffrn_reflns_theta_full     25.242
_diffrn_measured_fraction_theta_max     0.999
_diffrn_measured_fraction_theta_full     0.999
_diffrn_reflns_limit_h_min     -15
_diffrn_reflns_limit_h_max     15
_diffrn_reflns_limit_k_min     -17
_diffrn_reflns_limit_k_max     17
_diffrn_reflns_limit_l_min     -37
_diffrn_reflns_limit_l_max     37
_refine_special_details     ?
_reflns_number_total     10475
_reflns_number_gt     9862
_reflns_threshold_expression     I>2\s(I)
_refine_ls_structure_factor_coef     Fsqd
_refine_ls_matrix_type     full
_refine_ls_R_factor_all     0.0388
_refine_ls_R_factor_gt     0.0357
_refine_ls_wR_factor_gt     0.0707
_refine_ls_wR_factor_ref     0.0718
_refine_ls_goodness_of_fit_ref     1.097
_refine_ls_restrained_S_all     1.097
_refine_ls_number_reflns     10475
_refine_ls_number_parameters     455
_refine_ls_number_restraints     10
_refine_ls_hydrogen_treatment     mixed
_refine_ls_weighting_scheme     calc
_refine_ls_weighting_details
;
 w=1/[\s^2^(Fo^2^)+(0.0050P)^2^+7.0000P]
 where P=(Fo^2^+2Fc^2^)/3
;
_atom_sites_solution_hydrogens     mixed
_atom_sites_solution_primary     ?
_atom_sites_solution_secondary     ?
_refine_ls_shift/su_max     0.000
_refine_ls_shift/su_mean     0.000
_refine_diff_density_max     0.925
_refine_diff_density_min     -0.659
_refine_ls_extinction_method     none
_refine_ls_extinction_coef     .
_refine_ls_abs_structure_details
;
Flack <i>x</i> determined using 4114 quotients
[(<i>I</i>^+^)-(<i>I</i>^-^)]/[(<i>I</i>^+^)+(<i>I</i>^-^)]
(Parsons & Flack, 2004)
;
_refine_ls_abs_structure_Flack     0.023(8)
loop_
    _atom_type_symbol
    _atom_type_description
    _atom_type_scat_dispersion_real
    _atom_type_scat_dispersion_imag
    _atom_type_scat_source
    'C' 'C' 0.0033 0.0016
                         'International Tables Vol C Tables 4.2.6.8 and 6.1.1.4'
    'H' 'H' 0.0000 0.0000
                         'International Tables Vol C Tables 4.2.6.8 and 6.1.1.4'
    'Ca' 'Ca' 0.2262 0.3064
                         'International Tables Vol C Tables 4.2.6.8 and 6.1.1.4'
    'I' 'I' -0.4742 1.8119
                         'International Tables Vol C Tables 4.2.6.8 and 6.1.1.4'
    'N' 'N' 0.0061 0.0033
                         'International Tables Vol C Tables 4.2.6.8 and 6.1.1.4'
    'O' 'O' 0.0106 0.0060
                         'International Tables Vol C Tables 4.2.6.8 and 6.1.1.4'
_computing_data_collection
;
SMART (Bruker, 2008)
;
_computing_cell_refinement
;
SAINT-Plus (Bruker, 2008)
;
_computing_data_reduction
;
SAINT-Plus (Bruker, 2008)
;
_computing_structure_solution
;
SHELXS97 (Sheldrick, 2008)
;
_computing_structure_refinement
;
SHELXL2013 (Sheldrick, 2015)
;
_computing_molecular_graphics
;
Mercury (Macrae <i>et al.</i>,  2008)
;
_computing_publication_material
;
SHELXL2013 (Sheldrick, 2015)
;
loop_
    _atom_site_type_symbol
    _atom_site_label
    _atom_site_fract_x
    _atom_site_fract_y
    _atom_site_fract_z
    _atom_site_U_iso_or_equiv
    _atom_site_adp_type
    _atom_site_calc_flag
    _atom_site_occupancy
    _atom_site_disorder_assembly
    _atom_site_disorder_group
    I I1 0.50063(4) 0.78534(4) 0.46773(2) 0.02285(11) Uani d 1 . .
    I I2 0.09876(4) 0.41042(4) 0.14734(2) 0.02416(11) Uani d 1 . .
    I I3 0.11459(5) 0.59585(4) 0.30876(2) 0.03516(14) Uani d 1 . .
    I I4A 0.56556(15) 0.30647(9) 0.51264(3) 0.0380(4) Uani d 0.866(7) A 1
    I I4B 0.6104(12) 0.3290(8) 0.5192(3) 0.063(3) Uiso d 0.134(7) A 2
    Ca Ca1 0.53455(11) 0.37203(10) 0.27820(5) 0.0131(3) Uani d 1 . .
    Ca Ca2 0.55317(12) 0.66087(10) 0.31101(5) 0.0138(3) Uani d 1 . .
    O O1 0.6580(4) 0.5048(4) 0.32742(16) 0.0182(10) Uani d 1 . .
    O O2 0.7001(5) 0.3367(4) 0.33170(18) 0.0239(12) Uani d 1 . .
    O O3 0.4226(4) 0.4116(4) 0.34390(16) 0.0247(11) Uani d 1 . .
    O O4 0.4391(4) 0.5772(4) 0.36946(16) 0.0236(11) Uani d 1 . .
    O O5 0.4838(4) 0.5378(4) 0.25134(16) 0.0183(10) Uani d 1 . .
    O O6 0.4223(5) 0.6927(4) 0.22803(16) 0.0223(11) Uani d 1 . .
    O O7 0.7622(4) 0.6802(4) 0.28044(16) 0.0183(10) Uani d 1 . .
    O O8 0.6321(4) 0.7962(4) 0.25585(16) 0.0204(10) Uani d 1 . .
    O O9 0.4242(4) 0.7994(4) 0.32275(16) 0.0213(11) Uani d 1 . .
    O O10 0.3145(4) 0.9020(4) 0.27825(16) 0.0216(10) Uani d 1 . .
    O O11 0.6681(5) 0.7372(4) 0.37170(18) 0.0226(11) Uani d 1 . .
    H H11B 0.716(6) 0.783(5) 0.364(3) 0.027 Uiso d 1 . .
    H H11A 0.632(6) 0.755(6) 0.3963(18) 0.027 Uiso d 1 . .
    O O12 1.0987(5) 0.9338(4) 0.24099(19) 0.0306(13) Uani d 1 . .
    H H12A 1.141(4) 0.928(7) 0.2647(10) 0.037 Uiso d 1 . .
    H H12B 1.154(3) 0.924(6) 0.2225(8) 0.037 Uiso d 1 . .
    O O13 0.6478(10) 0.6644(9) 0.0612(4) 0.059(4) Uani d 0.707(17) . .
    H H13B 0.712(6) 0.670(13) 0.047(4) 0.070 Uiso d 0.707(17) . .
    H H13A 0.612(10) 0.691(12) 0.038(3) 0.070 Uiso d 0.707(17) . .
    N N1 0.8513(6) 0.5710(5) 0.3712(2) 0.0291(15) Uani d 1 . .
    H H1A 0.9093 0.5919 0.3472 0.035 Uiso calc 1 B 1
    H H1B 0.7779 0.6077 0.3639 0.035 Uiso calc 1 B 1
    N N2 0.4256(6) 0.5121(4) 0.4621(2) 0.0242(14) Uani d 1 . .
    H H2A 0.4539 0.5790 0.4488 0.029 Uiso calc 1 . .
    H H2B 0.4922 0.4751 0.4765 0.029 Uiso calc 1 . .
    N N3 0.2892(5) 0.6171(4) 0.1571(2) 0.0192(13) Uani d 1 . .
    H H3A 0.2875 0.6855 0.1735 0.023 Uiso calc 1 C 1
    H H3B 0.2114 0.5849 0.1598 0.023 Uiso calc 1 C 1
    N N4 0.9412(5) 0.7729(5) 0.2348(2) 0.0218(13) Uani d 1 . .
    H H4A 0.9849 0.8373 0.2425 0.026 Uiso calc 1 D 1
    H H4B 0.9402 0.7276 0.2632 0.026 Uiso calc 1 D 1
    N N5 0.2588(5) 0.7619(5) 0.3864(2) 0.0222(14) Uani d 1 . .
    H H5A 0.3409 0.7607 0.3967 0.027 Uiso calc 1 . .
    H H5B 0.2396 0.6934 0.3721 0.027 Uiso calc 1 . .
    C C1 0.7208(6) 0.4304(5) 0.3402(2) 0.0171(14) Uani d 1 . .
    C C2 0.8318(6) 0.4551(5) 0.3680(2) 0.0174(14) Uani d 1 . .
    H H2 0.8996 0.4219 0.3519 0.021 Uiso calc 1 E 1
    C C3A 0.8275(8) 0.4183(7) 0.4196(3) 0.035(2) Uani d 0.481(12) F 1
    H H3A1 0.8986 0.3795 0.4285 0.042 Uiso calc 0.481(12) F 1
    H H3A2 0.7586 0.3742 0.4258 0.042 Uiso calc 0.481(12) F 1
    C C4A 0.8195(15) 0.5273(13) 0.4458(6) 0.0263(10) Uiso d 0.481(12) F 1
    H H4A1 0.7378 0.5509 0.4479 0.032 Uiso calc 0.481(12) F 1
    H H4A2 0.8516 0.5221 0.4782 0.032 Uiso calc 0.481(12) F 1
    C C5A 0.8904(16) 0.6024(14) 0.4161(6) 0.0263(10) Uiso d 0.481(12) F 1
    H H5A1 0.8710 0.6763 0.4229 0.032 Uiso calc 0.481(12) F 1
    H H5A2 0.9748 0.5912 0.4201 0.032 Uiso calc 0.481(12) F 1
    C C3B 0.8275(8) 0.4183(7) 0.4196(3) 0.035(2) Uani d 0.519(12) F 2
    H H3B1 0.7466 0.4191 0.4313 0.042 Uiso calc 0.519(12) F 2
    H H3B2 0.8577 0.3460 0.4221 0.042 Uiso calc 0.519(12) F 2
    C C4B 0.8989(14) 0.4893(11) 0.4475(5) 0.0263(10) Uiso d 0.519(12) F 2
    H H4B1 0.9827 0.4784 0.4418 0.032 Uiso calc 0.519(12) F 2
    H H4B2 0.8823 0.4838 0.4817 0.032 Uiso calc 0.519(12) F 2
    C C5B 0.8564(15) 0.5922(14) 0.4269(5) 0.0263(10) Uiso d 0.519(12) F 2
    H H5B1 0.9110 0.6497 0.4343 0.032 Uiso calc 0.519(12) F 2
    H H5B2 0.7788 0.6103 0.4394 0.032 Uiso calc 0.519(12) F 2
    C C6 0.4157(6) 0.4818(5) 0.3747(2) 0.0199(15) Uani d 1 . .
    C C7 0.3731(7) 0.4458(6) 0.4233(2) 0.0235(16) Uani d 1 . .
    H H7 0.3953 0.3710 0.4283 0.028 Uiso calc 1 . .
    C C8 0.2421(7) 0.4584(7) 0.4310(3) 0.0323(19) Uani d 1 . .
    H H8A 0.1990 0.3970 0.4188 0.039 Uiso calc 1 . .
    H H8B 0.2126 0.5224 0.4154 0.039 Uiso calc 1 . .
    C C9 0.2318(8) 0.4665(7) 0.4850(3) 0.035(2) Uani d 1 . .
    H H9A 0.1578 0.5001 0.4942 0.042 Uiso calc 1 . .
    H H9B 0.2362 0.3965 0.4999 0.042 Uiso calc 1 . .
    C C10 0.3337(8) 0.5329(6) 0.4991(3) 0.0308(19) Uani d 1 . .
    H H10A 0.3620 0.5130 0.5309 0.037 Uiso calc 1 . .
    H H10B 0.3121 0.6078 0.4995 0.037 Uiso calc 1 . .
    C C11 0.4304(6) 0.5976(5) 0.2230(2) 0.0145(13) Uani d 1 . .
    C C12 0.3783(6) 0.5474(5) 0.1796(2) 0.0174(14) Uani d 1 . .
    H H12 0.3422 0.4790 0.1883 0.021 Uiso calc 1 G 1
    C C13A 0.4678(7) 0.5310(7) 0.1402(3) 0.0322(19) Uani d 0.730(12) H 1
    H H13C 0.5022 0.4601 0.1418 0.039 Uiso calc 0.730(12) H 1
    H H13D 0.5305 0.5837 0.1419 0.039 Uiso calc 0.730(12) H 1
    C C14A 0.3950(10) 0.5447(8) 0.0946(4) 0.0263(10) Uiso d 0.730(12) H 1
    H H14A 0.4451 0.5608 0.0672 0.032 Uiso calc 0.730(12) H 1
    H H14B 0.3492 0.4810 0.0877 0.032 Uiso calc 0.730(12) H 1
    C C15A 0.3196(8) 0.6325(6) 0.1059(3) 0.0274(18) Uani d 0.730(12) H 1
    H H15A 0.2491 0.6316 0.0859 0.033 Uiso calc 0.730(12) H 1
    H H15B 0.3605 0.6998 0.1011 0.033 Uiso calc 0.730(12) H 1
    C C13B 0.4678(7) 0.5310(7) 0.1402(3) 0.0322(19) Uani d 0.270(12) H 2
    H H13E 0.4528 0.4647 0.1231 0.039 Uiso calc 0.270(12) H 2
    H H13F 0.5474 0.5290 0.1533 0.039 Uiso calc 0.270(12) H 2
    C C14B 0.452(3) 0.627(2) 0.1061(10) 0.0263(10) Uiso d 0.270(12) H 2
    H H14C 0.4877 0.6916 0.1193 0.032 Uiso calc 0.270(12) H 2
    H H14D 0.4844 0.6134 0.0743 0.032 Uiso calc 0.270(12) H 2
    C C15B 0.3196(8) 0.6325(6) 0.1059(3) 0.0274(18) Uani d 0.270(12) H 2
    H H15C 0.2921 0.7012 0.0943 0.033 Uiso calc 0.270(12) H 2
    H H15D 0.2860 0.5765 0.0860 0.033 Uiso calc 0.270(12) H 2
    C C16 0.7340(6) 0.7567(5) 0.2558(2) 0.0162(14) Uani d 1 . .
    C C17A 0.8181(6) 0.8005(6) 0.2205(2) 0.0214(15) Uani d 0.782(12) I 1
    H H17A 0.8082 0.8777 0.2167 0.026 Uiso calc 0.782(12) I 1
    C C18A 0.8031(10) 0.7417(9) 0.1718(4) 0.0263(10) Uiso d 0.782(12) I 1
    H H18A 0.7791 0.6682 0.1766 0.032 Uiso calc 0.782(12) I 1
    H H18B 0.7451 0.7772 0.1515 0.032 Uiso calc 0.782(12) I 1
    C C19A 0.9234(8) 0.7480(8) 0.1502(3) 0.0263(10) Uiso d 0.782(12) I 1
    H H19A 0.9417 0.8193 0.1389 0.032 Uiso calc 0.782(12) I 1
    H H19B 0.9335 0.6974 0.1241 0.032 Uiso calc 0.782(12) I 1
    C C20A 0.9976(7) 0.7173(7) 0.1949(3) 0.0341(18) Uani d 0.782(12) I 1
    H H20A 0.9963 0.6407 0.2000 0.041 Uiso calc 0.782(12) I 1
    H H20B 1.0791 0.7403 0.1911 0.041 Uiso calc 0.782(12) I 1
    C C17B 0.8181(6) 0.8005(6) 0.2205(2) 0.0214(15) Uani d 0.218(12) I 2
    H H17B 0.8127 0.8781 0.2242 0.026 Uiso calc 0.218(12) I 2
    C C18B 0.812(3) 0.784(3) 0.1740(13) 0.0263(10) Uiso d 0.218(12) I 2
    H H18C 0.8451 0.8431 0.1561 0.032 Uiso calc 0.218(12) I 2
    H H18D 0.7305 0.7729 0.1639 0.032 Uiso calc 0.218(12) I 2
    C C19B 0.884(3) 0.684(3) 0.1670(12) 0.0263(10) Uiso d 0.218(12) I 2
    H H19C 0.9006 0.6698 0.1332 0.032 Uiso calc 0.218(12) I 2
    H H19D 0.8468 0.6217 0.1814 0.032 Uiso calc 0.218(12) I 2
    C C20B 0.9976(7) 0.7173(7) 0.1949(3) 0.0341(18) Uani d 0.218(12) I 2
    H H20C 1.0432 0.6561 0.2057 0.041 Uiso calc 0.218(12) I 2
    H H20D 1.0477 0.7643 0.1760 0.041 Uiso calc 0.218(12) I 2
    C C21 0.3319(6) 0.8491(5) 0.3143(2) 0.0142(13) Uani d 1 . .
    C C22 0.2389(6) 0.8479(5) 0.3520(2) 0.0178(14) Uani d 1 . .
    H H22 0.1625 0.8356 0.3362 0.021 Uiso calc 1 . .
    C C23 0.2274(7) 0.9435(6) 0.3836(3) 0.033(2) Uani d 1 . .
    H H23A 0.1725 0.9946 0.3698 0.040 Uiso calc 1 . .
    H H23B 0.3036 0.9780 0.3880 0.040 Uiso calc 1 . .
    C C24 0.1817(8) 0.9015(9) 0.4305(3) 0.046(3) Uani d 1 . .
    H H24A 0.2325 0.9242 0.4568 0.055 Uiso calc 1 . .
    H H24B 0.1024 0.9282 0.4365 0.055 Uiso calc 1 . .
    C C25 0.1804(7) 0.7848(8) 0.4272(3) 0.039(2) Uani d 1 . .
    H H25A 0.2100 0.7526 0.4566 0.047 Uiso calc 1 . .
    H H25B 0.1010 0.7586 0.4211 0.047 Uiso calc 1 . .
loop_
    _atom_site_aniso_label
    _atom_site_aniso_U_11
    _atom_site_aniso_U_22
    _atom_site_aniso_U_33
    _atom_site_aniso_U_12
    _atom_site_aniso_U_13
    _atom_site_aniso_U_23
    I1 0.0253(2) 0.0261(2) 0.01717(19) 0.0004(2) -0.0012(2) -0.00403(18)
    I2 0.0162(2) 0.0236(2) 0.0327(2) -0.0018(2) -0.0035(2) 0.0007(2)
    I3 0.0306(3) 0.0202(2) 0.0547(3) 0.0013(2) -0.0197(3) -0.0077(2)
    I4A 0.0449(7) 0.0271(5) 0.0421(4) 0.0087(4) -0.0073(4) 0.0069(3)
    Ca1 0.0131(7) 0.0115(6) 0.0148(6) -0.0007(5) -0.0016(5) -0.0011(5)
    Ca2 0.0152(7) 0.0120(6) 0.0143(6) -0.0013(5) 0.0007(5) 0.0003(5)
    O1 0.020(3) 0.014(2) 0.021(2) -0.003(2) -0.006(2) 0.0020(19)
    O2 0.028(3) 0.013(2) 0.030(3) -0.003(2) -0.009(2) -0.002(2)
    O3 0.031(3) 0.024(3) 0.020(2) -0.010(2) 0.010(2) -0.008(2)
    O4 0.032(3) 0.023(3) 0.016(2) -0.005(2) 0.005(2) 0.001(2)
    O5 0.019(3) 0.019(2) 0.016(2) 0.000(2) -0.007(2) 0.0007(18)
    O6 0.031(3) 0.011(2) 0.025(3) 0.001(2) -0.009(2) -0.0040(19)
    O7 0.017(3) 0.017(2) 0.022(2) 0.003(2) 0.001(2) 0.0052(19)
    O8 0.009(2) 0.028(3) 0.024(2) 0.002(2) -0.0005(19) 0.010(2)
    O9 0.014(3) 0.022(3) 0.028(3) 0.003(2) 0.002(2) -0.001(2)
    O10 0.021(3) 0.023(3) 0.020(2) -0.004(2) 0.002(2) 0.001(2)
    O11 0.018(3) 0.026(3) 0.024(3) -0.009(2) 0.007(2) -0.005(2)
    O12 0.020(3) 0.035(3) 0.036(3) 0.002(3) -0.002(2) 0.005(3)
    O13 0.054(7) 0.055(7) 0.067(8) 0.001(6) 0.007(6) 0.022(6)
    N1 0.029(4) 0.022(4) 0.036(4) -0.007(3) -0.013(3) 0.000(3)
    N2 0.040(4) 0.015(3) 0.018(3) 0.000(3) 0.007(3) -0.002(2)
    N3 0.015(3) 0.016(3) 0.026(3) 0.000(2) -0.010(2) -0.001(2)
    N4 0.014(3) 0.027(3) 0.025(3) -0.002(3) 0.005(2) 0.001(3)
    N5 0.019(3) 0.029(4) 0.019(3) -0.004(3) -0.002(2) 0.001(3)
    C1 0.017(3) 0.017(4) 0.017(3) -0.003(3) -0.001(3) -0.002(3)
    C2 0.019(4) 0.010(3) 0.023(3) 0.005(3) -0.010(3) 0.000(3)
    C3A 0.042(5) 0.039(5) 0.026(4) -0.009(4) -0.009(4) 0.007(4)
    C3B 0.042(5) 0.039(5) 0.026(4) -0.009(4) -0.009(4) 0.007(4)
    C6 0.021(4) 0.020(3) 0.018(3) -0.001(3) 0.001(3) -0.003(3)
    C7 0.034(5) 0.021(4) 0.016(3) -0.008(3) 0.002(3) -0.004(3)
    C8 0.028(5) 0.047(5) 0.023(4) -0.009(4) 0.006(3) 0.001(4)
    C9 0.041(5) 0.039(5) 0.026(4) -0.014(4) 0.017(4) 0.003(4)
    C10 0.045(5) 0.031(4) 0.016(4) 0.001(4) 0.011(3) -0.003(3)
    C11 0.015(3) 0.014(3) 0.014(3) 0.000(3) 0.001(2) 0.003(3)
    C12 0.022(4) 0.013(3) 0.017(3) 0.003(3) -0.008(3) 0.001(2)
    C13A 0.029(5) 0.046(5) 0.021(4) 0.015(4) -0.002(3) -0.002(3)
    C15A 0.039(5) 0.020(4) 0.023(4) 0.004(3) -0.011(3) 0.001(3)
    C13B 0.029(5) 0.046(5) 0.021(4) 0.015(4) -0.002(3) -0.002(3)
    C15B 0.039(5) 0.020(4) 0.023(4) 0.004(3) -0.011(3) 0.001(3)
    C16 0.015(4) 0.016(3) 0.018(3) -0.003(3) 0.000(3) 0.001(3)
    C17A 0.012(3) 0.025(4) 0.027(4) 0.003(3) 0.005(3) 0.010(3)
    C20A 0.022(4) 0.046(5) 0.034(4) 0.010(4) 0.010(4) -0.004(4)
    C17B 0.012(3) 0.025(4) 0.027(4) 0.003(3) 0.005(3) 0.010(3)
    C20B 0.022(4) 0.046(5) 0.034(4) 0.010(4) 0.010(4) -0.004(4)
    C21 0.012(3) 0.013(3) 0.018(3) -0.002(3) 0.000(3) -0.006(3)
    C22 0.016(3) 0.018(3) 0.020(3) 0.004(3) 0.006(3) 0.001(3)
    C23 0.024(4) 0.028(4) 0.047(5) -0.006(3) 0.018(4) -0.015(4)
    C24 0.036(5) 0.077(7) 0.024(4) 0.021(5) -0.004(4) -0.024(5)
    C25 0.022(4) 0.076(7) 0.019(4) -0.005(5) 0.008(3) -0.001(4)
_geom_special_details
;
All e.s.d.'s (except the e.s.d. in the dihedral angle between two l.s. planes)
are estimated using the full covariance matrix. The cell e.s.d.'s are taken
into account individually in the estimation of e.s.d.'s in distances, angles
and torsion angles; correlations between e.s.d.'s in cell parameters are only
used when they are defined by crystal symmetry. An approximate (isotropic)
treatment of cell e.s.d.'s is used for estimating e.s.d.'s involving l.s.
planes.
;
loop_
    _geom_bond_atom_site_label_1
    _geom_bond_atom_site_label_2
    _geom_bond_site_symmetry_2
    _geom_bond_distance
    _geom_bond_publ_flag
    Ca1 O3 . 2.319(5) y
    Ca1 O5 . 2.326(5) y
    Ca1 O6 4_645 2.353(5) y
    Ca1 O8 4_645 2.358(5) y
    Ca1 O10 4_645 2.393(5) y
    Ca1 O2 . 2.477(5) y
    Ca1 O1 . 2.617(5) y
    Ca1 Ca2 . 3.8144(18) y
    Ca1 Ca2 4_645 3.8315(18) y
    Ca2 O9 . 2.337(5) y
    Ca2 O4 . 2.368(5) y
    Ca2 O11 . 2.378(5) y
    Ca2 O1 . 2.378(5) y
    Ca2 O5 . 2.442(5) y
    Ca2 O8 . 2.501(5) y
    Ca2 O7 . 2.572(5) y
    Ca2 O6 . 2.820(5) y
    Ca1 C1 . 2.871(7) ?
    Ca1 C21 4_645 3.049(7) ?
    Ca2 C11 . 2.976(6) ?
    O1 C1 . 1.249(8) ?
    O2 C1 . 1.245(8) ?
    O3 C6 . 1.254(8) ?
    O4 C6 . 1.258(8) ?
    O5 C11 . 1.267(8) ?
    O6 C11 . 1.229(8) ?
    O6 Ca1 4_655 2.353(5) ?
    O7 C16 . 1.245(8) ?
    O8 C16 . 1.278(8) ?
    O8 Ca1 4_655 2.358(5) ?
    O9 C21 . 1.262(8) ?
    O9 Ca1 4_655 3.040(5) ?
    O10 C21 . 1.240(8) ?
    O10 Ca1 4_655 2.393(5) ?
    O11 H11B . 0.83(3) ?
    O11 H11A . 0.84(3) ?
    O12 H12A . 0.84(3) ?
    O12 H12B . 0.84(2) ?
    O13 H13B . 0.84(3) ?
    O13 H13A . 0.84(3) ?
    N1 C5A . 1.406(18) ?
    N1 C2 . 1.502(9) ?
    N1 C5B . 1.599(17) ?
    N1 H1A . 0.9900 ?
    N1 H1B . 0.9900 ?
    N2 C7 . 1.511(9) ?
    N2 C10 . 1.514(9) ?
    N2 H2A . 0.9900 ?
    N2 H2B . 0.9900 ?
    N3 C12 . 1.501(8) ?
    N3 C15A . 1.505(9) ?
    N3 H3A . 0.9900 ?
    N3 H3B . 0.9900 ?
    N4 C20A . 1.485(9) ?
    N4 C17A . 1.517(9) ?
    N4 H4A . 0.9900 ?
    N4 H4B . 0.9900 ?
    N5 C22 . 1.487(9) ?
    N5 C25 . 1.495(9) ?
    N5 H5A . 0.9900 ?
    N5 H5B . 0.9900 ?
    C1 C2 . 1.535(9) ?
    C2 C3A . 1.533(10) ?
    C2 H2 . 1.0000 ?
    C3A C4A . 1.582(18) ?
    C3A H3A1 . 0.9900 ?
    C3A H3A2 . 0.9900 ?
    C4A C5A . 1.51(2) ?
    C4A H4A1 . 0.9900 ?
    C4A H4A2 . 0.9900 ?
    C5A H5A1 . 0.9900 ?
    C5A H5A2 . 0.9900 ?
    C4B C5B . 1.52(2) ?
    C4B H4B1 . 0.9900 ?
    C4B H4B2 . 0.9900 ?
    C5B H5B1 . 0.9900 ?
    C5B H5B2 . 0.9900 ?
    C6 C7 . 1.531(9) ?
    C7 C8 . 1.534(11) ?
    C7 H7 . 1.0000 ?
    C8 C9 . 1.536(11) ?
    C8 H8A . 0.9900 ?
    C8 H8B . 0.9900 ?
    C9 C10 . 1.504(12) ?
    C9 H9A . 0.9900 ?
    C9 H9B . 0.9900 ?
    C10 H10A . 0.9900 ?
    C10 H10B . 0.9900 ?
    C11 C12 . 1.510(9) ?
    C12 C13A . 1.534(10) ?
    C12 H12 . 1.0000 ?
    C13A C14A . 1.547(13) ?
    C13A H13C . 0.9900 ?
    C13A H13D . 0.9900 ?
    C14A C15A . 1.455(12) ?
    C14A H14A . 0.9900 ?
    C14A H14B . 0.9900 ?
    C15A H15A . 0.9900 ?
    C15A H15B . 0.9900 ?
    C14B H14C . 0.9900 ?
    C14B H14D . 0.9900 ?
    C16 C17A . 1.501(9) ?
    C17A C18A . 1.579(13) ?
    C17A H17A . 1.0000 ?
    C18A C19A . 1.517(15) ?
    C18A H18A . 0.9900 ?
    C18A H18B . 0.9900 ?
    C19A C20A . 1.575(12) ?
    C19A H19A . 0.9900 ?
    C19A H19B . 0.9900 ?
    C20A H20A . 0.9900 ?
    C20A H20B . 0.9900 ?
    C18B C19B . 1.54(5) ?
    C18B H18C . 0.9900 ?
    C18B H18D . 0.9900 ?
    C19B H19C . 0.9900 ?
    C19B H19D . 0.9900 ?
    C21 C22 . 1.512(9) ?
    C21 Ca1 4_655 3.049(7) ?
    C22 C23 . 1.522(10) ?
    C22 H22 . 1.0000 ?
    C23 C24 . 1.526(12) ?
    C23 H23A . 0.9900 ?
    C23 H23B . 0.9900 ?
    C24 C25 . 1.496(14) ?
    C24 H24A . 0.9900 ?
    C24 H24B . 0.9900 ?
    C25 H25A . 0.9900 ?
    C25 H25B . 0.9900 ?
loop_
    _geom_angle_atom_site_label_1
    _geom_angle_atom_site_label_2
    _geom_angle_atom_site_label_3
    _geom_angle_site_symmetry_1
    _geom_angle_site_symmetry_3
    _geom_angle
    _geom_angle_publ_flag
    O3 Ca1 O5 . . 85.58(18) ?
    O3 Ca1 O6 . 4_645 112.99(18) ?
    O5 Ca1 O6 . 4_645 156.43(17) ?
    O3 Ca1 O8 . 4_645 87.92(17) ?
    O5 Ca1 O8 . 4_645 92.09(18) ?
    O6 Ca1 O8 4_645 4_645 74.98(18) ?
    O3 Ca1 O10 . 4_645 154.78(18) ?
    O5 Ca1 O10 . 4_645 79.57(18) ?
    O6 Ca1 O10 4_645 4_645 87.28(18) ?
    O8 Ca1 O10 4_645 4_645 112.72(17) ?
    O3 Ca1 O2 . . 88.79(18) ?
    O5 Ca1 O2 . . 124.01(17) ?
    O6 Ca1 O2 4_645 . 72.86(17) ?
    O8 Ca1 O2 4_645 . 143.35(18) ?
    O10 Ca1 O2 4_645 . 82.90(18) ?
    O3 Ca1 O1 . . 74.61(17) ?
    O5 Ca1 O1 . . 73.69(16) ?
    O6 Ca1 O1 4_645 . 123.88(17) ?
    O8 Ca1 O1 4_645 . 158.03(17) ?
    O10 Ca1 O1 4_645 . 81.68(17) ?
    O2 Ca1 O1 . . 51.27(15) ?
    O3 Ca1 C1 . . 82.51(19) ?
    O5 Ca1 C1 . . 98.66(18) ?
    O6 Ca1 C1 4_645 . 98.12(19) ?
    O8 Ca1 C1 4_645 . 164.98(19) ?
    O10 Ca1 C1 4_645 . 79.75(18) ?
    O2 Ca1 C1 . . 25.59(17) ?
    O1 Ca1 C1 . . 25.78(16) ?
    O3 Ca1 O9 . 4_645 155.05(17) ?
    O5 Ca1 O9 . 4_645 90.62(15) ?
    O6 Ca1 O9 4_645 4_645 66.36(15) ?
    O8 Ca1 O9 4_645 4_645 67.56(14) ?
    O10 Ca1 O9 4_645 4_645 46.25(15) ?
    O2 Ca1 O9 . 4_645 113.43(16) ?
    O1 Ca1 O9 . 4_645 127.79(15) ?
    C1 Ca1 O9 . 4_645 122.43(17) ?
    O3 Ca1 C21 . 4_645 171.73(18) ?
    O5 Ca1 C21 . 4_645 86.23(17) ?
    O6 Ca1 C21 4_645 4_645 74.66(17) ?
    O8 Ca1 C21 4_645 4_645 91.22(17) ?
    O10 Ca1 C21 4_645 4_645 22.46(17) ?
    O2 Ca1 C21 . 4_645 96.76(18) ?
    O1 Ca1 C21 . 4_645 104.14(17) ?
    C1 Ca1 C21 . 4_645 99.89(19) ?
    O9 Ca1 C21 4_645 4_645 23.91(15) ?
    O3 Ca1 Ca2 . . 67.96(13) ?
    O5 Ca1 Ca2 . . 37.94(11) ?
    O6 Ca1 Ca2 4_645 . 161.81(13) ?
    O8 Ca1 Ca2 4_645 . 122.92(13) ?
    O10 Ca1 Ca2 4_645 . 88.06(13) ?
    O2 Ca1 Ca2 . . 89.12(12) ?
    O1 Ca1 Ca2 . . 37.96(11) ?
    C1 Ca1 Ca2 . . 63.74(14) ?
    O9 Ca1 Ca2 4_645 . 121.02(10) ?
    C21 Ca1 Ca2 4_645 . 105.87(13) ?
    O3 Ca1 Ca2 . 4_645 122.34(13) ?
    O5 Ca1 Ca2 . 4_645 111.14(12) ?
    O6 Ca1 Ca2 4_645 4_645 47.13(12) ?
    O8 Ca1 Ca2 4_645 4_645 39.30(12) ?
    O10 Ca1 Ca2 4_645 4_645 82.27(13) ?
    O2 Ca1 Ca2 . 4_645 118.50(12) ?
    O1 Ca1 Ca2 . 4_645 162.03(12) ?
    C1 Ca1 Ca2 . 4_645 141.53(14) ?
    O9 Ca1 Ca2 4_645 4_645 37.58(9) ?
    C21 Ca1 Ca2 4_645 4_645 60.03(13) ?
    Ca2 Ca1 Ca2 . 4_645 149.04(4) ?
    O9 Ca2 O4 . . 83.70(18) ?
    O9 Ca2 O11 . . 86.60(18) ?
    O4 Ca2 O11 . . 89.47(17) ?
    O9 Ca2 O1 . . 158.70(18) ?
    O4 Ca2 O1 . . 76.51(17) ?
    O11 Ca2 O1 . . 85.43(18) ?
    O9 Ca2 O5 . . 112.25(17) ?
    O4 Ca2 O5 . . 90.55(16) ?
    O11 Ca2 O5 . . 161.04(19) ?
    O1 Ca2 O5 . . 76.15(16) ?
    O9 Ca2 O8 . . 78.20(17) ?
    O4 Ca2 O8 . . 161.84(18) ?
    O11 Ca2 O8 . . 87.91(17) ?
    O1 Ca2 O8 . . 121.14(17) ?
    O5 Ca2 O8 . . 97.70(16) ?
    O9 Ca2 O7 . . 124.82(17) ?
    O4 Ca2 O7 . . 142.96(17) ?
    O11 Ca2 O7 . . 71.41(17) ?
    O1 Ca2 O7 . . 70.74(16) ?
    O5 Ca2 O7 . . 97.83(17) ?
    O8 Ca2 O7 . . 51.90(15) ?
    O9 Ca2 O6 . . 70.63(15) ?
    O4 Ca2 O6 . . 110.47(17) ?
    O11 Ca2 O6 . . 147.10(17) ?
    O1 Ca2 O6 . . 123.75(15) ?
    O5 Ca2 O6 . . 48.91(14) ?
    O8 Ca2 O6 . . 64.88(15) ?
    O7 Ca2 O6 . . 101.97(16) ?
    O9 Ca2 C16 . . 102.41(19) ?
    O4 Ca2 C16 . . 166.73(19) ?
    O11 Ca2 C16 . . 79.26(19) ?
    O1 Ca2 C16 . . 95.45(19) ?
    O5 Ca2 C16 . . 97.83(18) ?
    O8 Ca2 C16 . . 26.30(17) ?
    O7 Ca2 C16 . . 25.62(16) ?
    O6 Ca2 C16 . . 82.76(17) ?
    O9 Ca2 C11 . . 91.29(18) ?
    O4 Ca2 C11 . . 101.37(18) ?
    O11 Ca2 C11 . . 168.68(18) ?
    O1 Ca2 C11 . . 100.18(18) ?
    O5 Ca2 C11 . . 24.62(17) ?
    O8 Ca2 C11 . . 80.77(17) ?
    O7 Ca2 C11 . . 100.99(16) ?
    O6 Ca2 C11 . . 24.29(15) ?
    C16 Ca2 C11 . . 90.36(18) ?
    O9 Ca2 Ca1 . . 137.14(13) ?
    O4 Ca2 Ca1 . . 72.60(12) ?
    O11 Ca2 Ca1 . . 127.19(14) ?
    O1 Ca2 Ca1 . . 42.59(11) ?
    O5 Ca2 Ca1 . . 35.85(11) ?
    O8 Ca2 Ca1 . . 122.59(13) ?
    O7 Ca2 Ca1 . . 93.67(11) ?
    O6 Ca2 Ca1 . . 84.68(10) ?
    C16 Ca2 Ca1 . . 108.72(14) ?
    C11 Ca2 Ca1 . . 60.42(13) ?
    O9 Ca2 Ca1 . 4_655 52.50(12) ?
    O4 Ca2 Ca1 . 4_655 129.19(14) ?
    O11 Ca2 Ca1 . 4_655 109.46(14) ?
    O1 Ca2 Ca1 . 4_655 148.63(13) ?
    O5 Ca2 Ca1 . 4_655 84.99(11) ?
    O8 Ca2 Ca1 . 4_655 36.66(11) ?
    O7 Ca2 Ca1 . 4_655 87.60(11) ?
    O6 Ca2 Ca1 . 4_655 37.70(10) ?
    C16 Ca2 Ca1 . 4_655 62.21(14) ?
    C11 Ca2 Ca1 . 4_655 61.01(13) ?
    Ca1 Ca2 Ca1 . 4_655 120.49(4) ?
    C1 O1 Ca2 . . 171.9(4) ?
    C1 O1 Ca1 . . 88.5(4) ?
    Ca2 O1 Ca1 . . 99.45(17) ?
    C1 O2 Ca1 . . 95.2(4) ?
    C6 O3 Ca1 . . 138.5(5) ?
    C6 O4 Ca2 . . 129.8(4) ?
    C11 O5 Ca1 . . 151.4(4) ?
    C11 O5 Ca2 . . 102.0(4) ?
    Ca1 O5 Ca2 . . 106.21(18) ?
    C11 O6 Ca1 . 4_655 160.2(5) ?
    C11 O6 Ca2 . . 85.0(4) ?
    Ca1 O6 Ca2 4_655 . 95.17(16) ?
    C16 O7 Ca2 . . 91.1(4) ?
    C16 O8 Ca1 . 4_655 155.6(4) ?
    C16 O8 Ca2 . . 93.5(4) ?
    Ca1 O8 Ca2 4_655 . 104.04(17) ?
    C21 O9 Ca2 . . 153.0(4) ?
    C21 O9 Ca1 . 4_655 78.5(4) ?
    Ca2 O9 Ca1 . 4_655 89.92(15) ?
    C21 O10 Ca1 . 4_655 110.1(4) ?
    Ca2 O11 H11B . . 117(5) ?
    Ca2 O11 H11A . . 115(6) ?
    H11B O11 H11A . . 111(8) ?
    H12A O12 H12B . . 92(3) ?
    H13B O13 H13A . . 91(4) ?
    C5A N1 C2 . . 112.5(9) ?
    C2 N1 C5B . . 103.4(8) ?
    C5A N1 H1A . . 109.1 ?
    C2 N1 H1A . . 109.1 ?
    C5A N1 H1B . . 109.1 ?
    C2 N1 H1B . . 109.1 ?
    H1A N1 H1B . . 107.8 ?
    C7 N2 C10 . . 108.6(6) ?
    C7 N2 H2A . . 110.0 ?
    C10 N2 H2A . . 110.0 ?
    C7 N2 H2B . . 110.0 ?
    C10 N2 H2B . . 110.0 ?
    H2A N2 H2B . . 108.3 ?
    C12 N3 C15A . . 109.0(5) ?
    C12 N3 H3A . . 109.9 ?
    C15A N3 H3A . . 109.9 ?
    C12 N3 H3B . . 109.9 ?
    C15A N3 H3B . . 109.9 ?
    H3A N3 H3B . . 108.3 ?
    C20A N4 C17A . . 108.5(6) ?
    C20A N4 H4A . . 110.0 ?
    C17A N4 H4A . . 110.0 ?
    C20A N4 H4B . . 110.0 ?
    C17A N4 H4B . . 110.0 ?
    H4A N4 H4B . . 108.4 ?
    C22 N5 C25 . . 105.5(6) ?
    C22 N5 H5A . . 110.6 ?
    C25 N5 H5A . . 110.6 ?
    C22 N5 H5B . . 110.6 ?
    C25 N5 H5B . . 110.6 ?
    H5A N5 H5B . . 108.8 ?
    O2 C1 O1 . . 124.5(6) ?
    O2 C1 C2 . . 117.2(6) ?
    O1 C1 C2 . . 118.3(6) ?
    O2 C1 Ca1 . . 59.2(4) ?
    O1 C1 Ca1 . . 65.7(4) ?
    C2 C1 Ca1 . . 171.9(5) ?
    N1 C2 C3A . . 104.6(6) ?
    N1 C2 C1 . . 111.0(5) ?
    C3A C2 C1 . . 113.4(6) ?
    N1 C2 H2 . . 109.2 ?
    C3A C2 H2 . . 109.2 ?
    C1 C2 H2 . . 109.2 ?
    C2 C3A C4A . . 100.2(8) ?
    C2 C3A H3A1 . . 111.7 ?
    C4A C3A H3A1 . . 111.7 ?
    C2 C3A H3A2 . . 111.7 ?
    C4A C3A H3A2 . . 111.7 ?
    H3A1 C3A H3A2 . . 109.5 ?
    C5A C4A C3A . . 105.5(12) ?
    C5A C4A H4A1 . . 110.6 ?
    C3A C4A H4A1 . . 110.6 ?
    C5A C4A H4A2 . . 110.6 ?
    C3A C4A H4A2 . . 110.6 ?
    H4A1 C4A H4A2 . . 108.8 ?
    N1 C5A C4A . . 98.5(13) ?
    N1 C5A H5A1 . . 112.1 ?
    C4A C5A H5A1 . . 112.1 ?
    N1 C5A H5A2 . . 112.1 ?
    C4A C5A H5A2 . . 112.1 ?
    H5A1 C5A H5A2 . . 109.7 ?
    C5B C4B H4B1 . . 112.0 ?
    C5B C4B H4B2 . . 112.0 ?
    H4B1 C4B H4B2 . . 109.7 ?
    C4B C5B N1 . . 104.0(12) ?
    C4B C5B H5B1 . . 110.9 ?
    N1 C5B H5B1 . . 110.9 ?
    C4B C5B H5B2 . . 110.9 ?
    N1 C5B H5B2 . . 110.9 ?
    H5B1 C5B H5B2 . . 109.0 ?
    O3 C6 O4 . . 126.7(6) ?
    O3 C6 C7 . . 115.4(6) ?
    O4 C6 C7 . . 117.9(6) ?
    N2 C7 C6 . . 110.7(6) ?
    N2 C7 C8 . . 103.5(6) ?
    C6 C7 C8 . . 114.3(6) ?
    N2 C7 H7 . . 109.4 ?
    C6 C7 H7 . . 109.4 ?
    C8 C7 H7 . . 109.4 ?
    C7 C8 C9 . . 102.9(7) ?
    C7 C8 H8A . . 111.2 ?
    C9 C8 H8A . . 111.2 ?
    C7 C8 H8B . . 111.2 ?
    C9 C8 H8B . . 111.2 ?
    H8A C8 H8B . . 109.1 ?
    C10 C9 C8 . . 104.0(6) ?
    C10 C9 H9A . . 111.0 ?
    C8 C9 H9A . . 111.0 ?
    C10 C9 H9B . . 111.0 ?
    C8 C9 H9B . . 111.0 ?
    H9A C9 H9B . . 109.0 ?
    C9 C10 N2 . . 105.3(6) ?
    C9 C10 H10A . . 110.7 ?
    N2 C10 H10A . . 110.7 ?
    C9 C10 H10B . . 110.7 ?
    N2 C10 H10B . . 110.7 ?
    H10A C10 H10B . . 108.8 ?
    O6 C11 O5 . . 124.1(6) ?
    O6 C11 C12 . . 119.0(6) ?
    O5 C11 C12 . . 116.8(6) ?
    O6 C11 Ca2 . . 70.7(4) ?
    O5 C11 Ca2 . . 53.4(3) ?
    C12 C11 Ca2 . . 170.1(5) ?
    N3 C12 C11 . . 111.4(5) ?
    N3 C12 C13A . . 103.5(5) ?
    C11 C12 C13A . . 112.5(6) ?
    N3 C12 H12 . . 109.8 ?
    C11 C12 H12 . . 109.8 ?
    C13A C12 H12 . . 109.8 ?
    C12 C13A C14A . . 103.0(7) ?
    C12 C13A H13C . . 111.2 ?
    C14A C13A H13C . . 111.2 ?
    C12 C13A H13D . . 111.2 ?
    C14A C13A H13D . . 111.2 ?
    H13C C13A H13D . . 109.1 ?
    C15A C14A C13A . . 103.3(7) ?
    C15A C14A H14A . . 111.1 ?
    C13A C14A H14A . . 111.1 ?
    C15A C14A H14B . . 111.1 ?
    C13A C14A H14B . . 111.1 ?
    H14A C14A H14B . . 109.1 ?
    C14A C15A N3 . . 104.4(6) ?
    C14A C15A H15A . . 110.9 ?
    N3 C15A H15A . . 110.9 ?
    C14A C15A H15B . . 110.9 ?
    N3 C15A H15B . . 110.9 ?
    H15A C15A H15B . . 108.9 ?
    H14C C14B H14D . . 109.7 ?
    O7 C16 O8 . . 123.4(6) ?
    O7 C16 C17A . . 119.8(6) ?
    O8 C16 C17A . . 116.6(6) ?
    O7 C16 Ca2 . . 63.3(4) ?
    O8 C16 Ca2 . . 60.2(3) ?
    C17A C16 Ca2 . . 171.1(5) ?
    C16 C17A N4 . . 109.8(6) ?
    C16 C17A C18A . . 109.4(7) ?
    N4 C17A C18A . . 103.0(6) ?
    C16 C17A H17A . . 111.4 ?
    N4 C17A H17A . . 111.4 ?
    C18A C17A H17A . . 111.4 ?
    C19A C18A C17A . . 103.0(8) ?
    C19A C18A H18A . . 111.2 ?
    C17A C18A H18A . . 111.2 ?
    C19A C18A H18B . . 111.2 ?
    C17A C18A H18B . . 111.2 ?
    H18A C18A H18B . . 109.1 ?
    C18A C19A C20A . . 99.3(8) ?
    C18A C19A H19A . . 111.9 ?
    C20A C19A H19A . . 111.9 ?
    C18A C19A H19B . . 111.9 ?
    C20A C19A H19B . . 111.9 ?
    H19A C19A H19B . . 109.6 ?
    N4 C20A C19A . . 104.6(6) ?
    N4 C20A H20A . . 110.8 ?
    C19A C20A H20A . . 110.8 ?
    N4 C20A H20B . . 110.8 ?
    C19A C20A H20B . . 110.8 ?
    H20A C20A H20B . . 108.9 ?
    C19B C18B H18C . . 111.1 ?
    C19B C18B H18D . . 111.1 ?
    H18C C18B H18D . . 109.1 ?
    C18B C19B H19C . . 112.0 ?
    C18B C19B H19D . . 112.0 ?
    H19C C19B H19D . . 109.6 ?
    O10 C21 O9 . . 124.6(6) ?
    O10 C21 C22 . . 118.0(6) ?
    O9 C21 C22 . . 117.3(6) ?
    O10 C21 Ca1 . 4_655 47.5(3) ?
    O9 C21 Ca1 . 4_655 77.6(4) ?
    C22 C21 Ca1 . 4_655 164.5(5) ?
    N5 C22 C21 . . 111.1(5) ?
    N5 C22 C23 . . 102.9(6) ?
    C21 C22 C23 . . 117.9(6) ?
    N5 C22 H22 . . 108.2 ?
    C21 C22 H22 . . 108.2 ?
    C23 C22 H22 . . 108.2 ?
    C22 C23 C24 . . 105.0(7) ?
    C22 C23 H23A . . 110.7 ?
    C24 C23 H23A . . 110.7 ?
    C22 C23 H23B . . 110.7 ?
    C24 C23 H23B . . 110.7 ?
    H23A C23 H23B . . 108.8 ?
    C25 C24 C23 . . 107.4(6) ?
    C25 C24 H24A . . 110.2 ?
    C23 C24 H24A . . 110.2 ?
    C25 C24 H24B . . 110.2 ?
    C23 C24 H24B . . 110.2 ?
    H24A C24 H24B . . 108.5 ?
    N5 C25 C24 . . 103.8(7) ?
    N5 C25 H25A . . 111.0 ?
    C24 C25 H25A . . 111.0 ?
    N5 C25 H25B . . 111.0 ?
    C24 C25 H25B . . 111.0 ?
    H25A C25 H25B . . 109.0 ?
loop_
    _geom_hbond_atom_site_label_d
    _geom_hbond_atom_site_label_h
    _geom_hbond_atom_site_label_a
    _geom_hbond_site_symmetry_a
    _geom_hbond_distance_dh
    _geom_hbond_distance_ha
    _geom_hbond_distance_da
    _geom_hbond_angle_dha
    _geom_hbond_publ_flag
    N1 H1A I3 1_655 0.99 2.60 3.526(7) 155 y
    N1 H1B O11 . 0.99 2.10 2.996(9) 150 y
    N2 H2A I1 . 0.99 2.75 3.603(5) 145 y
    N2 H2B I4A . 0.99 2.53 3.400(6) 146 y
    N3 H3A O2 4_655 0.99 1.94 2.829(7) 147 y
    N3 H3B I2 . 0.99 2.61 3.447(5) 143 y
    N4 H4A O12 . 0.99 1.80 2.750(8) 159 y
    N4 H4B I3 1_655 0.99 2.92 3.674(6) 133 y
    N5 H5A I1 . 0.99 2.74 3.627(6) 149 y
    N5 H5B I3 . 0.99 2.62 3.478(6) 146 y
    O11 H11A I1 . 0.84(6) 2.56(6) 3.389(5) 171(7) y
    O11 H11B I2 4_655 0.83(7) 2.71(7) 3.524(6) 168(5) y
    O12 H12A O10 1_655 0.83(4) 2.06(5) 2.732(7) 137(4) y
    O12 H12B O2 4_755 0.83(3) 2.54(4) 3.339(8) 162(7) y
    O13 H13A I4A 4_655 0.85(11) 2.90(11) 3.703(11) 159(10) y
    O13 H13B I4A 2_664 0.85(8) 2.76(8) 3.598(11) 172(10) y
_shelx_hkl_file
;
   1   0   0   -0.80    0.03
   1   0   0   -0.84    0.03
  -1   0   0   -0.89    0.02
  -2   0   0  540.49   18.94
  -2   0   0  555.29   18.88
   2   0   0  545.67   18.94
   2   0   0  561.58   19.43
   2   0   0  553.95   19.55
   3   0   0   -0.18    0.21
  -3   0   0    0.46    0.33
   3   0   0   -0.12    0.20
   4   0   0  106.98    4.62
  -4   0   0   98.94    4.28
   4   0   0   98.35    4.52
   5   0   0   -0.16    0.28
   5   0   0   -0.25    0.31
  -5   0   0   -0.37    0.32
   6   0   0  111.46    5.39
   6   0   0  112.80    5.47
  -6   0   0  112.97    5.14
   7   0   0   -0.84    0.31
  -7   0   0    0.16    0.54
   7   0   0    0.27    0.48
   8   0   0   26.58    2.83
  -8   0   0   19.79    2.29
   8   0   0   25.80    2.75
   9   0   0    0.33    0.51
   9   0   0    0.42    0.73
  -9   0   0   -0.50    0.75
 -10   0   0   92.14    5.34
  10   0   0   91.76    5.60
  10   0   0   90.96    5.59
 -11   0   0   -0.27    0.90
  11   0   0    2.06    1.09
  11   0   0   -0.11    0.60
  12   0   0   22.01    3.18
 -12   0   0   19.30    2.89
  12   0   0   21.84    3.13
  13   0   0   -0.33    0.67
 -13   0   0    0.19    0.87
  13   0   0   -0.63    0.94
 -14   0   0    2.76    1.28
  14   0   0    9.05    2.06
  14   0   0    5.93    1.48
  15   0   0    0.85    0.95
 -15   0   0   -0.57    0.90
  15   0   0    0.02    0.92
   0  -1   0   -0.08    0.02
   0  -1   0   -0.09    0.02
   0   1   0   -0.12    0.02
   0   1   0   -0.08    0.02
  -1  -1   0   33.34    1.53
   1  -1   0   36.64    1.41
  -1   1   0   36.39    1.40
   1  -1   0   35.19    1.51
  -1  -1   0   34.61    1.39
  -1  -1   0   31.81    1.31
  -1   1   0   37.79    1.44
   1   1   0   32.74    1.33
  -2   1   0  194.03    6.85
   2  -1   0  195.07    6.95
   2  -1   0  205.23    7.16
   2   1   0  189.68    7.19
  -2  -1   0  169.29    6.57
  -2  -1   0  194.46    6.82
   2   1   0  189.60    7.18
   2   1   0  177.54    6.59
  -2   1   0  193.84    6.75
   3   1   0  395.77   14.25
  -3   1   0  387.62   13.64
   3  -1   0  386.20   13.94
   3  -1   0  384.03   14.16
  -3   1   0  395.15   13.51
  -3  -1   0  359.41   13.56
   3   1   0  391.98   14.20
  -4  -1   0  163.32    6.53
   4  -1   0  167.65    6.90
  -4   1   0  172.05    6.59
   4   1   0  157.20    6.90
   4  -1   0  168.86    6.75
   4   1   0  170.09    7.00
  -4   1   0  173.30    6.09
  -5   1   0    8.06    1.11
   5   1   0    5.07    1.02
  -5  -1   0    5.62    0.95
   5  -1   0    6.83    1.08
   5   1   0    5.25    1.02
   5  -1   0    3.50    0.84
  -5   1   0    6.86    0.49
   6  -1   0  127.84    6.34
   6   1   0  135.52    6.47
   6   1   0  133.44    6.45
   6  -1   0  144.70    6.37
  -6   1   0  150.28    6.19
  -6   1   0  141.68    5.11
  -6  -1   0  144.44    6.11
   7  -1   0  303.65   12.17
   7   1   0  281.08   12.23
  -7   1   0  295.87   11.68
  -7  -1   0  292.07   11.64
   7   1   0  301.10   12.35
   7  -1   0  308.98   12.33
  -7   1   0  298.90   10.47
   8   1   0   27.05    2.98
   8   1   0   26.65    2.90
  -8   1   0   18.82    2.28
   8  -1   0   25.19    2.78
   8  -1   0   25.33    2.66
  -8  -1   0   23.52    2.49
   9   1   0   14.20    2.18
  -9  -1   0    9.22    1.81
   9   1   0   12.77    2.18
   9  -1   0   12.90    2.06
   9  -1   0   11.96    2.00
  -9   1   0   12.32    1.94
  10  -1   0   25.09    3.11
 -10   1   0   27.68    3.07
  10   1   0   28.22    3.35
  10   1   0   26.51    3.37
 -10  -1   0   22.28    2.77
  10  -1   0   30.89    3.41
  11  -1   0   56.04    4.12
 -11   1   0   46.01    4.30
  11  -1   0   52.72    4.13
 -11  -1   0   49.45    3.88
  11   1   0   52.83    4.17
  11   1   0   46.51    4.61
  12  -1   0    1.03    1.12
 -12  -1   0   -1.03    0.82
 -12   1   0   -0.44    0.82
  12  -1   0    0.87    0.72
  12   1   0    0.53    0.76
  12   1   0    0.90    1.06
  13   1   0   20.25    3.02
  13  -1   0   10.25    2.16
  13   1   0   12.76    2.63
  13  -1   0   14.42    2.72
 -13  -1   0   14.34    2.50
 -13   1   0   11.71    2.31
 -14   1   0    3.01    1.44
  14   1   0    7.08    2.02
  14  -1   0    4.27    1.22
  14  -1   0    3.12    1.48
 -14  -1   0    3.82    1.55
  14   1   0    6.77    1.80
  15  -1   0   -0.19    1.07
  15  -1   0   -0.67    0.92
  15   1   0    1.30    1.11
 -15   1   0    1.72    1.26
  15   1   0    0.90    1.05
 -15  -1   0    0.15    0.83
   0  -2   0   61.19    2.12
   0   2   0   60.93    2.39
   0  -2   0   57.16    2.47
   0   2   0   60.17    2.40
   0   2   0   59.77    2.11
   1   2   0   77.77    3.12
   1  -2   0   81.60    3.11
   1   2   0   80.20    3.30
  -1  -2   0   78.41    3.34
  -1   2   0   83.86    3.05
   1  -2   0   88.59    3.33
  -1  -2   0   84.67    2.92
   2  -2   0  196.34    6.77
  -2  -2   0  181.78    6.60
   2  -2   0  185.47    7.01
  -2   2   0  193.21    6.69
   2   2   0  175.72    6.57
   2   2   0  171.68    7.03
  -2  -2   0  172.68    7.02
  -2   2   0  186.91    6.72
   3   2   0   29.31    1.24
  -3  -2   0   27.21    1.55
   3  -2   0   24.58    1.64
  -3   2   0   32.24    1.44
   3   2   0   25.38    1.75
   3  -2   0   28.01    1.53
  -4   2   0  426.62   15.51
   4  -2   0  452.08   15.86
   4   2   0  417.21   16.27
  -4  -2   0  433.93   15.48
   4   2   0  418.75   16.20
  -4   2   0  443.89   15.40
   4  -2   0  426.40   16.15
   4   2   0  448.83   15.11
   5   2   0   11.25    1.59
   5  -2   0   10.46    1.67
  -5   2   0    9.16    0.85
   5   2   0    8.16    1.34
  -5  -2   0    9.58    1.36
   5  -2   0   13.16    1.47
  -5   2   0    9.82    1.27
   6   2   0   45.42    3.06
   6   2   0   44.96    3.04
  -6   2   0   44.42    2.06
  -6  -2   0   44.57    2.72
  -6   2   0   41.55    2.66
   6  -2   0   49.33    3.02
   6  -2   0   47.64    2.80
   7  -2   0   69.71    4.03
   7   2   0   75.13    4.26
  -7   2   0   61.74    3.65
  -7   2   0   60.85    2.71
   7  -2   0   68.60    3.83
   7   2   0   63.48    4.02
  -7  -2   0   65.47    3.69
  -8  -2   0    6.07    1.33
  -8   2   0    5.69    0.60
   8   2   0    5.59    1.46
   8  -2   0    5.95    1.28
   8  -2   0    5.37    1.29
  -8   2   0    7.72    1.41
   8   2   0    3.33    1.04
   9  -2   0   14.55    2.11
  -9  -2   0   14.85    2.14
   9   2   0   12.82    2.13
   9   2   0   17.51    2.54
  -9   2   0   11.94    1.85
   9  -2   0   18.22    2.51
  10  -2   0    6.79    1.59
 -10   2   0    5.11    1.43
  10   2   0    7.30    1.71
 -10  -2   0    6.64    1.60
  10  -2   0    5.04    1.43
  10   2   0    5.21    1.65
  11   2   0   13.79    2.50
 -11   2   0    8.04    1.81
 -11  -2   0    8.89    1.88
  11  -2   0    9.10    1.96
  11   2   0   11.57    2.13
  11  -2   0   10.65    2.05
 -12  -2   0   15.86    2.64
 -12   2   0   10.30    2.15
  12   2   0   14.36    2.54
  12  -2   0   14.28    2.44
  12   2   0   14.82    2.67
  12  -2   0   14.93    2.61
  13  -2   0    0.08    0.89
  13   2   0    2.11    0.96
  13  -2   0    0.46    0.71
  13   2   0    2.50    1.32
 -13   2   0   -0.06    0.95
 -13  -2   0   -0.67    0.85
 -14   2   0   27.67    3.67
  14   2   0   32.37    4.18
  14   2   0   27.49    3.89
 -14  -2   0   31.51    3.74
  14  -2   0   30.39    4.04
  14  -2   0   31.27    3.96
 -15   2   0   10.03    2.44
  15  -2   0   17.59    2.91
 -15  -2   0   14.92    2.54
  15   2   0   13.83    2.87
  15  -2   0   10.75    2.36
   0   3   0   -0.46    0.12
   0   3   0   -0.23    0.06
   0  -3   0    0.01    0.27
   0  -3   0   -0.07    0.07
   0   3   0   -0.07    0.23
  -1   3   0  107.00    4.12
   1   3   0  102.65    4.18
  -1  -3   0  102.60    4.28
   1  -3   0  100.69    3.96
   1  -3   0  106.47    4.22
  -1   3   0  110.32    3.81
   1   3   0   94.72    4.00
  -1  -3   0  101.64    3.59
   2   3   0    0.29    0.24
   2   3   0    0.60    0.33
   2  -3   0    0.29    0.28
  -2   3   0    0.90    0.29
  -2   3   0    0.58    0.31
  -2  -3   0    1.51    0.51
  -2  -3   0    0.56    0.26
   2  -3   0    1.03    0.26
  -3   3   0   93.71    3.73
   3  -3   0   92.92    4.11
   3   3   0   89.88    4.19
  -3  -3   0   87.55    4.13
  -3   3   0   90.22    3.78
  -3  -3   0   89.39    3.70
   3   3   0   87.51    3.54
   3  -3   0   93.96    3.79
   4   3   0   16.71    0.95
   4   3   0   13.64    1.68
  -4   3   0   16.81    1.30
  -4  -3   0   16.92    1.31
  -4   3   0   15.25    1.08
   4  -3   0   19.92    1.86
  -4  -3   0   17.16    1.78
   4  -3   0   18.73    1.28
   5   3   0  231.84   10.23
  -5   3   0  246.35    9.64
  -5  -3   0  253.24    9.61
  -5  -3   0  248.03   10.19
   5  -3   0  240.41   10.11
   5   3   0  254.42    8.97
  -5   3   0  262.16    9.35
   5  -3   0  259.86    9.81
   6   3   0   11.59    1.85
  -6   3   0   12.56    1.55
   6  -3   0   10.13    1.42
   6   3   0   10.79    0.60
   6  -3   0   14.73    1.81
  -6   3   0   12.13    1.11
  -6  -3   0   10.04    1.43
   7   3   0   36.75    2.93
  -7   3   0   41.13    2.71
   7  -3   0   35.15    2.53
   7  -3   0   32.58    2.65
  -7   3   0   37.99    1.95
  -7  -3   0   33.09    2.50
   7   3   0   38.25    2.97
   8  -3   0    0.51    0.50
  -8   3   0    0.93    0.41
   8   3   0    0.65    0.66
   8  -3   0    0.63    0.57
  -8  -3   0    1.57    0.91
  -8   3   0    1.65    0.74
   8   3   0   -0.06    0.76
   9  -3   0    2.86    1.00
  -9  -3   0    0.67    0.90
   9   3   0    0.87    0.94
   9  -3   0    2.03    0.89
   9   3   0    1.54    0.87
  -9   3   0    2.33    0.99
  10  -3   0   -0.33    0.63
  10  -3   0   -0.11    0.64
  10   3   0    0.76    0.98
 -10  -3   0    1.07    1.06
 -10   3   0    0.32    0.66
  10   3   0    0.24    0.66
 -11   3   0   13.44    2.25
  11   3   0   13.46    2.56
  11   3   0   14.48    2.56
 -11  -3   0   17.61    2.56
  11  -3   0   17.90    2.54
  11  -3   0   15.92    2.54
 -12  -3   0   15.45    2.57
  12  -3   0   19.26    2.86
  12  -3   0   16.29    2.74
  12   3   0   14.91    2.60
 -12   3   0   10.63    2.23
  13   3   0    3.73    1.37
 -13  -3   0    1.49    1.26
 -13   3   0    3.24    1.40
  13  -3   0    2.11    1.21
  13  -3   0    4.05    1.42
  14  -3   0   18.66    3.01
 -14  -3   0   20.96    3.18
 -14  -3   0   18.73    2.81
  14  -3   0   21.75    3.46
 -14   3   0   18.68    3.17
  14   3   0   26.14    3.89
 -15  -3   0    2.26    1.38
  15   3   0    1.24    1.48
  15  -3   0   -0.81    0.98
 -15   3   0    2.73    1.54
 -15  -3   0    1.29    0.84
  15  -3   0    4.35    1.46
   0   4   0   48.32    2.38
   0   4   0   53.78    2.39
   0  -4   0   51.11    2.55
   1  -4   0  550.97   19.95
  -1   4   0  564.50   18.89
   1   4   0  570.28   19.83
  -1  -4   0  549.77   20.02
   1   4   0  536.80   19.67
  -1  -4   0  551.21   18.63
   2   4   0    5.09    0.83
   2   4   0    3.55    0.57
   2  -4   0    3.73    0.68
  -2   4   0    3.99    0.56
  -2  -4   0    4.38    0.42
  -2  -4   0    3.95    0.81
   2  -4   0    4.55    0.61
  -2   4   0    3.39    0.61
  -3  -4   0  148.84    5.45
   3   4   0  140.82    5.63
  -3  -4   0  147.32    6.25
  -3   4   0  149.83    5.83
   3   4   0  141.79    6.24
  -3   4   0  144.28    5.70
   3  -4   0  145.97    6.19
   3  -4   0  149.90    5.76
   4   4   0  241.15    9.01
  -4   4   0  242.05    9.25
   4  -4   0  247.73    9.85
  -4   4   0  247.98    9.27
  -4  -4   0  236.08    9.88
  -4  -4   0  237.34    9.03
   4   4   0  258.84   10.05
   4  -4   0  250.85    9.35
   5   4   0    3.46    0.56
   5  -4   0    4.67    0.95
   5  -4   0    4.69    0.85
  -5  -4   0    4.93    1.07
   5   4   0    2.71    0.89
  -5   4   0    3.85    0.71
  -5   4   0    6.77    1.09
  -5  -4   0    3.98    0.90
   6   4   0  116.62    6.09
   6  -4   0  129.79    6.00
  -6  -4   0  118.99    5.91
  -6   4   0  121.27    5.03
   6   4   0  120.13    4.62
  -6  -4   0  118.05    5.35
   6  -4   0  117.96    5.44
  -6   4   0  113.36    5.40
  -7  -4   0   10.65    1.56
   7  -4   0    9.20    1.37
  -7   4   0    7.89    1.03
  -7  -4   0    6.74    1.45
   7  -4   0    7.02    1.44
   7   4   0    7.75    0.55
   7   4   0    7.22    1.57
  -7   4   0    8.42    1.45
  -8   4   0    2.08    0.56
  -8  -4   0    4.07    1.14
  -8   4   0    2.03    0.88
   8  -4   0    1.69    0.72
  -8  -4   0    0.49    0.71
   8  -4   0    1.54    0.68
   8   4   0    1.13    0.71
   9  -4   0   36.75    3.43
  -9  -4   0   24.41    2.76
  -9  -4   0   30.68    3.31
  -9   4   0   26.78    2.88
   9  -4   0   26.36    3.12
   9   4   0   29.86    3.59
 -10  -4   0    3.94    1.30
 -10   4   0    3.72    1.21
  10   4   0    3.64    1.38
 -10  -4   0    4.75    1.38
  10  -4   0    4.66    1.28
  10  -4   0    3.76    1.27
  11  -4   0   58.32    4.15
 -11  -4   0   60.93    4.34
  11   4   0   54.86    5.43
 -11   4   0   44.11    4.35
 -11  -4   0   55.31    3.93
  11  -4   0   58.70    4.46
  12   4   0   40.65    4.75
 -12   4   0   34.91    3.94
  12  -4   0   39.73    4.41
 -12  -4   0   39.39    4.19
  12  -4   0   43.54    4.32
 -12  -4   0   40.13    3.86
  13   4   0   36.33    4.48
 -13  -4   0   34.74    3.58
  13  -4   0   29.50    3.73
 -13   4   0   32.78    3.98
 -13  -4   0   29.78    3.70
  13  -4   0   30.90    4.05
 -14  -4   0   41.89    4.58
 -14   4   0   33.69    4.13
  14  -4   0   40.64    4.55
 -14  -4   0   45.79    4.24
  14   4   0   42.03    4.97
  14  -4   0   36.50    4.50
 -15  -4   0   -1.80    1.08
 -15  -4   0    0.07    0.59
   0   5   0    0.09    0.15
   0   5   0   -0.44    0.16
   0  -5   0   -0.20    0.27
   0   5   0   -0.38    0.29
  -1   5   0  247.34    9.43
  -1  -5   0  248.76    8.44
   1  -5   0  258.66    9.67
   1   5   0  229.57    9.32
  -1  -5   0  241.19    9.66
   1   5   0  257.82    9.50
  -1   5   0  249.28    8.71
  -2  -5   0   10.52    1.33
  -2  -5   0   10.04    0.56
  -2   5   0    9.76    1.12
   2  -5   0   10.93    0.84
  -2   5   0   11.75    0.84
   2  -5   0    8.37    1.13
   2   5   0    8.50    1.02
   2   5   0   11.02    1.28
  -3   5   0  562.58   20.12
   3  -5   0  561.69   19.91
   3   5   0  540.02   19.92
   3  -5   0  564.66   20.58
   3   5   0  523.33   20.45
  -3  -5   0  570.11   19.07
  -3   5   0  573.39   19.53
  -4  -5   0   29.50    1.58
  -4   5   0   28.01    1.81
   4  -5   0   31.84    1.83
   4  -5   0   28.29    2.10
  -4  -5   0   26.53    2.11
   4   5   0   27.25    1.65
  -4   5   0   27.08    1.79
   4   5   0   28.30    2.20
   5  -5   0   16.79    1.63
   5  -5   0   13.03    1.77
   5   5   0   16.39    1.18
  -5  -5   0   17.24    1.55
  -5   5   0   16.67    1.57
   5   5   0   11.14    1.76
  -5   5   0   16.92    1.74
  -5  -5   0   16.92    2.06
   6  -5   0    4.10    1.01
   6   5   0    3.29    0.61
  -6  -5   0    2.46    0.78
   6  -5   0    3.21    0.83
  -6   5   0    2.74    0.70
   6   5   0    3.29    1.02
  -6   5   0    3.35    0.89
  -6  -5   0    5.27    1.26
  -7  -5   0  173.73    7.53
   7  -5   0  188.59    7.94
   7   5   0  179.16    8.68
  -7   5   0  179.02    7.36
  -7  -5   0  184.58    8.50
   7   5   0  182.13    6.86
  -7   5   0  168.78    7.77
   7  -5   0  194.87    8.60
  -8  -5   0    2.65    1.06
   8   5   0    1.01    0.82
   8  -5   0    2.22    0.73
  -8   5   0    0.27    0.46
  -8  -5   0    1.52    0.97
  -8   5   0    0.77    0.74
   8  -5   0    2.23    0.86
   9   5   0   43.01    4.49
  -9  -5   0   42.24    4.08
   9  -5   0   40.60    4.09
   9  -5   0   45.62    3.24
  -9  -5   0   42.66    3.09
  -9   5   0   46.64    2.53
  -9   5   0   44.53    3.30
  10  -5   0    4.06    1.11
  10   5   0    0.22    0.70
 -10   5   0    2.51    1.03
 -10  -5   0    0.39    0.91
 -10  -5   0    0.75    0.83
  10  -5   0    3.70    1.33
 -11  -5   0    3.73    1.28
  11  -5   0    5.19    1.56
  11   5   0    4.32    1.53
 -11  -5   0    3.92    1.35
 -11   5   0    2.43    1.07
  11  -5   0    4.31    1.19
  12   5   0    4.48    1.50
  12  -5   0    4.12    1.16
 -12  -5   0    3.27    1.18
 -12   5   0    3.28    1.26
 -12  -5   0    4.64    1.42
  12  -5   0    3.86    1.35
  13  -5   0    2.70    1.28
 -13   5   0    0.35    0.99
 -13  -5   0    2.61    1.08
  13  -5   0    0.68    0.92
 -13  -5   0    4.62    1.27
  13   5   0    3.04    1.33
 -14  -5   0   -0.19    1.06
 -14   5   0    2.74    1.49
  14   5   0    0.61    1.16
 -14  -5   0    0.76    0.66
  14  -5   0    0.67    1.00
   0   6   0  254.34    8.87
   0  -6   0  255.26   10.16
   0   6   0  255.54    9.94
   0   6   0  264.85    9.83
  -1   6   0   64.92    3.39
  -1   6   0   75.27    2.84
  -1   6   0   66.74    3.20
  -1  -6   0   72.58    2.53
  -1  -6   0   68.84    3.60
   1  -6   0   67.24    3.54
   1   6   0   68.95    3.41
   1   6   0   68.13    3.40
  -2   6   0    0.62    0.44
  -2   6   0    0.79    0.36
  -2  -6   0    0.43    0.46
   2   6   0    0.94    0.48
   2  -6   0    1.11    0.52
   2   6   0    0.57    0.50
   2  -6   0    1.36    0.45
  -2  -6   0    0.88    0.17
   3   6   0  111.26    4.85
   3  -6   0  107.55    5.27
   3   6   0  107.45    5.24
  -3  -6   0  118.24    4.18
  -3   6   0  114.33    5.01
  -3   6   0  112.78    4.70
   3  -6   0  112.51    4.75
  -3  -6   0  109.83    5.34
  -4   6   0  140.42    5.89
  -4  -6   0  138.54    5.16
   4   6   0  131.00    5.64
   4   6   0  131.72    6.35
  -4   6   0  133.57    5.66
   4  -6   0  136.09    6.34
   4  -6   0  134.22    5.69
  -4  -6   0  141.78    6.46
  -5   6   0   20.39    1.90
  -5   6   0   20.84    1.96
  -5  -6   0   19.52    2.30
   5   6   0   17.13    1.40
   5   6   0   16.60    2.18
  -5  -6   0   17.50    1.28
   5  -6   0   20.14    2.26
   5  -6   0   23.18    1.62
  -6  -6   0   18.81    2.39
  -6   6   0   23.47    2.10
   6  -6   0   25.03    1.86
  -6   6   0   19.52    2.07
   6  -6   0   24.08    2.67
  -6  -6   0   21.21    1.54
   6   6   0   23.13    1.57
   6   6   0   16.49    2.31
   7  -6   0    0.44    0.44
   7  -6   0   -0.34    0.47
   7   6   0    0.98    0.88
  -7  -6   0    0.36    0.56
   7   6   0   -0.14    0.39
  -7   6   0    0.79    0.54
  -7  -6   0   -0.26    0.66
  -7   6   0    0.65    0.62
  -8  -6   0  102.66    4.84
  -8  -6   0   93.31    5.65
  -8   6   0   97.38    5.23
   8  -6   0   92.43    5.08
  -8   6   0  102.05    4.75
   8   6   0   96.70    5.98
   8  -6   0  107.77    5.95
  -9  -6   0   11.98    1.72
  -9  -6   0   12.61    2.21
   9  -6   0   17.55    2.56
   9  -6   0   17.52    2.23
  -9   6   0   15.47    1.65
   9   6   0   12.52    2.28
  -9   6   0   13.45    2.04
 -10   6   0  115.40    6.46
  10   6   0  108.49    7.09
  10  -6   0  128.30    7.26
 -10  -6   0  134.68    6.15
  10  -6   0  121.32    6.50
 -10  -6   0  127.08    7.10
 -11  -6   0   16.54    2.17
  11  -6   0   19.73    2.73
 -11   6   0   18.06    2.64
 -11  -6   0   16.40    2.61
  11  -6   0   20.71    3.20
  11   6   0   14.72    2.64
  12  -6   0   -0.84    0.74
  12  -6   0    1.23    0.77
 -12   6   0    2.84    1.26
  12   6   0    1.45    1.22
 -12  -6   0    1.38    0.78
 -12  -6   0    1.33    0.94
  13  -6   0   47.37    5.17
 -13  -6   0   45.84    3.40
 -13   6   0   40.76    4.59
  13   6   0   44.02    5.35
 -13  -6   0   51.35    5.15
 -14  -6   0   14.06    2.81
 -14  -6   0   14.98    2.12
  14  -6   0   12.88    2.61
  14   6   0    9.50    2.50
 -14   6   0   15.33    2.90
   0   7   0    0.00    0.13
   0   7   0    0.23    0.33
   0  -7   0   -0.10    0.34
   0   7   0   -0.85    0.40
  -1   7   0   34.89    2.02
   1   7   0   36.59    2.19
  -1   7   0   31.68    1.54
  -1   7   0   32.36    2.18
   1  -7   0   31.44    2.23
   1   7   0   29.18    2.07
  -1  -7   0   28.16    2.18
  -2   7   0   28.77    1.59
   2  -7   0   29.62    2.19
  -2  -7   0   26.89    2.55
  -2   7   0   27.85    2.02
   2  -7   0   28.17    1.79
   2   7   0   32.57    2.16
   2   7   0   29.39    2.02
  -2  -7   0   29.51    1.18
   3   7   0  103.42    4.93
   3   7   0  116.67    5.42
  -3   7   0  115.20    5.17
   3  -7   0  114.12    5.45
  -3  -7   0  108.33    5.43
   3  -7   0  102.68    4.74
  -3   7   0  115.19    4.67
  -3  -7   0  109.44    4.03
  -4   7   0    2.69    0.79
   4   7   0    1.57    0.75
   4  -7   0    3.06    0.65
  -4  -7   0    2.91    0.44
   4   7   0    2.72    0.87
   4  -7   0    3.08    0.89
  -4   7   0    3.11    0.74
  -4  -7   0    3.04    1.03
   5   7   0    0.80    0.68
  -5  -7   0    0.91    0.73
  -5  -7   0    2.21    0.49
   5   7   0    1.88    0.82
  -5   7   0    1.75    0.75
   5  -7   0    2.01    0.61
  -5   7   0    1.88    0.75
   5  -7   0    1.47    0.64
  -6  -7   0    8.83    1.05
   6   7   0    8.53    1.26
  -6   7   0    9.51    1.43
  -6   7   0    7.43    1.35
   6  -7   0   13.00    2.01
   6   7   0    8.30    1.69
  -6  -7   0    7.21    1.61
   6  -7   0    6.84    1.15
  -7  -7   0   31.64    3.32
   7   7   0   28.80    3.29
  -7   7   0   27.48    2.71
  -7  -7   0   26.24    1.85
   7  -7   0   29.20    2.24
   7  -7   0   27.86    3.14
   7   7   0   26.18    1.86
  -7   7   0   31.88    2.29
   8  -7   0    2.12    0.87
  -8   7   0    1.44    0.70
  -8   7   0    1.20    0.80
  -8  -7   0    2.46    0.77
   8   7   0    1.52    0.94
  -8  -7   0    0.81    1.13
   8  -7   0    2.84    0.90
  -9  -7   0    3.41    1.24
  -9  -7   0    3.89    0.92
   9  -7   0    4.28    1.32
  -9   7   0    3.04    1.10
   9   7   0    1.81    1.14
  -9   7   0    1.74    0.63
   9  -7   0    2.83    0.89
  10  -7   0    2.28    1.11
 -10   7   0    1.96    0.98
 -10  -7   0    3.75    1.27
 -10  -7   0    1.39    0.64
  10  -7   0    0.12    0.61
  10   7   0    1.08    0.76
  11  -7   0   17.56    2.91
 -11   7   0   19.52    2.83
  11  -7   0   22.61    2.88
 -11  -7   0   18.77    2.91
 -11  -7   0   21.29    2.29
  11   7   0   14.50    2.73
 -12   7   0    1.79    1.16
 -12  -7   0    1.95    1.27
  12  -7   0    2.59    1.17
  12   7   0   -0.30    0.77
 -13   7   0    7.07    2.04
  13  -7   0    6.06    1.92
  13   7   0    7.95    2.04
 -13  -7   0    6.10    1.84
 -14  -7   0    2.70    1.63
  14   7   0    0.86    1.06
 -14   7   0    0.88    1.39
  14  -7   0    2.64    1.29
   0   8   0  108.79    4.91
   0   8   0   97.15    4.97
   0   8   0  110.51    3.89
   0  -8   0  105.27    5.26
   1   8   0  177.86    7.43
  -1  -8   0  176.36    7.77
   1  -8   0  167.18    7.68
  -1   8   0  175.87    7.53
  -1   8   0  176.96    6.41
   2   8   0   30.54    2.22
   2  -8   0   31.51    2.00
   2  -8   0   25.30    2.56
   2   8   0   31.65    2.26
  -2   8   0   32.04    1.70
  -2  -8   0   30.22    2.84
  -2   8   0   25.81    2.47
  -3  -8   0   60.07    2.29
   3  -8   0   58.97    3.10
   3   8   0   57.75    3.33
   3  -8   0   60.57    3.69
  -3   8   0   61.88    2.95
  -3  -8   0   61.18    3.71
   3   8   0   63.51    3.64
  -3   8   0   54.38    3.33
  -4   8   0    5.48    1.19
  -4  -8   0    8.22    1.50
   4  -8   0    7.52    1.43
   4   8   0    8.14    1.53
   4  -8   0    8.00    1.18
  -4  -8   0    7.11    0.54
   4   8   0    5.45    1.22
  -4   8   0    6.30    1.03
  -5  -8   0   44.01    3.26
   5  -8   0   44.16    3.22
  -5  -8   0   44.87    2.07
   5   8   0   45.82    2.75
   5  -8   0   42.47    2.62
  -5   8   0   40.97    2.82
   5   8   0   42.16    3.22
  -5   8   0   42.06    2.68
   6  -8   0   38.30    2.48
  -6   8   0   33.90    2.54
  -6  -8   0   32.58    1.85
   6   8   0   31.44    2.30
  -6  -8   0   38.15    3.69
  -6   8   0   35.16    2.56
   6  -8   0   37.81    3.62
  -7  -8   0   72.79    4.72
   7   8   0   65.74    4.70
  -7   8   0   63.43    3.95
  -7  -8   0   75.01    3.39
   7   8   0   67.23    3.59
   7  -8   0   69.30    4.66
   7  -8   0   76.95    4.10
  -7   8   0   69.92    3.98
   8  -8   0    8.05    1.41
  -8  -8   0   10.44    2.03
  -8   8   0    7.51    1.52
   8  -8   0   10.45    1.99
   8   8   0    6.26    1.68
  -8   8   0   10.20    1.56
  -9  -8   0   18.29    2.75
   9  -8   0   18.97    2.46
  -9   8   0   16.10    2.32
   9  -8   0   16.74    2.70
  -9   8   0   18.85    2.12
   9   8   0   15.67    2.76
  10  -8   0    6.16    1.70
 -10  -8   0    3.84    1.36
  10   8   0    1.90    1.18
 -10   8   0    4.23    1.29
 -11   8   0    6.75    1.70
  11  -8   0    8.27    2.14
 -11  -8   0    8.43    1.89
  11   8   0    4.69    1.58
  12   8   0    9.23    2.44
 -12   8   0    8.23    2.05
 -12  -8   0    7.00    1.98
  12  -8   0    8.43    2.09
  13   8   0    4.32    1.61
 -13   8   0    1.10    1.46
  13  -8   0    7.55    1.89
 -13  -8   0    3.10    1.66
   0  -9   0   -0.35    0.37
   0   9   0    0.08    0.31
   0   9   0   -0.11    0.45
   1   9   0   64.42    3.71
  -1  -9   0   64.84    3.90
  -1   9   0   60.19    3.65
  -1   9   0   68.49    2.72
   1  -9   0   58.36    3.76
   1   9   0   62.36    3.52
  -2  -9   0   28.43    2.86
  -2   9   0   29.44    1.67
   2  -9   0   30.39    2.93
   2   9   0   30.06    2.80
   2   9   0   24.34    2.48
   2  -9   0   27.40    1.95
  -2   9   0   28.81    2.29
   3   9   0   51.23    3.16
  -3   9   0   52.96    2.64
  -3   9   0   43.56    3.07
   3   9   0   48.96    3.23
  -3  -9   0   50.18    3.42
   3  -9   0   48.99    2.81
   3  -9   0   44.83    3.28
  -4   9   0   62.28    3.23
   4   9   0   57.99    3.47
  -4  -9   0   58.41    3.93
   4  -9   0   61.60    3.30
   4   9   0   59.64    3.87
   4  -9   0   60.38    3.97
  -4   9   0   61.16    3.68
  -5   9   0    1.54    0.78
   5   9   0   -0.57    0.58
   5  -9   0    1.74    0.85
   5   9   0    1.22    0.79
  -5  -9   0    1.69    0.92
  -5   9   0    2.02    0.92
   5  -9   0    2.63    0.69
   6  -9   0    7.42    1.24
   6   9   0    7.40    1.40
  -6  -9   0    8.54    1.72
  -6   9   0    8.53    1.59
   6   9   0    7.36    1.69
   6  -9   0    7.94    1.67
  -6   9   0    6.31    1.30
   7   9   0   36.56    4.05
   7  -9   0   35.58    2.63
  -7   9   0   35.67    2.74
   7   9   0   36.25    2.49
  -7  -9   0   41.31    4.05
  -7   9   0   37.69    2.76
   7  -9   0   36.30    3.86
   8  -9   0   30.81    3.62
  -8   9   0   31.79    2.96
   8   9   0   30.43    3.73
  -8  -9   0   27.61    3.44
   8  -9   0   32.51    3.09
  -8   9   0   25.97    2.87
  -9   9   0    6.15    1.29
   9   9   0    4.22    1.60
   9  -9   0    3.20    1.28
  -9   9   0    4.93    1.39
  -9  -9   0    8.80    1.91
 -10  -9   0   42.59    4.51
  10  -9   0   43.90    4.77
 -10   9   0   40.12    4.01
  10   9   0   43.73    5.00
 -11   9   0    1.36    1.12
  11  -9   0    3.80    1.46
 -11  -9   0    0.65    1.06
  11   9   0    1.27    1.31
 -12  -9   0    5.64    1.79
  12   9   0    3.51    1.46
 -12   9   0    3.50    1.48
  12  -9   0    6.17    1.82
  13   9   0   -0.51    1.00
  13  -9   0    1.33    1.13
 -13  -9   0   -0.38    1.26
 -13   9   0    0.21    1.35
   0  10   0  304.40   12.28
   0  10   0  323.07   12.77
   0 -10   0  306.95   12.96
   1 -10   0   53.95    3.15
   1  10   0   55.07    3.30
   1  10   0   57.28    3.51
   1 -10   0   48.14    3.49
  -1 -10   0   50.02    3.51
  -1  10   0   54.86    3.49
   2 -10   0   95.85    4.83
  -2 -10   0  103.90    5.55
  -2  10   0  107.50    5.46
   2 -10   0   96.55    5.49
   2  10   0  105.26    5.33
   2  10   0  103.32    5.25
  -3 -10   0   75.43    4.67
   3 -10   0   83.60    4.84
  -3  10   0   77.70    4.47
   3  10   0   79.36    4.39
   3 -10   0   72.80    3.95
   3  10   0   83.50    4.61
  -4 -10   0   82.43    4.93
   4  10   0   80.57    4.46
   4 -10   0   74.43    4.82
  -4  10   0   85.07    4.03
   4 -10   0   79.07    4.11
  -4  10   0   81.53    4.62
   4  10   0   73.28    4.64
   5 -10   0    7.89    1.24
  -5  10   0    6.45    1.45
   5 -10   0   11.56    1.98
  -5  10   0    6.84    1.25
  -5 -10   0    5.78    1.40
   5  10   0    5.87    1.25
   5  10   0    8.03    1.63
  -6  10   0   31.28    2.78
   6  10   0   21.06    2.33
   6 -10   0   27.70    2.17
   6  10   0   22.87    3.10
   6 -10   0   26.84    3.25
  -6  10   0   25.14    2.76
  -6 -10   0   24.39    3.05
  -7  10   0   13.86    1.97
  -7  10   0   11.47    1.77
   7 -10   0   11.33    1.66
   7 -10   0    6.67    1.71
   7  10   0    9.66    2.11
  -7 -10   0   11.90    2.12
   8 -10   0   10.38    2.21
  -8 -10   0    9.67    1.95
  -8  10   0   13.31    2.02
  -8  10   0   12.08    2.01
   8  10   0   10.96    2.30
  -9  10   0   13.37    2.21
   9 -10   0   12.82    2.58
   9  10   0    8.17    2.07
  -9 -10   0   12.09    2.30
  -9  10   0   15.92    2.15
 -10  10   0   61.33    4.44
  10 -10   0   65.98    5.15
 -10 -10   0   60.91    4.87
  10  10   0   60.81    5.97
  11 -10   0    7.48    2.03
 -11  10   0   11.76    2.26
 -11 -10   0    5.67    1.79
  11  10   0    8.49    2.00
 -12 -10   0    6.91    2.07
 -12  10   0    4.98    1.78
  12  10   0    5.00    1.62
  12 -10   0    7.38    2.03
   0 -11   0   -0.51    0.43
   0  11   0    0.98    0.56
   0  11   0   -0.24    0.53
   1  11   0   20.07    2.24
   1 -11   0   21.77    2.68
  -1  11   0   16.43    2.28
  -1 -11   0   19.62    2.54
   1 -11   0   14.87    1.87
   1  11   0   17.61    2.31
   2  11   0    5.02    1.17
   2  11   0    3.94    1.20
  -2 -11   0    5.85    1.42
   2 -11   0    7.20    1.54
   2 -11   0    7.29    1.22
  -2  11   0    4.25    1.27
  -3  11   0   64.66    4.24
  -3 -11   0   72.44    4.55
   3  11   0   68.72    4.24
   3 -11   0   68.53    3.77
   3  11   0   64.57    4.13
   3 -11   0   68.59    4.51
   4  11   0   25.09    2.72
  -4  11   0   28.44    3.05
   4 -11   0   27.91    3.29
   4  11   0   27.83    3.15
  -4 -11   0   30.16    3.32
   4 -11   0   29.59    2.19
   5 -11   0    5.98    1.18
   5  11   0    3.35    1.24
   5 -11   0    3.63    1.19
   5  11   0    4.91    1.16
  -5 -11   0    4.10    1.34
  -5  11   0    4.84    1.34
  -6 -11   0   47.78    3.85
   6  11   0   47.86    3.33
   6 -11   0   45.21    4.56
   6  11   0   51.35    4.04
   6 -11   0   54.09    3.34
  -6  11   0   56.80    3.79
   7  11   0   41.42    4.43
  -7  11   0   45.18    3.40
   7 -11   0   43.02    4.50
  -7 -11   0   43.12    4.30
  -8 -11   0    5.74    1.58
   8  11   0    4.54    1.55
  -8  11   0    5.91    1.51
   8 -11   0    7.21    1.83
  -9  11   0    3.04    0.97
  -9  11   0    0.27    1.03
  -9 -11   0    1.83    1.07
   9  11   0    0.72    0.86
   9 -11   0    1.64    1.27
 -10  11   0    3.15    1.43
  10  11   0    2.51    1.25
 -10 -11   0    4.76    1.62
  10 -11   0    2.00    1.15
  11 -11   0   23.49    3.60
 -11  11   0   30.15    3.67
 -11 -11   0   19.73    3.37
  11  11   0   24.48    3.93
   0  12   0   11.66    1.76
   0  12   0    9.09    1.85
   0 -12   0   12.77    2.08
   1 -12   0    8.15    1.71
   1  12   0    9.36    1.60
   1  12   0   11.13    1.98
  -1 -12   0    8.29    1.72
   1 -12   0   13.42    1.75
  -1  12   0    8.68    1.76
   2 -12   0   25.87    3.09
   2  12   0   27.43    2.95
   2 -12   0   27.47    2.63
  -2 -12   0   21.85    2.86
  -2  12   0   24.62    2.95
   2  12   0   27.41    2.83
   3  12   0    7.79    1.59
   3  12   0   10.76    1.87
   3 -12   0    7.92    1.32
  -3 -12   0    7.67    1.72
  -3  12   0    7.17    1.62
   3 -12   0    8.28    1.71
  -4 -12   0  134.38    7.27
   4  12   0  129.26    6.97
  -4  12   0  153.51    7.33
   4  12   0  128.20    6.75
   4 -12   0  131.46    6.30
   4 -12   0  127.01    7.34
  -5 -12   0   33.99    3.74
  -5  12   0   32.33    3.46
   5  12   0   35.59    3.81
   5 -12   0   39.92    4.18
   5  12   0   36.60    3.46
  -6  12   0   87.80    5.31
   6 -12   0   83.57    5.79
   6  12   0   88.53    5.01
   6  12   0   81.87    5.56
  -6 -12   0   90.62    5.74
  -7  12   0   11.39    1.98
  -7 -12   0   10.17    2.07
   7 -12   0    9.64    2.16
   7  12   0    9.05    2.12
   8 -12   0    1.80    1.20
  -8  12   0    1.67    0.94
   8  12   0    2.05    1.14
  -8 -12   0    3.61    1.38
   9 -12   0    4.58    1.64
  -9 -12   0    6.75    1.90
   9  12   0    6.08    1.66
  -9  12   0    4.77    1.34
  10 -12   0    1.02    0.97
  10  12   0    1.30    1.07
 -10 -12   0   -0.61    0.76
   0  13   0   -0.68    0.56
   0 -13   0    0.17    0.65
   1  13   0    1.26    0.69
   1  13   0    0.64    0.78
   1 -13   0    0.27    0.41
  -1 -13   0    1.86    0.92
   1 -13   0    3.65    1.27
  -1  13   0    1.57    0.86
   2  13   0    4.11    1.35
   2  13   0    6.70    1.38
   2 -13   0    5.07    1.10
   2 -13   0    6.00    1.61
  -2 -13   0    6.69    1.67
  -2  13   0    5.63    1.55
   3 -13   0   29.47    3.57
   3 -13   0   33.07    2.50
  -3 -13   0   29.67    3.50
  -3  13   0   30.63    3.47
   3  13   0   39.32    3.76
   3  13   0   29.55    3.35
  -4  13   0    1.43    0.94
   4  13   0    1.57    0.97
   4  13   0    3.17    1.16
  -4 -13   0    1.51    0.83
   4 -13   0    1.76    1.08
  -5  13   0   17.19    2.55
   5  13   0   13.77    2.19
   5  13   0   12.10    2.14
  -5 -13   0   14.47    2.42
   5 -13   0   11.07    2.34
  -6  13   0   -0.78    0.59
   6  13   0   -0.60    0.71
  -6 -13   0    0.65    0.79
   6 -13   0    0.49    0.91
   6  13   0    0.75    0.74
  -7  13   0    2.20    1.10
  -7 -13   0    4.26    1.47
   7 -13   0    4.44    1.53
   7  13   0    3.39    1.36
   8 -13   0   13.83    2.61
  -8 -13   0   14.95    2.66
   8  13   0   10.55    2.31
  -8  13   0   14.92    2.33
  -9 -13   0    6.42    1.80
   9  13   0    9.70    2.13
  -9  13   0    7.20    1.54
   9 -13   0    5.88    1.78
 -10 -13   0   12.23    2.47
   0 -14   0    0.58    0.91
   0  14   0    0.08    0.65
   0 -14   0   -0.44    0.43
   1 -14   0   31.74    3.75
   1  14   0   37.88    3.89
  -1  14   0   33.20    3.66
   1 -14   0   34.68    2.65
   1  14   0   34.43    3.37
  -1 -14   0   27.85    3.41
   2  14   0   14.75    2.20
  -2  14   0   11.58    2.17
   2  14   0   17.48    2.59
  -2 -14   0   12.76    2.32
   2 -14   0   15.21    2.02
   2 -14   0   17.18    2.70
  -3  14   0   19.59    2.85
   3  14   0   21.94    2.84
   3  14   0   23.54    2.97
  -3 -14   0   19.31    2.83
   3 -14   0   23.90    3.28
  -4  14   0   29.23    3.46
   4  14   0   31.95    3.50
  -4 -14   0   27.61    3.50
   4 -14   0   28.77    3.75
   4  14   0   28.61    3.33
   5 -14   0    5.71    1.68
   5  14   0    6.71    1.70
  -5 -14   0    6.91    1.67
  -5  14   0    6.37    1.69
   5  14   0    7.23    1.60
   6  14   0   18.93    2.95
  -6  14   0   24.41    3.11
  -6 -14   0   26.24    3.38
   6 -14   0   24.59    3.47
  -7 -14   0   18.24    2.93
  -7  14   0   20.39    2.92
   7 -14   0   16.34    2.77
   7  14   0   14.48    2.68
  -8 -14   0    0.93    1.01
   8  14   0   -0.24    0.84
   8 -14   0    1.89    0.93
  -8  14   0    1.33    0.89
   0 -15   0   -0.02    0.52
   0  15   0   -0.12    0.73
   0 -15   0    1.38    0.84
   1  15   0   15.98    2.56
  -1  15   0   13.42    2.44
  -1 -15   0   13.84    2.42
   1 -15   0   11.42    2.30
  -2  15   0    2.48    1.16
  -2 -15   0    2.03    1.04
   2  15   0    4.48    1.41
   2  15   0    3.44    1.01
   2 -15   0    5.63    1.51
   3  15   0   39.76    4.10
  -3 -15   0   48.75    4.75
  -3  15   0   46.93    4.67
   3  15   0   47.15    4.46
   3 -15   0   41.55    4.65
  -4  15   0    3.25    1.29
  -4 -15   0    2.36    0.96
   4  15   0    1.68    0.95
   4 -15   0    2.94    1.31
   4  15   0    4.10    1.38
  -5 -15   0    0.74    0.85
   5  15   0    3.30    1.09
   5  15   0    0.83    0.84
  -5  15   0    1.32    0.95
   5 -15   0    1.61    0.92
  -6  15   0    5.28    1.56
  -6 -15   0    3.08    1.12
   6 -15   0    3.13    1.32
   6  15   0    2.53    1.02
   7 -15   0   11.56    2.32
  -7 -15   0   18.39    3.08
  -7  15   0   15.15    2.57
   7  15   0   11.40    2.43
   0  16   0   50.24    4.92
   0 -16   0   45.63    4.70
  -1  16   0    4.63    1.41
  -1 -16   0    3.77    1.19
   1 -16   0    2.48    1.10
   1  16   0    5.31    1.54
   2  16   0    7.96    1.60
   2  16   0    8.71    1.97
  -2 -16   0    8.22    1.95
   2 -16   0    7.71    1.84
  -2  16   0   11.55    2.26
   3 -16   0    9.23    2.17
  -3  16   0   10.18    2.19
  -3 -16   0   12.65    2.31
   3  16   0   11.32    2.17
   3  16   0   10.88    1.93
   4  16   0    8.99    1.89
   4 -16   0    8.66    1.95
  -4  16   0    5.64    1.80
  -4 -16   0    7.18    1.68
   4  16   0    5.92    1.43
  -5  16   0    4.55    1.83
   5  16   0    9.63    2.00
   5 -16   0    5.49    1.58
   5  16   0    6.65    1.55
  -5 -16   0   10.03    2.21
   0 -17   0   -0.15    0.75
   0  17   0   -0.10    0.87
  -1  17   0   14.61    2.67
   1 -17   0   15.25    2.65
  -1 -17   0   11.93    2.40
   1  17   0   18.50    3.11
   0   0  -1    0.15    0.03
   0   0  -1    0.11    0.02
   1   0   1    3.56    0.36
  -1   0  -1    5.20    0.23
   1   0  -1    4.33    0.23
   1   0   1    4.67    0.22
  -1   0   1    4.66    0.24
  -1   0   1    4.18    0.30
   2   0  -1   22.39    0.90
  -2   0   1   22.35    0.90
   2   0   1   22.55    0.87
   2   0   1   24.80    1.34
   2   0  -1   25.91    1.28
   2   0   1   25.68    1.28
  -2   0  -1   21.53    0.86
   2   0  -1   21.99    1.25
  -2   0   1   21.01    1.19
   3   0   1  238.89    8.28
  -3   0   1  248.79    8.32
   3   0  -1  245.50    8.35
   3   0   1  235.39    8.98
  -3   0   1  222.14    8.70
  -3   0  -1  234.26    8.28
   3   0  -1  249.06    9.07
   3   0   1  238.90    9.16
   3   0  -1  232.76    9.02
   4   0   1   10.02    1.20
  -4   0   1   10.18    0.48
   4   0  -1   10.45    1.22
   4   0  -1    8.51    1.12
   4   0   1    9.12    1.20
  -4   0   1    9.70    1.11
  -4   0  -1   10.96    1.13
   5   0   1  428.25   15.91
   5   0   1  421.99   15.70
  -5   0  -1  398.05   15.04
  -5   0   1  428.53   14.40
   5   0  -1  417.02   15.74
  -5   0   1  414.21   15.18
   5   0  -1  402.41   15.69
   6   0  -1  101.26    5.12
   6   0   1  103.72    5.11
  -6   0  -1  105.73    4.81
   6   0   1  100.96    5.18
   6   0  -1   98.43    5.04
  -6   0   1  113.63    5.00
  -7   0  -1    1.08    0.66
   7   0  -1    1.62    0.75
   7   0   1    1.94    0.79
   7   0  -1    1.91    0.74
  -7   0   1    1.53    0.73
   7   0   1    3.53    1.07
   8   0  -1    8.76    1.59
  -8   0   1    3.97    1.18
   8   0  -1    6.85    1.42
   8   0   1    6.72    1.47
  -8   0  -1    5.86    1.34
   8   0   1    8.25    1.56
  -9   0   1  130.10    6.77
  -9   0  -1  136.76    6.71
   9   0  -1  144.43    7.24
   9   0  -1  140.68    7.22
   9   0   1  146.12    7.36
   9   0   1  145.41    7.24
  10   0   1    3.66    1.28
  10   0  -1    4.78    1.40
  10   0   1    3.30    1.05
  10   0  -1    2.64    0.94
 -10   0  -1    0.57    0.90
 -10   0   1    1.59    1.11
  11   0   1   36.62    3.98
  11   0  -1   36.95    4.05
  11   0   1   32.90    3.81
 -11   0  -1   30.32    3.38
  11   0  -1   31.04    3.59
 -11   0   1   31.18    3.51
  12   0  -1   12.50    2.40
  12   0  -1   13.21    2.34
  12   0   1   13.29    2.36
 -12   0   1   15.19    2.56
  12   0   1   11.70    2.40
 -12   0  -1   14.64    2.52
 -13   0   1   10.42    2.25
  13   0  -1   10.29    2.36
  13   0   1   12.64    2.46
  13   0  -1   11.83    2.45
 -13   0  -1   11.12    2.33
  13   0   1    9.15    2.14
 -14   0   1   10.76    2.25
  14   0   1    9.74    2.40
  14   0  -1    9.90    2.35
  14   0   1   10.60    2.24
 -14   0  -1   12.85    2.41
  14   0  -1    9.53    2.15
  15   0   1   15.45    2.72
  15   0  -1   11.91    2.50
 -15   0  -1   12.38    2.56
 -15   0   1   14.59    2.63
  15   0   1   14.29    2.73
  15   0  -1   16.37    3.14
   1  -1   1   28.07    1.33
  -1   1   1   27.85    1.22
   1   1  -1   25.50    1.32
  -1  -1  -1   26.87    1.13
   1  -1   1   29.00    1.13
  -1  -1  -1   25.77    1.12
   1   1  -1   24.77    1.10
  -1   1   1   26.45    1.20
  -1   1  -1   27.07    1.11
  -1  -1   1   25.75    1.15
   1   1   1   25.15    1.13
  -1   1  -1   26.39    1.16
   1  -1  -1   29.04    1.25
  -1   1  -1   28.48    1.21
   1   1   1   26.15    1.30
  -1  -1   1   27.41    1.30
  -2  -1  -1  127.92    4.80
  -2   1   1  139.29    4.98
   2   1  -1  125.08    4.81
  -2   1   1  145.95    5.14
   2   1  -1  135.00    5.37
   2  -1   1  138.83    5.36
  -2  -1  -1  136.12    5.00
   2   1  -1  140.80    5.34
   2  -1   1  146.50    5.14
   2   1   1  135.81    5.38
   2   1   1  143.44    5.49
   2  -1  -1  143.10    5.32
   2  -1  -1  143.89    5.27
  -2  -1   1  136.31    4.89
  -2   1  -1  140.05    5.00
  -2   1  -1  139.60    5.13
   2   1   1  129.24    4.88
  -2  -1   1  140.40    5.17
   3   1  -1    7.03    0.34
  -3   1   1    7.81    0.92
   3   1  -1    6.89    0.35
   3  -1   1    9.32    0.95
  -3   1   1    7.75    0.53
   3   1  -1    7.36    0.96
  -3  -1  -1    6.81    0.79
   3   1  -1    9.29    1.06
   3  -1   1    7.39    0.93
   3  -1  -1    8.35    0.94
   3  -1  -1    7.04    0.88
  -3   1  -1    6.70    0.46
  -3   1  -1    8.22    0.88
   3   1   1    7.80    1.02
   3   1   1    6.98    0.95
  -3  -1   1    8.28    0.96
   4  -1   1   73.25    3.55
  -4   1   1   67.74    3.28
   4   1  -1   74.48    3.53
   4   1  -1   65.61    3.48
  -4  -1  -1   72.68    3.22
   4  -1   1   73.12    3.35
  -4   1   1   67.69    2.74
   4   1   1   79.88    3.77
  -4   1  -1   73.27    2.82
  -4  -1   1   70.41    3.38
  -4   1  -1   69.40    3.30
   4  -1  -1   78.24    3.58
   4   1   1   72.87    3.64
  -5   1   1   62.89    2.50
   5  -1   1   68.49    3.55
   5   1  -1   68.31    3.59
   5  -1   1   64.67    3.32
  -5   1   1   65.94    3.28
   5   1  -1   58.29    3.36
  -5  -1  -1   58.87    3.09
   5  -1  -1   67.50    3.55
   5  -1  -1   68.65    3.51
  -5   1  -1   69.03    2.68
  -5   1  -1   63.27    3.29
   5   1   1   68.62    3.70
   5   1   1   71.26    3.76
  -5  -1   1   73.20    3.51
  -6  -1  -1  146.93    6.31
  -6   1   1  145.10    6.39
   6  -1   1  151.03    6.84
  -6   1   1  144.05    5.39
   6   1  -1  147.92    6.75
   6   1  -1  152.58    6.87
   6  -1   1  153.34    6.65
  -6  -1   1  148.01    6.33
  -6   1  -1  141.39    5.27
  -6   1  -1  143.69    6.19
   6  -1  -1  152.13    6.62
   6   1   1  138.72    6.63
   6  -1  -1  144.26    6.51
   6   1   1  144.48    6.73
   7   1  -1   68.75    4.03
  -7   1   1   64.02    3.74
  -7   1   1   66.56    2.60
   7  -1   1   68.27    3.87
  -7  -1  -1   66.81    3.67
   7   1  -1   70.85    4.14
   7  -1   1   66.72    4.03
   7   1   1   63.31    3.99
  -7   1  -1   64.01    3.64
  -7   1  -1   67.14    2.56
   7  -1  -1   75.00    4.06
  -7  -1   1   63.65    3.75
   7  -1  -1   67.69    3.93
   7   1   1   66.61    4.07
   8  -1   1  180.73    8.50
   8  -1   1  183.19    8.30
   8   1  -1  168.51    8.38
  -8  -1  -1  194.84    8.03
  -8   1   1  178.44    8.03
   8   1  -1  179.92    8.41
  -8   1  -1  175.87    7.73
   8   1   1  168.28    8.22
   8  -1  -1  180.75    8.19
  -8  -1   1  183.49    7.89
   8  -1  -1  169.10    8.03
   8   1   1  161.92    8.13
  -9  -1  -1   10.95    1.85
   9   1  -1    8.05    1.69
   9  -1   1    8.49    1.74
   9   1  -1    9.16    1.92
  -9   1   1    9.35    1.75
   9  -1   1    9.28    1.77
   9   1   1    8.05    1.73
   9   1   1    7.29    1.72
   9  -1  -1   10.13    1.80
  -9  -1   1    8.29    1.77
  -9   1  -1    8.43    1.57
   9  -1  -1    9.17    1.74
  10  -1   1   64.67    4.71
  10  -1   1   75.01    4.76
 -10  -1  -1   75.17    4.61
 -10   1   1   79.02    4.82
  10   1  -1   72.65    4.82
  10   1  -1   74.52    4.98
 -10   1  -1   78.66    4.68
  10  -1  -1   67.49    4.64
  10   1   1   80.52    4.99
  10   1   1   71.67    4.91
 -10  -1   1   74.42    4.67
  10  -1  -1   66.85    4.64
  11  -1   1   12.38    2.16
 -11  -1  -1    9.37    2.03
 -11   1   1    9.58    2.00
  11   1  -1   12.09    2.32
  11   1  -1    9.35    2.01
  11  -1   1   13.72    2.42
 -11   1  -1   12.52    2.20
  11  -1  -1   10.15    2.06
  11   1   1    9.35    2.06
 -11  -1   1   13.17    2.30
  11   1   1   11.39    2.19
  11  -1  -1    9.63    1.96
 -12   1   1   44.74    4.39
 -12  -1  -1   45.30    4.36
  12   1  -1   44.51    4.62
  12   1  -1   42.72    4.55
  12  -1   1   43.73    4.60
  12  -1   1   44.89    4.58
  12  -1  -1   41.08    4.40
 -12  -1   1   41.75    4.19
  12   1   1   37.07    4.39
  12  -1  -1   47.31    4.68
  12   1   1   43.82    4.60
 -12   1  -1   42.30    4.22
  13   1  -1    0.49    0.70
 -13   1   1    0.27    0.99
  13   1  -1    0.39    1.12
  13  -1   1    1.77    1.06
  13  -1   1    0.38    0.72
 -13  -1  -1    0.75    0.93
 -13  -1   1    0.56    0.98
 -13   1  -1   -1.19    0.80
  13   1   1    1.03    0.92
  13  -1  -1    0.78    0.69
  13  -1  -1    0.32    0.96
  13   1   1    0.85    1.18
  14   1  -1   -0.45    0.93
  14  -1   1    1.18    1.09
  14  -1   1    0.70    0.92
  14   1  -1    0.10    0.91
 -14   1   1    0.79    0.98
 -14  -1  -1    0.71    1.04
  14  -1  -1   -0.37    0.76
  14   1   1    1.21    1.10
 -14   1  -1    0.59    1.07
  14   1   1    0.40    0.86
 -14  -1   1    0.61    0.84
  14  -1  -1   -0.11    1.06
 -15  -1  -1    2.15    1.22
  15  -1   1    0.99    1.06
  15  -1   1    1.15    1.27
 -15   1   1    2.12    1.20
  15   1  -1    4.53    1.51
  15   1  -1    3.56    1.44
  15   1   1   -0.04    1.16
 -15  -1   1    1.56    1.27
 -15   1  -1    2.36    1.32
  15  -1  -1    1.98    1.31
  15  -1  -1    3.42    1.28
  15   1   1    2.24    1.41
   0   2  -1    4.78    0.44
   0   2  -1    5.90    0.44
   0   2   1    5.86    0.48
   0  -2   1    5.91    0.36
   0   2   1    5.88    0.50
   0  -2  -1    6.51    0.53
   0  -2   1    5.45    0.61
   1   2  -1   31.49    1.60
  -1   2   1   32.97    1.55
   1  -2   1   34.00    1.40
   1  -2   1   34.61    1.65
  -1  -2  -1   33.09    1.66
  -1  -2  -1   34.25    1.32
  -1   2   1   37.80    1.48
   1   2  -1   31.26    1.45
   1  -2  -1   36.27    1.59
  -1  -2   1   35.92    1.43
   1   2   1   37.85    1.40
   1   2   1   34.66    1.58
   1   2   1   36.82    1.73
  -1   2  -1   37.37    1.54
  -1   2  -1   35.91    1.60
  -1  -2   1   33.12    1.73
   1  -2  -1   39.21    1.69
   2   2  -1  275.28   10.34
  -2  -2  -1  280.98    9.73
   2  -2   1  288.43   10.36
   2  -2   1  287.32    9.94
   2   2  -1  247.22    9.81
  -2   2   1  287.68   10.03
  -2   2   1  286.38    9.88
  -2   2  -1  288.53   10.05
  -2  -2   1  280.45    9.95
   2  -2  -1  297.27   10.27
   2  -2  -1  301.07   10.46
  -2  -2   1  270.55   10.49
  -2   2  -1  274.68   10.15
   2   2   1  286.19   10.09
   2   2   1  279.12   10.50
  -3   2   1  354.58   12.40
  -3   2   1  352.40   12.39
   3  -2   1  347.83   12.95
   3   2  -1  331.04   12.12
   3   2  -1  343.85   12.96
  -3  -2  -1  351.60   12.25
   3  -2   1  345.96   12.49
  -3  -2   1  328.24   12.32
  -3   2  -1  325.79   11.80
  -3   2  -1  327.86   11.77
   3  -2  -1  351.71   12.32
   3   2   1  316.45   12.35
   3   2   1  332.47   12.51
  -3  -2   1  332.49   11.82
   3  -2  -1  338.47   12.08
   3   2   1  324.44   11.62
   4  -2   1   98.96    4.44
   4   2  -1   89.28    4.36
  -4  -2  -1   85.45    3.92
   4  -2   1   96.66    4.08
   4   2  -1   91.53    3.42
  -4   2   1   98.36    3.75
  -4   2   1   91.32    4.09
   4   2  -1   95.83    4.53
  -4  -2   1   95.03    4.23
  -4   2  -1   99.95    3.83
   4  -2  -1   95.52    4.41
  -4   2  -1   92.14    4.15
   4   2   1   97.02    4.58
   4   2   1   99.51    3.57
   4  -2  -1   99.68    4.28
   4   2   1  101.89    4.70
   5  -2   1   53.33    3.10
   5   2  -1   50.55    3.16
  -5   2   1   51.92    2.32
   5   2  -1   53.84    3.14
   5  -2   1   52.85    2.82
  -5   2   1   53.89    2.89
  -5  -2  -1   52.24    2.77
   5   2   1   51.77    3.08
   5  -2  -1   53.81    2.83
  -5   2  -1   47.75    2.18
   5   2   1   52.25    3.14
  -5  -2   1   50.30    2.83
  -5   2  -1   49.05    2.70
   5  -2  -1   50.97    2.92
   6  -2   1   14.58    1.73
  -6   2   1   15.63    1.81
   6  -2   1   12.53    1.73
  -6  -2  -1   13.75    1.61
   6   2  -1   12.37    1.74
  -6   2   1   13.37    0.91
   6   2  -1   12.96    1.89
   6  -2  -1   12.08    1.64
   6  -2  -1   14.44    1.68
  -6   2  -1   13.60    0.90
   6   2   1   12.94    1.82
  -6   2  -1   10.87    1.43
  -6  -2   1   12.10    1.59
   6   2   1   12.31    1.82
  -7  -2  -1   31.05    2.30
  -7   2   1   30.68    2.39
   7  -2   1   35.25    2.67
  -7   2   1   32.20    1.58
   7  -2   1   27.95    2.71
   7   2  -1   38.39    2.87
   7   2  -1   35.26    2.72
   7  -2  -1   37.49    2.59
   7  -2  -1   38.28    2.70
   7   2   1   35.35    3.31
   7   2   1   33.74    2.69
  -7  -2   1   29.14    2.71
  -7   2  -1   31.01    2.33
  -7   2  -1   32.61    1.62
  -8  -2  -1   11.03    1.71
  -8   2   1    8.84    1.58
   8   2  -1    7.47    1.61
   8   2  -1    8.55    1.69
   8  -2   1   12.48    1.82
  -8   2   1   10.44    0.70
   8  -2   1   10.28    1.77
  -8   2  -1    8.98    0.67
  -8  -2   1    9.10    1.63
   8   2   1    9.67    1.81
   8   2   1    9.48    1.83
   8  -2  -1   12.09    1.83
  -8   2  -1    7.34    1.36
   8  -2  -1    9.13    1.62
   9   2  -1   33.55    3.54
   9  -2   1   34.73    3.30
   9   2  -1   28.31    3.25
   9  -2   1   31.62    3.40
  -9   2   1   29.24    3.05
  -9  -2  -1   29.93    3.01
   9   2   1   34.69    3.64
   9  -2  -1   38.88    3.63
   9   2   1   28.82    3.26
  -9   2  -1   29.76    2.96
   9  -2  -1   33.77    3.39
  -9  -2   1   29.84    3.08
 -10   2   1   39.38    3.79
 -10  -2  -1   39.36    3.68
  10   2  -1   44.10    4.35
  10   2  -1   35.75    3.90
  10  -2   1   37.21    3.70
  10  -2   1   40.20    4.11
 -10  -2   1   43.63    3.90
  10   2   1   29.97    3.54
  10  -2  -1   45.28    3.42
 -10   2  -1   43.00    3.30
  10  -2  -1   41.63    4.05
  10   2   1   33.75    3.84
 -11  -2  -1    8.82    1.89
 -11   2   1    8.12    1.93
  11  -2   1    8.26    1.87
  11   2  -1   12.50    2.35
  11   2  -1    8.28    1.98
  11  -2   1   10.05    1.90
  11   2   1   12.23    2.44
  11  -2  -1   11.04    1.98
  11   2   1    9.32    1.94
 -11   2  -1    8.27    1.81
  11  -2  -1   10.11    2.00
 -11  -2   1    8.62    1.92
  12   2  -1   18.53    2.99
  12   2  -1   19.26    2.99
 -12   2   1   13.90    2.52
 -12  -2  -1   13.25    2.39
  12  -2   1   14.14    2.62
  12  -2   1   16.96    2.70
 -12  -2   1   16.80    2.68
  12  -2  -1   17.65    2.78
  12   2   1   16.39    2.93
  12  -2  -1   19.74    2.88
  12   2   1   14.67    2.54
 -12   2  -1   16.13    2.72
  13   2  -1    5.32    1.86
 -13   2   1    2.58    1.35
  13   2  -1    2.46    1.20
  13  -2   1    4.68    1.68
  13  -2   1    4.26    1.29
 -13  -2  -1    4.36    1.64
  13  -2  -1    6.39    1.70
  13  -2  -1    4.58    1.76
  13   2   1    6.22    1.56
  13   2   1    4.30    1.75
 -13  -2   1    1.86    1.32
 -13   2  -1    3.17    1.40
  14  -2   1    4.51    1.59
  14   2  -1    8.11    2.17
 -14  -2  -1    7.98    1.96
  14  -2   1    5.26    1.46
 -14   2   1    7.37    1.92
  14  -2  -1    4.42    1.34
 -14   2  -1    7.38    1.92
  14   2   1    6.88    1.95
  14  -2  -1    4.04    1.51
  14   2   1    5.77    1.87
 -14  -2   1    5.95    1.58
 -15   2   1    1.06    1.37
  15  -2   1    1.76    1.26
 -15  -2  -1    1.95    1.19
  15   2  -1    2.38    1.47
  15  -2   1    3.94    1.51
  15  -2  -1   -0.07    1.03
 -15  -2   1    2.61    1.21
 -15  -2   1    7.78    1.88
  15  -2  -1    1.87    1.22
 -15   2  -1    5.43    1.89
  15   2   1    2.61    1.25
   0   3  -1    9.27    0.83
   0  -3   1    8.40    0.48
   0   3   1    8.32    0.82
   0   3   1    8.49    0.67
   0   3   1    8.19    0.38
   0   3   1    9.11    0.42
   0  -3   1    8.78    0.91
   0  -3  -1    7.85    0.86
   0   3  -1    9.05    0.65
   1  -3   1  184.09    7.10
  -1   3   1  197.60    6.58
   1   3  -1  178.69    6.85
  -1   3   1  174.00    6.94
   1   3  -1  189.49    7.03
  -1  -3  -1  179.10    7.14
  -1  -3  -1  189.96    6.31
   1  -3   1  190.92    6.77
   1   3   1  181.18    7.09
   1   3   1  204.96    6.55
  -1   3  -1  189.47    7.12
   1  -3  -1  198.31    7.26
  -1  -3   1  193.93    6.61
  -1   3  -1  194.59    6.78
  -1  -3   1  180.81    7.31
   1   3   1  190.26    7.26
   1  -3  -1  188.41    7.06
   2  -3   1  102.19    3.72
  -2   3   1  102.77    3.78
   2   3  -1   90.65    4.07
  -2   3   1   96.37    3.87
   2   3  -1   86.72    3.67
   2  -3   1   91.93    4.07
  -2  -3  -1   83.99    4.04
  -2  -3  -1   98.53    3.59
   2   3   1   84.15    3.85
  -2   3  -1   88.17    3.60
  -2  -3   1   87.07    3.32
  -2  -3   1   80.03    3.84
  -2   3  -1   92.05    3.54
   2  -3  -1   92.35    3.61
   2   3   1   90.55    3.55
   2  -3  -1   92.55    3.82
   3  -3   1   18.51    1.36
  -3  -3  -1   14.13    1.49
  -3   3   1   16.41    1.08
  -3   3   1   17.41    1.16
   3   3  -1   13.65    0.86
   3  -3   1   13.95    0.96
  -3  -3  -1   13.09    1.02
   3   3  -1   13.45    1.47
  -3   3  -1   17.01    1.12
   3  -3  -1   17.62    1.25
   3  -3  -1   12.90    0.98
   3   3   1   17.55    1.37
  -3   3  -1   15.30    0.99
  -3  -3   1   15.29    1.50
  -3  -3   1   13.24    0.99
   3   3   1   11.05    0.84
   4   3  -1  361.17   14.34
  -4  -3  -1  372.43   14.29
  -4   3   1  395.75   13.64
   4  -3   1  397.62   14.39
  -4  -3  -1  370.93   13.45
   4  -3   1  374.45   13.75
   4   3  -1  353.89   13.26
  -4   3   1  381.57   13.64
   4  -3  -1  389.56   14.00
  -4  -3   1  370.88   14.02
  -4   3  -1  372.12   13.37
   4   3   1  359.13   13.06
  -4  -3   1  358.53   13.26
   4   3   1  349.37   14.04
   4  -3  -1  392.32   13.67
  -4   3  -1  359.18   13.27
  -5   3   1   74.87    3.14
  -5  -3  -1   70.57    3.39
  -5   3   1   66.04    3.46
   5   3  -1   65.32    3.84
   5   3  -1   64.64    2.72
   5  -3   1   69.47    3.40
   5  -3   1   78.47    3.92
   5  -3  -1   68.78    3.41
  -5  -3   1   73.04    3.77
   5  -3  -1   73.23    3.71
  -5   3  -1   68.41    3.00
  -5   3  -1   70.31    3.44
   5   3   1   64.22    2.69
  -5  -3   1   64.48    3.38
   5   3   1   72.43    3.94
   6  -3   1  210.11    9.06
  -6   3   1  215.34    8.59
   6  -3   1  194.20    8.46
  -6  -3  -1  212.71    8.39
   6   3  -1  210.94    7.44
  -6   3   1  212.31    7.93
   6   3  -1  199.74    9.10
   6   3   1  192.13    8.69
   6   3   1  196.47    8.77
   6   3   1  198.33    6.95
  -6   3  -1  206.64    7.52
  -6   3  -1  184.76    7.96
  -6  -3   1  195.70    8.05
   6  -3  -1  198.21    8.24
  -6  -3   1  203.20    8.57
   6  -3  -1  189.99    8.45
   7  -3   1  123.07    5.89
  -7   3   1  127.20    5.93
  -7  -3  -1  129.54    5.86
   7  -3   1  120.33    6.30
   7   3  -1  119.32    6.39
  -7   3   1  133.44    5.13
  -7   3  -1  118.79    4.74
  -7   3  -1  104.57    5.36
  -7  -3   1  117.96    5.57
   7  -3  -1  122.95    5.73
   7  -3  -1  114.33    5.84
   7   3   1  113.42    6.08
   7   3   1  122.34    6.18
   8  -3   1   34.11    2.66
  -8   3   1   36.92    1.89
  -8  -3  -1   38.65    2.76
   8   3  -1   40.80    3.91
  -8   3   1   34.49    2.68
   8  -3   1   33.45    3.38
   8   3   1   42.20    3.91
  -8   3  -1   33.32    1.79
  -8   3  -1   32.73    2.52
   8   3   1   31.19    3.41
  -8  -3   1   33.45    3.08
   8  -3  -1   32.44    3.24
   8  -3  -1   31.12    2.52
  -9  -3  -1   62.49    4.01
  -9   3   1   63.10    4.12
   9  -3   1   70.85    4.25
   9  -3   1   65.36    4.46
   9   3  -1   70.57    4.70
   9  -3  -1   64.98    4.31
   9  -3  -1   64.16    4.14
   9   3   1   72.98    4.72
   9   3   1   67.96    4.64
  -9   3  -1   61.57    3.97
  -9  -3   1   62.30    4.03
  10  -3   1    0.74    0.84
  10   3  -1    2.74    1.19
 -10   3   1    1.51    0.98
 -10  -3  -1    1.62    1.04
  10  -3   1    0.28    0.54
  10   3   1    0.99    0.79
 -10  -3   1    0.92    1.03
  10  -3  -1    1.00    0.66
 -10   3  -1    0.52    0.72
  10  -3  -1    0.36    0.69
  10   3   1    1.87    1.15
  11   3  -1   20.11    3.10
 -11  -3  -1   22.73    2.87
  11  -3   1   20.99    3.07
 -11   3   1   19.44    2.78
  11  -3   1   27.34    3.15
  11   3   1   20.20    3.09
  11  -3  -1   22.42    2.97
 -11   3  -1   24.33    2.97
  11  -3  -1   17.53    2.73
  11   3   1   22.21    3.13
 -11  -3   1   24.87    2.95
  12  -3   1   15.07    2.73
  12  -3   1   14.28    2.37
 -12   3   1   13.66    2.44
  12   3  -1   13.47    2.52
 -12  -3  -1   12.01    2.29
  12   3   1   13.52    2.68
  12  -3  -1   14.19    2.34
 -12  -3   1   13.97    2.33
  12   3   1   14.75    2.63
 -12   3  -1   11.19    2.28
  12  -3  -1   13.10    2.39
 -13   3   1    8.62    2.18
  13  -3   1   14.17    2.75
 -13  -3  -1   15.90    2.61
  13   3  -1   15.88    2.83
  13  -3   1   16.93    2.68
  13  -3  -1   14.89    2.60
 -13   3  -1   12.27    2.39
 -13  -3   1   10.64    2.12
  13   3   1   13.35    2.65
 -13  -3   1   15.08    2.56
  13  -3  -1   15.78    2.70
  14  -3   1   21.30    3.36
 -14  -3  -1   16.10    2.60
  14  -3   1   14.31    2.76
 -14  -3  -1   16.87    2.87
  14   3  -1   14.56    2.97
 -14   3   1   16.75    2.92
 -14  -3   1   13.13    2.56
 -14  -3   1   17.27    2.59
  14  -3  -1   16.15    2.87
  14  -3  -1   17.99    3.02
  14   3   1   15.82    2.92
 -14   3  -1   15.74    2.80
  15   3  -1    8.37    2.29
 -15  -3  -1    9.55    2.03
  15  -3   1    7.46    1.91
 -15   3   1   11.46    2.59
 -15  -3  -1   12.52    2.62
 -15   3  -1   10.11    2.56
  15   3   1    8.80    2.42
 -15  -3   1    8.96    2.14
  15  -3  -1   10.42    2.29
  15  -3  -1   11.51    2.16
 -15  -3   1    7.72    1.62
   0   4   1    1.68    0.16
   0  -4  -1    0.53    0.35
   0   4   1    1.77    0.42
   0  -4   1    1.82    0.25
   0   4  -1    1.62    0.41
   0   4   1    1.78    0.20
   0   4  -1    1.92    0.42
   0  -4   1    0.92    0.38
   0   4   1    1.13    0.40
   1  -4   1   35.72    1.97
  -1   4   1   35.26    1.53
  -1  -4  -1   34.63    2.00
   1   4  -1   37.68    1.91
   1   4  -1   31.19    1.74
  -1   4   1   33.36    1.86
  -1   4  -1   28.39    1.65
   1   4   1   28.89    1.66
  -1  -4   1   31.82    1.86
   1   4   1   32.93    1.80
  -1  -4   1   31.49    1.25
   1  -4  -1   31.15    1.63
  -1   4  -1   29.04    1.40
   1  -4  -1   33.17    1.80
  -2   4   1   10.26    1.04
   2  -4   1    7.75    1.02
  -2  -4  -1    8.28    0.53
   2   4  -1    7.20    0.81
  -2   4   1    8.64    0.83
   2   4  -1    6.52    0.96
  -2  -4  -1    7.15    1.03
   2  -4   1    8.38    0.64
  -2   4  -1    8.83    0.83
   2  -4  -1    8.24    0.84
   2   4   1    8.80    0.92
  -2  -4   1    8.02    1.07
   2  -4  -1    7.63    0.97
  -2   4  -1    7.16    0.84
  -2  -4   1    7.26    0.50
   2   4   1    5.65    0.87
  -3  -4  -1   77.36    3.13
   3   4  -1   71.33    3.71
  -3   4   1   69.68    3.32
   3   4  -1   74.32    3.17
   3  -4   1   79.43    3.77
   3  -4   1   76.95    3.23
  -3   4   1   76.47    3.33
   3  -4  -1   76.91    3.58
   3  -4  -1   74.83    3.26
   3   4   1   74.49    3.67
  -3   4  -1   74.78    3.25
  -3  -4   1   69.69    2.94
   3   4   1   70.91    3.14
  -3   4  -1   73.27    3.25
  -3  -4   1   71.70    3.65
   4   4  -1    0.97    0.34
  -4  -4  -1    1.30    0.67
   4   4  -1    1.02    0.56
   4  -4   1    2.09    0.63
  -4  -4  -1    0.94    0.47
  -4   4   1    1.39    0.49
   4  -4   1    0.72    0.31
  -4   4   1    0.64    0.43
  -4   4  -1    0.68    0.36
   4  -4  -1    2.09    0.52
   4   4   1    1.18    0.61
  -4   4  -1    1.09    0.45
  -4  -4   1    1.24    0.48
  -4  -4   1    1.00    0.55
   4   4   1    1.54    0.44
   4  -4  -1    0.97    0.47
   5  -4   1  181.82    7.41
  -5   4   1  199.01    7.32
  -5  -4  -1  175.56    7.25
  -5  -4  -1  190.72    8.08
   5   4  -1  180.63    6.87
  -5   4   1  186.49    7.50
   5   4  -1  174.77    8.11
   5  -4   1  181.59    8.01
   5   4   1  183.78    6.97
  -5   4  -1  176.22    7.44
  -5   4  -1  192.22    7.27
  -5  -4   1  191.91    7.34
   5   4   1  190.30    8.22
   5  -4  -1  180.62    7.94
  -5  -4   1  182.47    8.02
   5  -4  -1  190.36    7.62
   6   4  -1   57.43    3.75
  -6   4   1   58.99    3.34
   6   4  -1   55.80    2.46
  -6   4   1   57.45    2.87
  -6  -4  -1   57.18    3.17
   6  -4   1   63.14    3.26
   6  -4   1   61.33    3.67
  -6  -4  -1   51.97    3.46
  -6  -4   1   54.49    3.51
   6   4   1   58.83    3.75
  -6   4  -1   62.72    2.85
  -6   4  -1   54.11    3.16
   6   4   1   53.88    2.41
   6  -4  -1   61.81    3.55
   6  -4  -1   57.58    3.20
  -6  -4   1   56.00    3.12
   7   4  -1   33.14    3.46
   7  -4   1   37.56    2.63
   7   4  -1   42.62    1.81
   7  -4   1   40.06    3.05
  -7  -4  -1   41.35    2.74
  -7   4   1   40.33    2.79
  -7   4   1   43.12    2.30
  -7  -4  -1   41.06    3.08
  -7  -4   1   53.91    3.11
  -7   4  -1   48.53    2.52
   7   4   1   47.27    3.49
   7  -4  -1   43.35    3.17
   7  -4  -1   50.80    3.11
  -7  -4   1   47.56    3.32
  -7   4  -1   42.33    2.91
   7   4   1   50.03    1.97
   8  -4   1   26.25    2.96
  -8  -4  -1   17.81    2.41
   8   4  -1   22.45    2.96
  -8   4   1   18.23    2.24
  -8   4   1   22.33    1.52
   8  -4   1   23.50    2.45
  -8  -4  -1   22.38    2.40
   8  -4  -1   26.87    2.73
  -8  -4   1   25.90    2.59
  -8   4  -1   23.00    1.58
  -8   4  -1   21.45    2.38
  -8  -4   1   21.64    2.63
   8   4   1   25.66    3.17
   8  -4  -1   28.54    3.02
  -9  -4  -1  109.15    6.08
   9  -4   1  112.84    6.28
   9   4  -1  106.13    6.30
   9  -4   1  110.39    5.75
  -9  -4  -1  101.55    5.47
  -9   4   1  102.04    5.64
  -9  -4   1  110.41    6.11
   9   4   1  115.47    6.60
  -9   4  -1  101.04    5.65
   9  -4  -1  115.93    6.28
   9  -4  -1  112.77    5.90
  -9  -4   1  109.12    5.66
 -10  -4  -1    2.35    0.98
 -10  -4  -1    2.78    1.18
  10   4  -1    1.17    0.89
 -10   4   1    3.01    1.24
  10  -4   1    2.57    1.00
  10  -4   1    3.04    1.20
  10   4   1    1.92    0.97
  10  -4  -1    1.97    0.85
  10  -4  -1    0.98    0.77
 -10  -4   1    2.55    1.12
 -10   4  -1    3.60    1.18
 -10  -4   1    2.52    1.12
 -11  -4  -1   25.95    3.27
  11  -4   1   29.70    3.33
 -11  -4  -1   25.55    3.01
  11   4  -1   23.99    3.51
 -11   4   1   21.15    2.93
  11  -4   1   28.06    3.56
 -11  -4   1   24.72    2.88
 -11   4  -1   20.80    2.77
  11  -4  -1   26.58    3.36
  11   4   1   22.54    3.33
 -11  -4   1   23.63    3.01
  11  -4  -1   26.94    3.29
 -12  -4  -1    8.24    1.93
  12  -4   1   11.76    2.16
 -12   4   1    4.10    1.42
 -12  -4  -1    7.71    1.89
  12   4  -1   10.87    2.39
  12  -4   1   10.72    2.29
 -12  -4   1    9.12    1.84
 -12  -4   1    6.37    1.65
  12   4   1    8.47    2.00
  12  -4  -1   11.98    2.36
  12  -4  -1   12.12    2.14
 -12   4  -1   10.66    2.13
  13  -4   1   12.56    2.36
 -13   4   1   11.37    2.37
 -13  -4  -1   13.38    2.34
  13   4  -1   11.03    2.57
 -13  -4  -1   15.20    2.53
  13  -4   1   10.57    2.38
  13  -4  -1   14.71    2.74
  13  -4  -1   12.63    2.35
 -13  -4   1   11.15    2.21
 -13  -4   1   14.84    2.34
  13   4   1    8.28    2.14
 -13   4  -1   13.97    2.48
  14   4  -1    3.67    1.28
 -14  -4  -1    3.12    1.25
 -14  -4  -1    4.88    1.60
 -14   4   1    2.25    1.32
  14  -4   1    2.64    1.40
  14  -4  -1    3.28    1.33
  14   4   1    2.43    1.39
 -14   4  -1    6.05    1.92
 -14  -4   1    3.07    1.10
 -14  -4   1    3.43    1.30
  14  -4  -1    2.91    1.33
 -15  -4  -1    6.71    1.98
 -15  -4   1    5.99    1.85
   0  -5   1  108.13    5.03
   0   5  -1  118.10    4.80
   0  -5   1  123.91    4.29
   0   5   1  122.07    4.98
   0   5   1  121.92    4.91
   0   5  -1  115.22    4.89
   0  -5  -1  112.10    5.04
   0   5   1  117.77    4.12
   1   5  -1   11.52    1.25
  -1  -5  -1    9.91    1.22
  -1   5   1   12.70    1.29
   1   5  -1   11.58    1.18
  -1   5   1   11.53    0.72
   1  -5   1    9.93    1.21
  -1  -5   1    7.66    1.09
  -1   5  -1   10.69    1.02
  -1   5  -1   10.85    0.71
  -1   5  -1   10.31    1.13
   1   5   1    8.66    1.05
  -1  -5   1    9.85    0.54
   1  -5  -1   10.66    1.20
   1   5   1   10.00    1.15
  -2  -5  -1  212.16    9.10
   2  -5   1  224.46    8.55
  -2   5   1  236.90    8.93
   2   5  -1  221.66    8.98
  -2   5   1  241.22    8.38
  -2  -5  -1  233.19    7.91
   2  -5   1  246.03    9.23
   2   5  -1  222.88    8.71
  -2  -5   1  233.66    7.89
   2   5   1  227.10    8.68
   2  -5  -1  228.19    8.56
  -2   5  -1  216.76    8.21
   2   5   1  231.57    8.97
  -2  -5   1  222.76    9.05
   2  -5  -1  223.34    8.92
  -2   5  -1  224.82    8.70
   3  -5   1   80.12    3.45
   3  -5   1   83.13    4.03
   3   5  -1   77.23    3.49
  -3   5   1   82.32    3.72
  -3   5   1   81.98    3.53
  -3  -5  -1   75.10    3.09
   3   5  -1   84.49    4.08
  -3  -5  -1   75.72    3.99
   3  -5  -1   84.72    4.04
  -3  -5   1   77.10    3.17
   3   5   1   75.60    3.56
  -3   5  -1   82.99    3.71
  -3  -5   1   79.76    4.08
   3  -5  -1   83.38    3.62
  -3   5  -1   81.72    3.55
   3   5   1   86.78    4.10
  -4   5   1   49.32    2.66
   4   5  -1   49.33    3.12
  -4  -5  -1   51.23    3.11
  -4   5   1   51.01    2.70
   4   5  -1   48.06    2.43
   4  -5   1   52.39    3.09
   4  -5   1   51.18    2.57
  -4  -5  -1   51.63    2.41
   4   5   1   49.60    2.54
  -4  -5   1   49.88    3.10
  -4   5  -1   51.72    2.69
  -4  -5   1   51.43    2.36
   4   5   1   53.03    3.17
   4  -5  -1   48.63    2.64
  -4   5  -1   53.15    2.69
   4  -5  -1   54.52    3.06
  -5   5   1   61.61    3.19
   5   5  -1   63.91    2.91
   5  -5   1   62.00    3.73
   5  -5   1   65.71    3.24
   5   5  -1   65.89    3.90
  -5   5   1   67.35    3.42
  -5  -5  -1   62.31    3.77
  -5  -5  -1   63.52    3.13
  -5   5  -1   63.96    3.35
  -5   5  -1   67.57    3.22
   5   5   1   64.32    3.00
   5   5   1   64.32    3.90
   5  -5  -1   65.83    3.72
  -5  -5   1   67.35    3.82
  -5  -5   1   62.43    3.02
   5  -5  -1   64.86    3.32
   6  -5   1   97.52    5.27
  -6   5   1   99.51    4.48
  -6  -5  -1   91.86    4.50
  -6   5   1   97.24    4.80
  -6  -5  -1   94.88    5.20
   6   5  -1  102.19    4.10
   6   5  -1   97.03    5.40
   6  -5   1  100.72    4.65
  -6   5  -1   96.98    4.77
   6  -5  -1  111.21    5.43
   6  -5  -1   97.36    4.80
  -6   5  -1  105.68    4.53
   6   5   1   97.13    4.16
   6   5   1  101.84    5.52
  -6  -5   1   98.02    4.49
  -6  -5   1  100.46    5.33
   7   5  -1   64.99    4.37
  -7  -5  -1   64.59    4.16
   7  -5   1   61.53    3.58
   7   5  -1   66.24    2.88
  -7  -5  -1   62.45    3.58
   7  -5   1   69.37    4.26
  -7   5   1   64.55    3.32
  -7   5   1   66.18    3.80
   7   5   1   60.09    2.66
  -7  -5   1   61.89    3.36
  -7  -5   1   63.39    4.00
   7   5   1   53.53    3.94
  -7   5  -1   61.80    3.15
   7  -5  -1   60.28    3.88
   7  -5  -1   60.01    3.55
  -7   5  -1   63.99    3.61
  -8  -5  -1   50.23    3.72
   8  -5   1   50.36    3.30
   8  -5   1   56.98    3.95
   8   5  -1   49.73    3.88
  -8   5   1   52.50    2.85
  -8  -5  -1   48.80    3.24
  -8   5   1   57.20    3.56
   8   5   1   49.39    3.79
  -8   5  -1   53.42    2.80
   8  -5  -1   48.29    3.28
  -8  -5   1   50.76    3.68
  -8   5  -1   50.20    3.33
   8  -5  -1   48.35    3.58
  -8  -5   1   47.94    3.08
  -9   5   1   88.77    5.13
  -9   5   1   91.27    4.19
  -9  -5  -1   95.05    4.98
  -9  -5  -1   91.09    5.50
   9  -5   1   86.54    4.96
   9  -5   1   89.36    5.60
  -9  -5   1   93.83    4.82
   9   5   1   88.14    5.66
   9  -5  -1   85.45    5.03
   9  -5  -1   85.61    5.36
  -9   5  -1   92.76    5.10
  -9  -5   1   87.44    5.38
 -10  -5  -1   48.61    3.85
  10  -5   1   49.77    4.77
  10   5  -1   51.98    5.20
 -10   5   1   41.16    3.97
 -10  -5  -1   45.11    3.31
  10  -5   1   49.44    3.54
 -10  -5   1   51.19    3.47
  10   5   1   62.89    4.58
  10  -5  -1   54.19    4.09
  10  -5  -1   56.63    3.90
 -10   5  -1   48.70    3.68
 -10  -5   1   47.61    3.86
  11  -5   1   36.08    4.18
 -11  -5  -1   36.75    3.54
 -11  -5  -1   36.46    3.97
 -11   5   1   32.47    3.61
  11  -5   1   44.81    3.44
  11   5  -1   39.73    4.63
 -11  -5   1   46.14    3.28
  11   5   1   48.00    5.07
  11  -5  -1   40.06    4.29
  11  -5  -1   47.23    4.47
 -11   5  -1   37.06    3.80
 -11  -5   1   30.63    3.74
 -12   5   1   42.56    4.42
 -12  -5  -1   45.02    4.65
  12  -5   1   52.73    4.00
  12  -5   1   53.20    5.36
 -12  -5  -1   53.11    3.78
  12   5  -1   49.89    5.22
 -12  -5   1   51.36    3.71
  12  -5  -1   53.27    5.21
 -12  -5   1   56.54    4.43
  12   5   1   62.84    6.06
  12  -5  -1   52.82    4.18
 -12   5  -1   53.04    4.94
  13   5  -1   11.60    2.37
 -13  -5  -1    9.79    1.93
 -13  -5  -1   11.51    2.31
 -13   5   1    6.53    1.87
  13  -5   1   12.01    2.49
  13  -5  -1    8.20    1.98
 -13  -5   1   13.90    2.55
 -13   5  -1    7.71    2.00
 -13  -5   1   11.95    2.00
  13  -5  -1   12.69    2.42
  13   5   1    8.27    2.11
  14  -5   1    2.28    1.35
 -14  -5  -1    4.82    1.29
 -14  -5  -1   -0.01    1.25
 -14   5   1    3.01    1.50
  14   5  -1    2.00    1.49
  14   5   1    2.72    1.30
 -14   5  -1    2.09    1.30
  14  -5  -1    2.74    1.20
 -14  -5   1    1.34    0.98
 -14  -5   1    3.44    1.02
   0   6  -1    8.06    1.03
   0   6  -1    7.11    1.06
   0   6   1    6.66    0.42
   0   6   1    6.18    1.01
   0  -6   1    6.17    1.04
   0   6   1    7.83    1.05
   0  -6  -1    6.87    1.07
   1   6  -1  315.54   11.40
   1  -6   1  287.75   11.62
  -1   6   1  283.22   11.39
  -1   6   1  313.06   10.47
  -1  -6  -1  291.87   11.63
   1   6  -1  297.86   11.33
   1   6   1  309.41   11.36
  -1  -6   1  304.16   10.16
   1  -6  -1  301.63   11.48
  -1   6  -1  297.00   10.39
   1   6   1  295.63   11.28
  -1  -6   1  282.85   11.50
  -1   6  -1  264.80   11.14
  -1   6  -1  303.86   10.98
   2  -6   1   70.80    3.71
  -2   6   1   73.77    3.06
  -2  -6  -1   64.86    3.65
   2   6  -1   76.69    3.68
  -2  -6  -1   69.99    2.54
   2   6  -1   69.41    3.38
  -2   6   1   71.61    3.53
   2  -6   1   72.92    3.23
   2   6   1   64.31    3.25
  -2   6  -1   66.43    2.88
  -2  -6   1   65.90    2.50
  -2  -6   1   65.83    3.55
  -2   6  -1   62.50    3.25
   2   6   1   64.02    3.41
   2  -6  -1   67.62    3.14
   2  -6  -1   70.23    3.51
  -3   6   1   50.83    2.59
   3  -6   1   55.86    3.20
   3   6  -1   46.89    2.66
   3  -6   1   57.20    2.67
  -3   6   1   50.61    2.87
  -3  -6  -1   52.31    3.19
   3   6  -1   52.17    3.07
  -3  -6  -1   57.05    2.16
   3   6   1   51.59    3.12
  -3   6  -1   54.47    2.69
  -3   6  -1   57.32    2.96
   3  -6  -1   62.65    3.29
   3  -6  -1   57.03    2.79
  -3  -6   1   50.38    3.16
  -3  -6   1   58.48    2.30
   3   6   1   47.22    2.76
  -4  -6  -1   72.43    2.90
   4   6  -1   64.76    3.84
  -4   6   1   68.48    3.51
   4   6  -1   64.27    3.23
   4  -6   1   65.40    3.84
  -4  -6  -1   67.36    3.91
  -4   6   1   74.43    3.43
   4  -6   1   67.14    3.25
  -4   6  -1   65.42    3.36
   4  -6  -1   65.48    3.30
  -4  -6   1   69.66    3.89
   4   6   1   65.70    3.80
  -4   6  -1   66.32    3.28
  -4  -6   1   69.30    2.87
   4   6   1   67.37    3.31
   4  -6  -1   69.26    3.79
   5   6  -1  183.50    8.67
   5  -6   1  208.44    8.78
   5   6  -1  192.38    7.62
  -5   6   1  197.74    8.00
  -5  -6  -1  185.98    8.57
  -5  -6  -1  196.65    7.37
  -5   6   1  187.40    7.88
   5  -6   1  200.04    7.88
   5  -6  -1  199.68    8.76
   5  -6  -1  209.68    8.24
  -5   6  -1  194.67    8.06
   5   6   1  194.90    7.90
  -5  -6   1  182.94    8.71
   5   6   1  205.28    9.00
  -5  -6   1  207.28    7.58
  -5   6  -1  208.24    8.17
  -6  -6  -1    7.95    1.13
   6   6  -1    5.55    1.35
   6  -6   1    6.78    1.39
   6  -6   1    6.70    1.07
  -6   6   1    5.53    1.06
  -6   6   1    7.56    1.35
   6   6  -1    6.94    0.99
  -6  -6  -1    5.70    1.37
  -6   6  -1    7.05    1.21
  -6  -6   1    6.36    0.96
   6   6   1    7.47    1.06
  -6  -6   1    5.74    1.32
   6  -6  -1    6.12    1.31
   6  -6  -1    6.32    1.14
  -6   6  -1    6.18    1.05
   6   6   1    6.38    1.42
  -7   6   1   19.59    2.24
  -7   6   1   23.48    2.13
  -7  -6  -1   25.55    2.91
   7  -6   1   24.12    2.35
   7  -6   1   22.72    2.77
  -7  -6  -1   21.31    2.05
   7   6  -1   20.35    2.76
   7   6  -1   21.31    1.46
  -7  -6   1   22.88    2.01
  -7   6  -1   21.42    2.25
   7  -6  -1   17.41    2.36
  -7   6  -1   22.56    2.05
   7   6   1   16.49    2.48
  -7  -6   1   21.25    2.61
   7  -6  -1   22.86    2.32
   7   6   1   19.89    1.40
   8  -6   1   10.89    1.66
  -8   6   1   12.79    1.57
  -8  -6  -1   10.99    1.62
   8  -6   1   12.07    2.08
  -8   6   1   12.27    1.93
   8   6  -1   12.03    2.23
  -8  -6  -1   14.56    2.30
   8  -6  -1   16.70    2.15
  -8  -6   1   10.93    1.99
  -8   6  -1   12.51    1.88
  -8  -6   1   10.01    1.45
  -8   6  -1   10.24    1.40
   8  -6  -1   13.08    2.13
   8   6   1    8.95    1.89
  -9  -6  -1   30.82    3.47
   9  -6   1   28.72    3.49
  -9   6   1   29.36    2.03
   9  -6   1   28.41    2.91
  -9  -6  -1   29.17    2.75
   9   6  -1   24.38    3.26
  -9   6   1   24.93    2.87
   9   6   1   23.42    3.32
   9  -6  -1   24.50    3.11
  -9  -6   1   26.09    2.49
  -9   6  -1   29.20    2.00
   9  -6  -1   24.44    2.87
  -9  -6   1   26.32    3.17
  -9   6  -1   26.87    3.01
  10  -6   1    8.16    1.82
 -10  -6  -1    4.41    1.41
  10  -6   1    9.37    1.72
  10   6  -1    6.64    1.76
 -10   6   1    7.59    1.71
 -10  -6  -1   10.07    1.68
  10  -6  -1    6.18    1.57
 -10  -6   1    5.98    1.65
  10   6   1    9.37    1.96
 -10   6  -1    6.17    1.52
 -10  -6   1    6.84    1.40
  10  -6  -1    9.41    1.93
  11  -6   1   16.73    2.85
  11   6  -1   11.21    2.38
 -11  -6  -1   18.26    2.82
 -11  -6  -1   18.42    2.33
 -11   6   1   19.71    2.82
  11  -6   1   19.54    2.75
  11  -6  -1   13.55    2.59
 -11  -6   1   17.60    2.19
 -11   6  -1   17.09    2.54
  11  -6  -1   19.27    2.72
  11   6   1   15.25    2.73
 -11  -6   1   20.10    3.03
  12   6  -1   -0.40    0.72
 -12  -6  -1   -0.06    0.76
 -12  -6  -1    1.04    0.73
 -12   6   1   -0.32    0.75
  12  -6   1   -0.37    0.74
  12  -6  -1   -0.37    0.82
 -12   6  -1   -0.61    0.63
  12  -6  -1   -0.06    0.73
 -12  -6   1    0.27    0.91
  12   6   1    0.50    0.83
 -12  -6   1    1.05    0.74
 -13  -6  -1   20.26    2.58
 -13   6   1   18.10    2.87
  13   6  -1   18.11    3.20
 -13  -6  -1   22.54    3.34
  13  -6   1   20.93    3.30
 -13  -6   1   21.45    3.33
 -13  -6   1   24.05    2.74
  13   6   1   15.84    2.90
 -13   6  -1   21.46    3.21
  13  -6  -1   22.70    3.42
 -14  -6  -1    6.21    1.92
  14   6  -1    5.16    1.73
 -14   6   1    5.56    1.91
 -14  -6  -1    6.41    1.27
  14  -6   1    9.12    2.17
  14  -6  -1    3.82    1.30
  14   6   1    4.49    2.02
 -14  -6   1    6.85    1.31
 -14   6  -1    1.68    1.57
 -14  -6   1    4.35    1.77
   0   7  -1  236.92    8.26
   0  -7   1  230.99    9.64
   0   7   1  240.42    9.30
   0   7  -1  231.65    9.35
   0  -7  -1  234.06    9.59
   0   7  -1  237.22    9.18
   0   7   1  235.35    9.43
   1  -7   1   25.33    2.02
  -1   7   1   25.15    1.94
   1   7  -1   24.31    1.88
   1   7  -1   28.61    1.92
  -1   7   1   32.06    1.42
  -1  -7  -1   24.12    1.97
   1   7   1   27.65    2.06
  -1   7  -1   28.30    1.49
  -1  -7   1   33.25    1.31
   1   7   1   29.56    2.03
  -1   7  -1   29.03    1.81
  -1   7  -1   25.03    1.96
  -1  -7   1   30.64    2.23
   1  -7  -1   32.60    2.22
  -2  -7  -1   17.73    1.99
  -2   7   1   14.02    1.64
   2   7  -1   11.95    1.50
  -2   7   1   15.57    1.09
   2   7  -1   14.72    1.68
   2  -7   1   16.21    1.89
   2  -7   1   15.93    1.22
  -2  -7   1   17.66    1.99
  -2  -7   1   17.69    0.87
   2   7   1   17.44    1.80
  -2   7  -1   19.73    1.25
   2   7   1   19.17    2.02
   2  -7  -1   18.14    1.39
   2  -7  -1   18.35    1.94
  -2   7  -1   19.11    1.88
   3   7  -1   45.60    2.73
  -3   7   1   52.61    2.99
   3  -7   1   49.17    2.57
   3   7  -1   53.19    3.15
   3  -7   1   50.69    3.19
  -3  -7  -1   49.72    3.18
  -3  -7  -1   48.79    1.95
  -3   7   1   52.16    2.57
   3   7   1   47.19    3.05
  -3   7  -1   50.45    2.89
   3  -7  -1   54.75    3.18
   3   7   1   48.83    2.83
   3  -7  -1   49.33    2.66
  -3  -7   1   48.62    2.04
  -3   7  -1   52.03    2.55
  -3  -7   1   45.38    3.06
   4   7  -1   58.65    3.55
   4  -7   1   61.89    3.67
  -4   7   1   55.32    3.21
  -4  -7  -1   57.09    2.40
  -4   7   1   60.23    3.06
   4  -7   1   57.07    2.93
   4   7  -1   53.31    2.99
  -4  -7  -1   55.90    3.60
   4   7   1   53.87    3.41
  -4  -7   1   49.88    3.35
   4   7   1   51.40    2.97
  -4   7  -1   48.43    2.94
   4  -7  -1   60.13    3.47
   4  -7  -1   54.03    2.91
  -4  -7   1   53.17    2.32
  -4   7  -1   55.28    2.86
   5   7  -1   90.95    4.93
  -5  -7  -1   72.66    4.55
   5  -7   1   76.84    3.94
   5   7  -1   81.24    3.94
   5  -7   1   83.22    4.74
  -5   7   1   79.20    4.09
  -5   7   1   82.40    4.23
  -5  -7  -1   91.18    3.54
   5  -7  -1   89.11    4.26
  -5  -7   1   92.04    3.67
   5   7   1   82.85    4.11
   5   7   1   86.65    4.87
  -5   7  -1   79.86    4.12
  -5  -7   1   83.40    4.80
  -5   7  -1   82.37    4.23
   5  -7  -1   90.92    4.85
  -6   7   1   83.83    4.32
   6  -7   1   85.14    5.02
   6  -7   1   83.78    4.23
  -6   7   1   84.61    4.41
   6   7  -1   92.95    5.30
   6   7  -1   77.50    3.92
  -6  -7  -1   89.10    5.07
  -6  -7  -1   86.26    3.77
  -6   7  -1   85.38    4.25
   6   7   1   84.61    5.06
  -6  -7   1   79.14    4.80
   6  -7  -1   88.37    4.96
  -6  -7   1   85.12    3.74
  -6   7  -1   85.25    4.35
   6   7   1   79.22    3.98
   6  -7  -1   83.51    4.29
  -7   7   1   88.61    4.86
  -7  -7  -1   89.52    5.41
  -7   7   1   99.50    4.80
   7  -7   1   96.53    4.84
   7  -7   1   91.61    5.54
  -7  -7  -1  100.15    4.37
   7   7  -1   89.41    5.64
   7   7  -1   96.08    4.32
  -7  -7   1  103.65    4.47
  -7   7  -1   97.03    4.79
   7   7   1   90.40    5.68
  -7  -7   1   96.56    5.61
   7  -7  -1  101.81    5.07
   7  -7  -1   95.60    5.57
  -7   7  -1   98.91    5.03
   7   7   1   95.72    4.40
   8  -7   1   59.80    3.59
  -8  -7  -1   55.60    3.12
  -8  -7  -1   50.23    3.96
   8  -7   1   60.43    4.29
  -8   7   1   58.00    3.35
  -8   7   1   56.18    3.70
   8   7   1   52.65    4.25
  -8   7  -1   56.22    3.66
  -8  -7   1   54.43    4.04
   8  -7  -1   62.68    3.73
  -8  -7   1   58.78    3.17
   8  -7  -1   65.90    4.36
  -8   7  -1   55.01    3.30
  -9  -7  -1   36.97    4.06
   9   7  -1   43.73    4.77
   9  -7   1   43.30    3.17
  -9   7   1   50.65    2.94
  -9   7   1   42.78    3.31
   9  -7   1   39.18    4.28
  -9  -7  -1   46.64    2.87
  -9   7  -1   45.81    2.82
  -9  -7   1   48.12    4.51
   9  -7  -1   44.76    4.41
   9   7   1   41.60    4.54
  -9   7  -1   40.86    3.22
   9  -7  -1   44.17    3.29
  -9  -7   1   46.65    2.84
 -10   7   1    8.53    1.81
  10  -7   1   11.15    2.19
  10   7  -1   10.05    2.17
 -10  -7  -1    8.52    1.39
  10  -7   1    8.01    1.49
 -10  -7  -1    7.37    1.67
 -10  -7   1   10.24    2.03
  10  -7  -1    9.06    2.01
  10   7   1   11.56    2.29
 -10  -7   1    7.25    1.28
 -10   7  -1    8.82    1.69
  10  -7  -1   11.94    1.92
  11   7  -1    6.73    1.91
 -11  -7  -1    9.66    2.09
  11  -7   1    5.21    1.76
 -11   7   1    6.20    1.75
 -11  -7  -1    7.49    1.32
 -11   7  -1    6.78    1.68
  11  -7  -1    9.88    1.89
  11   7   1    4.83    1.64
  11  -7  -1    6.54    1.79
 -11  -7   1    7.76    1.78
 -11  -7   1    8.85    1.38
  12  -7   1   12.10    2.56
  12   7  -1   10.90    2.31
 -12   7   1   13.48    2.51
 -12  -7  -1   13.54    2.51
 -12  -7   1   10.52    2.30
  12  -7  -1   12.33    2.49
 -12   7  -1   18.09    2.80
  12   7   1   12.68    2.53
 -12  -7   1   12.20    1.71
 -13   7   1   13.66    2.63
  13   7  -1   10.50    2.25
 -13  -7  -1   14.61    2.79
  13  -7   1   11.28    2.48
  13  -7  -1   16.27    2.88
 -13  -7   1   14.38    2.65
 -13   7  -1   15.04    2.75
  13   7   1    8.39    2.22
 -14  -7  -1    4.69    1.81
  14  -7   1    6.18    1.78
 -14   7   1    3.64    1.67
  14   7  -1    4.08    1.83
 -14  -7   1    4.25    1.78
  14  -7  -1    4.70    1.38
  14   7   1    3.22    1.22
 -14   7  -1    2.31    1.67
   0   8  -1   14.63    1.58
   0   8   1   15.14    1.85
   0  -8  -1   17.20    2.00
   0   8   1   19.43    1.92
   0   8  -1   18.23    0.95
   0   8  -1   16.39    1.87
   0  -8   1   15.50    1.92
  -1   8   1   20.97    1.13
  -1   8   1   16.00    1.88
   1  -8   1   20.21    2.20
  -1  -8  -1   19.14    2.12
   1   8  -1   18.93    2.00
   1   8  -1   19.26    1.91
  -1   8  -1   22.52    2.19
  -1   8  -1   20.27    1.52
   1   8   1   21.03    2.10
   1  -8  -1   19.69    2.13
  -1   8  -1   20.40    1.19
  -1  -8   1   21.72    2.30
   1   8   1   16.97    1.91
   2  -8   1   30.73    2.38
   2   8  -1   25.86    2.05
  -2   8   1   28.25    1.63
   2  -8   1   29.69    1.88
   2   8  -1   25.99    2.07
  -2  -8  -1   29.12    2.30
  -2   8   1   30.02    2.26
   2  -8  -1   27.62    1.92
   2  -8  -1   28.36    2.28
  -2  -8   1   29.39    2.36
  -2   8  -1   32.25    1.72
  -2  -8   1   31.32    1.29
  -2   8  -1   28.74    2.20
   2   8   1   28.76    2.23
   2   8   1   29.74    2.23
  -3   8   1   65.31    3.64
  -3  -8  -1   67.27    3.96
   3  -8   1   65.51    3.24
   3   8  -1   65.50    3.78
  -3   8   1   67.47    3.14
   3   8  -1   58.71    3.40
   3  -8   1   64.73    3.89
  -3  -8  -1   62.14    2.35
  -3  -8   1   60.00    2.33
   3  -8  -1   56.90    3.09
   3   8   1   60.31    3.57
  -3   8  -1   59.93    3.40
   3  -8  -1   58.40    3.58
  -3  -8   1   53.76    3.54
   3   8   1   57.22    3.34
  -3   8  -1   60.53    2.92
   4  -8   1   50.36    2.81
   4  -8   1   55.78    3.59
  -4  -8  -1   49.04    2.12
   4   8  -1   53.54    3.05
  -4   8   1   55.51    2.92
  -4  -8  -1   57.20    3.63
  -4   8   1   56.13    3.29
   4   8  -1   47.57    3.32
   4   8   1   48.25    2.97
  -4   8  -1   52.21    2.79
  -4   8  -1   49.95    3.08
   4  -8  -1   50.91    3.36
   4   8   1   50.16    3.36
   4  -8  -1   51.05    2.84
  -4  -8   1   43.99    3.23
  -4  -8   1   49.77    2.15
   5  -8   1   16.95    2.26
  -5   8   1   18.88    2.10
  -5   8   1   17.24    1.90
   5  -8   1   18.63    1.84
  -5  -8  -1   16.74    1.06
   5   8  -1   17.74    2.37
   5   8  -1   14.76    1.74
  -5  -8  -1   14.56    2.20
  -5  -8   1   18.37    1.14
   5  -8  -1   17.55    2.29
   5   8   1   20.44    2.54
   5  -8  -1   17.50    1.85
  -5  -8   1   16.14    2.22
  -5   8  -1   19.19    2.07
   5   8   1   15.09    1.83
  -5   8  -1   18.30    1.90
   6   8  -1   15.58    2.31
   6   8  -1   12.88    1.62
   6  -8   1   13.38    2.11
  -6  -8  -1   14.32    2.23
  -6   8   1   13.11    1.83
   6  -8   1   15.70    1.80
  -6  -8  -1   14.44    1.09
  -6   8   1   14.19    1.87
   6   8   1   14.82    1.77
   6  -8  -1   15.16    2.23
  -6   8  -1   14.80    1.86
  -6  -8   1   16.12    1.17
   6   8   1   12.57    2.18
   6  -8  -1   17.46    1.97
  -6  -8   1   12.37    2.05
  -6   8  -1   16.21    1.96
   7   8  -1   23.30    1.83
   7  -8   1   24.83    3.09
  -7   8   1   25.45    2.52
   7   8  -1   23.30    3.11
   7  -8   1   24.14    2.39
  -7   8   1   25.38    2.62
  -7  -8  -1   20.78    2.79
   7   8   1   21.99    1.78
  -7  -8   1   27.06    3.17
  -7  -8   1   23.50    1.60
   7   8   1   23.37    3.01
   7  -8  -1   23.34    2.93
  -7   8  -1   23.38    2.48
   7  -8  -1   25.23    2.61
  -7   8  -1   25.49    2.51
   8  -8   1   15.17    1.95
   8  -8   1   13.28    2.26
  -8  -8  -1   13.81    2.33
   8   8  -1   12.76    2.31
  -8   8   1   14.25    2.12
  -8   8   1   15.01    1.94
  -8   8  -1   13.30    1.83
   8   8   1   11.65    2.21
   8  -8  -1   12.32    2.17
   8  -8  -1   12.27    1.83
  -8   8  -1   11.29    1.83
  -8  -8   1   14.05    1.51
  -8  -8   1   13.20    2.27
   9   8  -1    1.87    1.02
   9  -8   1    0.58    0.72
  -9  -8  -1   -0.18    0.67
   9  -8   1    0.53    0.58
  -9   8   1    0.61    0.87
  -9   8   1    1.19    0.61
  -9  -8   1    0.73    0.98
   9  -8  -1    1.95    0.71
   9  -8  -1    2.56    1.16
  -9   8  -1    0.92    0.78
  -9   8  -1    1.81    0.79
   9   8   1    2.16    1.19
  10   8  -1    5.93    1.79
  10  -8   1    3.49    1.39
 -10  -8  -1    3.20    1.28
 -10   8   1    2.70    1.13
  10  -8  -1    2.94    1.24
 -10   8  -1    3.85    1.29
  10   8   1    4.00    1.57
  10  -8  -1    4.74    1.23
 -10  -8   1    1.12    1.02
  11  -8   1    4.48    1.64
  11   8  -1    4.72    1.55
 -11   8   1    4.10    1.56
 -11  -8  -1    6.36    1.82
 -11   8  -1    4.91    1.51
 -11  -8   1    4.75    1.48
  11  -8  -1    5.26    1.73
  11   8   1    2.44    0.95
 -12   8   1   13.21    2.55
  12  -8   1   10.10    2.33
  12   8  -1   11.17    2.40
 -12  -8  -1   12.64    2.56
 -12   8  -1    9.54    2.08
 -12  -8   1   12.50    2.40
  12  -8  -1   12.51    2.55
  12   8   1    9.62    2.11
 -13  -8  -1    2.79    1.75
  13   8  -1    3.57    1.46
 -13   8   1    0.79    1.29
  13  -8   1    2.24    1.21
  13   8   1    2.71    1.45
  13  -8  -1    1.97    1.18
 -13  -8   1    2.98    1.52
 -13   8  -1    0.39    1.26
   0  -9  -1   18.05    2.12
   0  -9   1   16.27    2.09
   0   9   1   16.17    1.95
   0   9  -1   16.47    0.93
   0   9   1   16.60    1.83
   0   9  -1   17.24    1.98
   0   9  -1   16.77    1.83
   1   9  -1   52.17    3.13
   1  -9   1   45.73    3.20
  -1   9   1   45.22    3.07
   1   9  -1   46.66    2.86
  -1  -9  -1   48.21    3.23
  -1   9   1   48.54    2.12
  -1   9  -1   50.43    2.23
  -1  -9   1   52.01    3.34
   1  -9  -1   45.24    3.14
   1   9   1   50.47    3.16
  -1   9  -1   47.67    3.06
   1   9   1   43.61    2.87
   2   9  -1   47.94    3.11
   2  -9   1   54.66    3.52
   2   9  -1   52.36    3.20
  -2  -9  -1   49.12    3.34
  -2   9   1   47.35    3.18
  -2   9   1   55.77    2.53
   2  -9   1   50.18    2.85
   2   9   1   51.78    3.25
  -2   9  -1   52.74    3.29
  -2   9  -1   55.51    2.57
  -2  -9   1   55.94    3.56
   2  -9  -1   59.70    3.59
   2  -9  -1   48.89    2.93
   2   9   1   45.07    3.11
  -3   9   1   35.79    2.09
   3  -9   1   34.07    2.19
   3  -9   1   36.61    2.85
   3   9  -1   35.36    2.64
  -3  -9  -1   35.26    2.78
   3   9  -1   31.94    2.42
  -3   9   1   33.53    2.59
   3  -9  -1   33.15    2.21
   3   9   1   33.99    3.18
  -3  -9   1   36.44    2.80
  -3   9  -1   34.00    2.53
   3   9   1   30.35    2.83
   3  -9  -1   32.10    3.09
  -3   9  -1   31.45    1.97
   4  -9   1    5.93    1.34
   4  -9   1    8.52    1.19
  -4  -9  -1    6.03    1.46
   4   9  -1    4.75    1.12
  -4   9   1    5.64    1.06
  -4   9   1    4.06    1.16
   4   9  -1    5.17    1.22
   4  -9  -1    5.32    1.30
  -4   9  -1    5.09    0.96
   4   9   1    5.89    1.34
  -4   9  -1    4.66    1.16
   4  -9  -1    6.59    1.11
  -4  -9   1    7.03    1.52
   4   9   1    4.07    1.09
   5  -9   1   28.40    2.03
   5   9  -1   25.63    2.45
   5   9  -1   26.86    3.12
  -5   9   1   28.25    2.51
  -5  -9  -1   24.18    2.92
   5  -9   1   24.28    2.93
  -5   9   1   30.88    2.88
   5  -9  -1   26.71    2.01
   5   9   1   20.62    2.65
   5   9   1   27.31    2.58
   5  -9  -1   26.10    2.97
  -5   9  -1   23.85    2.45
  -5   9  -1   26.17    2.03
  -5  -9   1   23.54    2.82
   6  -9   1   33.12    2.35
   6   9  -1   32.38    3.50
  -6   9   1   30.32    2.96
   6   9  -1   33.86    2.44
  -6  -9  -1   36.68    3.71
   6  -9   1   34.93    3.68
  -6   9   1   36.24    2.62
  -6  -9   1   32.74    3.44
   6   9   1   32.00    2.43
   6   9   1   36.35    3.65
  -6   9  -1   35.80    2.53
   6  -9  -1   27.63    3.24
  -6   9  -1   33.81    2.64
   6  -9  -1   35.17    2.51
  -7   9   1   12.96    1.86
   7  -9   1   13.90    1.82
  -7   9   1   13.73    1.92
  -7  -9  -1   12.23    2.17
   7   9  -1   11.48    1.57
   7  -9   1   15.38    2.46
   7   9  -1   11.04    2.13
   7   9   1   11.26    1.61
  -7   9  -1   15.53    2.02
  -7   9  -1   13.17    1.91
   7   9   1   14.07    2.44
  -7  -9   1   11.25    2.08
   7  -9  -1   15.62    1.95
   7  -9  -1   19.38    2.66
  -8   9   1   52.58    3.62
   8   9  -1   54.85    5.30
  -8  -9  -1   51.59    4.84
   8  -9   1   55.88    3.49
   8  -9   1   46.84    4.70
  -8   9   1   44.04    3.24
   8  -9  -1   51.57    4.09
  -8   9  -1   49.12    3.49
  -8  -9   1   53.39    4.11
   8  -9  -1   54.64    3.58
  -8   9  -1   54.05    3.47
   9   9  -1   25.80    3.64
  -9  -9  -1   22.79    3.25
  -9   9   1   25.29    2.97
  -9   9   1   24.55    2.63
   9  -9   1   21.94    3.26
   9  -9  -1   29.93    3.17
  -9   9  -1   27.58    2.75
   9   9   1   23.30    3.40
  -9   9  -1   24.62    2.92
  -9  -9   1   22.86    3.18
   9  -9  -1   25.84    3.42
  10  -9   1   41.71    4.78
 -10   9   1   41.64    4.11
 -10  -9  -1   51.51    4.98
 -10  -9   1   51.46    4.95
 -10   9  -1   45.92    4.27
  10  -9  -1   44.54    4.86
 -11  -9  -1    3.11    1.45
  11   9  -1    2.52    1.18
 -11   9   1    4.02    1.43
  11  -9   1    4.90    1.62
 -11  -9   1    3.83    1.61
 -11   9  -1    6.08    1.70
  11   9   1    5.49    1.65
  11  -9  -1    5.17    1.71
 -12  -9  -1   13.87    2.76
  12   9  -1   12.57    2.64
  12  -9   1   12.96    2.66
 -12   9   1   17.04    2.74
  12   9   1   15.31    2.88
  12  -9  -1   16.88    2.96
 -12  -9   1   13.27    2.70
 -12   9  -1   13.40    2.51
  13  -9   1   14.20    2.89
 -13   9   1   13.84    2.85
  13   9  -1   13.15    2.92
 -13  -9  -1   12.46    2.62
  13   9   1   14.91    2.86
 -13   9  -1   11.56    2.54
 -13  -9   1   14.06    2.88
  13  -9  -1   16.23    2.74
   0  10  -1    8.42    1.28
   0  10  -1    6.89    1.45
   0 -10  -1    8.94    1.59
   0  10   1    8.83    1.35
   0  10   1    6.18    1.37
   0 -10   1    9.76    1.70
  -1  10   1   78.64    4.58
   1  10  -1   82.20    4.34
   1  10  -1   84.76    4.61
  -1 -10  -1   84.20    4.78
   1 -10   1   86.32    4.89
   1  10   1   81.24    4.41
  -1  10  -1   81.23    4.57
   1  10   1   81.93    4.62
   1 -10  -1   88.09    4.87
   1 -10  -1   83.12    4.28
  -1 -10   1   83.38    4.80
  -2 -10  -1   10.03    1.76
  -2  10   1   11.42    1.93
   2  10  -1   14.92    1.99
   2  10  -1   12.13    1.77
   2 -10   1   16.66    2.28
   2 -10   1   15.98    1.73
   2 -10  -1   15.04    1.78
   2  10   1   15.13    2.01
   2  10   1   12.76    1.92
  -2  10  -1   15.13    2.08
   2 -10  -1   15.66    2.15
  -2 -10   1   16.97    2.33
   3  10  -1   25.66    2.62
   3 -10   1   27.53    1.99
   3 -10   1   32.31    3.31
  -3  10   1   29.75    2.92
   3  10  -1   27.04    2.84
  -3 -10  -1   29.66    3.14
  -3  10  -1   28.83    1.84
   3  10   1   27.66    2.72
  -3 -10   1   24.90    2.82
   3  10   1   25.83    2.79
   3 -10  -1   26.36    2.03
  -3  10  -1   23.68    2.61
   3 -10  -1   25.97    2.89
   4 -10   1   15.69    1.74
   4  10  -1   15.39    2.24
   4  10  -1   13.64    1.88
   4 -10   1   11.76    1.98
  -4 -10  -1   13.91    2.14
  -4  10   1   14.67    2.09
  -4  10   1   14.66    1.70
  -4  10  -1   13.56    1.99
  -4 -10   1   14.91    2.26
   4 -10  -1   19.42    1.99
  -4  10  -1   17.13    1.78
   4  10   1   17.10    2.34
   4  10   1   15.10    2.08
   4 -10  -1   14.38    2.19
  -5 -10  -1   47.47    3.65
  -5  10   1   48.53    3.39
   5  10  -1   51.09    3.74
  -5  10   1   50.67    3.06
   5 -10   1   45.74    2.88
   5 -10   1   47.20    3.74
   5  10  -1   49.49    3.18
   5 -10  -1   56.48    3.27
   5  10   1   50.15    3.30
  -5 -10   1   51.88    3.79
   5 -10  -1   50.84    3.77
   5  10   1   46.80    3.65
  -5  10  -1   53.61    3.54
  -5  10  -1   49.56    3.08
  -6 -10  -1    0.82    0.82
  -6  10   1    2.37    1.13
   6 -10   1    3.02    1.08
   6 -10   1    3.97    0.82
   6  10  -1    4.36    1.05
   6  10  -1    2.47    1.09
  -6  10   1    3.20    1.08
   6  10   1    2.97    0.97
  -6  10  -1    2.81    1.09
   6  10   1    2.52    1.11
  -6  10  -1    3.09    0.95
   6 -10  -1    3.16    0.87
   6 -10  -1    2.16    1.04
  -6 -10   1    1.61    0.91
  -7 -10  -1    4.48    1.39
   7  10  -1    7.81    1.87
  -7  10   1    8.31    1.59
   7 -10   1   11.00    2.09
  -7  10   1    6.20    1.37
  -7  10  -1    9.28    1.58
   7 -10  -1    9.71    1.93
  -7 -10   1    9.06    1.94
   7  10   1    7.69    1.91
  -7  10  -1    7.77    1.49
   7 -10  -1   10.63    1.72
   8  10  -1    3.97    1.47
  -8  10   1    9.14    1.70
  -8 -10  -1    7.64    1.89
   8 -10   1    7.44    1.81
  -8  10   1    7.38    1.58
  -8 -10   1    5.59    1.59
  -8  10  -1    6.11    1.40
   8 -10  -1    7.67    1.79
  -8  10  -1    5.90    1.39
   8  10   1    7.64    1.87
   8 -10  -1    8.04    1.50
  -9 -10  -1   26.78    3.53
   9 -10   1   37.05    4.37
   9  10  -1   35.97    4.36
  -9  10   1   28.10    3.28
  -9  10   1   31.23    3.12
  -9  10  -1   33.98    3.46
   9 -10  -1   31.88    3.99
  -9 -10   1   27.86    3.56
  -9  10  -1   31.00    3.09
   9  10   1   32.44    4.24
  10 -10   1   20.30    3.33
 -10  10   1   16.53    2.54
 -10 -10  -1   20.92    3.17
  10  10  -1   14.88    2.80
  10 -10  -1   21.02    3.23
  10  10   1   22.50    3.54
 -10  10  -1   18.44    2.69
 -10 -10   1   19.24    3.09
 -11 -10  -1    0.86    1.15
 -11  10   1   -1.61    0.61
  11  10  -1    2.38    1.04
  11 -10   1    1.52    0.91
 -11 -10   1    0.43    0.84
 -11  10  -1    1.00    0.96
  11  10   1    0.60    0.80
  11 -10  -1   -0.04    0.84
 -12  10   1    7.33    1.98
 -12 -10  -1    8.37    2.22
  12 -10   1    2.85    1.31
  12  10  -1    7.65    2.05
 -12  10  -1    4.61    1.75
  12  10   1    7.35    2.04
  12 -10  -1    4.70    1.73
 -12 -10   1    3.68    1.86
   0 -11   1    0.96    0.69
   0  11   1    1.03    0.61
   0 -11  -1    1.19    0.84
   0  11  -1    2.03    0.71
   0  11   1    0.59    0.78
   0  11  -1    0.54    0.63
  -1  11   1   71.93    4.42
   1 -11   1   72.78    3.92
   1  11  -1   73.44    4.09
   1  11  -1   73.93    4.36
  -1 -11  -1   70.60    4.45
   1 -11   1   67.53    4.45
   1  11   1   77.85    4.53
   1  11   1   68.30    4.09
   1 -11  -1   69.54    3.97
  -1 -11   1   73.05    4.58
   1 -11  -1   71.80    4.53
  -1  11  -1   77.74    4.51
  -2 -11  -1   72.13    4.62
   2 -11   1   76.03    4.00
   2  11  -1   73.63    4.39
   2 -11   1   80.87    4.89
   2  11  -1   68.03    4.16
  -2  11   1   79.79    4.66
   2  11   1   71.57    4.31
   2  11   1   70.07    4.41
  -2  11  -1   83.55    4.69
  -2 -11   1   80.94    4.84
   2 -11  -1   77.24    4.12
   2 -11  -1   70.32    4.58
  -3  11   1   42.71    3.31
  -3 -11  -1   41.96    3.30
   3 -11   1   39.64    2.64
   3 -11   1   44.35    4.16
   3  11  -1   42.20    3.08
   3  11  -1   39.85    3.05
  -3 -11   1   43.17    3.98
  -3  11  -1   45.08    3.27
   3  11   1   39.82    3.02
   3 -11  -1   34.52    3.54
   3  11   1   38.93    3.04
   3 -11  -1   36.12    2.57
   4 -11   1    2.66    0.77
  -4  11   1    2.78    1.09
   4 -11   1    2.88    1.13
   4  11  -1    1.65    0.90
   4  11  -1    1.97    0.88
  -4 -11  -1    3.88    1.25
   4  11   1    3.66    1.11
   4 -11  -1    4.06    0.91
   4  11   1    5.06    1.30
   4 -11  -1    2.70    1.12
  -4  11  -1    3.64    1.14
  -4 -11   1    4.63    1.33
  -5  11   1    6.28    1.47
   5 -11   1    7.01    1.65
   5 -11   1    6.66    1.18
   5  11  -1    6.04    1.30
  -5 -11  -1    4.98    1.41
   5  11  -1    8.59    1.73
   5 -11  -1    6.62    1.26
   5  11   1    6.18    1.47
  -5  11  -1    8.07    1.62
   5 -11  -1    6.07    1.59
   5  11   1    7.84    1.52
  -5 -11   1    7.39    1.58
  -6  11   1   94.28    5.33
   6  11  -1   89.94    4.94
   6 -11   1   96.90    6.02
  -6 -11  -1   86.37    5.62
   6 -11  -1  101.17    5.07
  -6 -11   1   88.32    5.60
   6  11   1   87.51    4.94
   6 -11  -1   87.69    5.72
  -6  11  -1   93.50    5.29
   6  11   1   90.79    5.75
   7  11  -1    3.17    1.26
   7 -11   1    4.10    1.39
  -7  11   1    2.84    1.15
  -7 -11  -1    3.17    1.17
  -7 -11   1    3.60    1.18
  -7  11  -1    8.13    1.71
   7 -11  -1    5.19    1.51
   7  11   1    3.96    1.40
   8 -11   1   54.29    5.34
  -8  11   1   60.09    4.00
  -8 -11  -1   49.54    4.90
   8  11   1   46.48    5.08
  -8  11  -1   65.97    4.20
   8 -11  -1   62.26    4.89
  -8  11  -1   70.44    4.28
  -8 -11   1   55.11    4.49
  -9  11   1    4.94    1.27
   9  11  -1    2.55    1.26
   9 -11   1    4.32    1.67
  -9 -11  -1    5.86    1.58
  -9  11  -1    2.93    1.36
   9 -11  -1    5.19    1.76
   9  11   1    4.16    1.44
  -9 -11   1    6.47    1.79
  -9  11  -1    3.49    1.15
  10 -11   1   26.46    3.79
 -10 -11  -1   23.65    3.48
  10  11  -1   25.34    3.76
  10 -11  -1   32.04    4.14
 -10 -11   1   27.79    3.78
 -10  11  -1   32.95    3.69
  11  11  -1   13.29    2.70
 -11 -11  -1   14.64    2.82
  11 -11   1   13.62    2.71
  11 -11  -1   12.95    2.63
 -11 -11   1   19.26    3.16
 -11  11  -1   12.93    2.49
  11  11   1   14.95    2.77
   0  12   1   21.66    2.77
   0  12   1   26.19    2.66
   0  12  -1   21.61    2.70
   0 -12  -1   21.02    2.70
   0  12  -1   22.80    2.40
   0 -12   1   20.03    2.68
   1  12  -1   63.44    4.15
   1 -12   1   65.20    4.41
  -1 -12  -1   60.22    4.19
   1 -12   1   63.09    3.65
   1  12  -1   58.79    3.70
  -1  12   1   59.43    4.12
   1 -12  -1   61.40    4.21
  -1 -12   1   59.45    4.25
   1  12   1   60.22    3.81
  -1  12  -1   61.39    4.11
   1  12   1   62.48    4.21
   1 -12  -1   62.62    3.70
  -2 -12  -1    7.55    1.67
   2  12  -1    8.48    1.55
   2  12  -1   12.06    1.89
  -2  12   1    7.33    1.71
   2 -12   1   11.15    1.58
   2 -12   1    7.20    1.67
  -2 -12   1    6.94    1.63
   2 -12  -1    7.36    1.64
   2  12   1    7.59    1.48
   2  12   1    9.21    1.76
  -2  12  -1    7.52    1.73
   2 -12  -1   10.61    1.55
   3  12  -1   32.67    3.29
  -3 -12  -1   39.35    3.86
   3  12  -1   34.32    3.38
   3 -12   1   36.06    2.52
  -3  12   1   31.55    3.43
   3 -12   1   31.62    3.84
   3 -12  -1   37.75    3.82
   3 -12  -1   35.19    2.59
   3  12   1   37.77    3.55
   3  12   1   41.55    3.85
  -3  12  -1   38.12    3.68
  -3 -12   1   31.67    3.53
   4  12  -1   12.46    1.96
  -4 -12  -1   10.71    2.04
   4 -12   1   12.09    1.60
  -4  12   1   11.39    2.08
   4  12  -1    9.48    1.79
   4 -12   1   12.94    2.26
   4 -12  -1   12.27    2.20
  -4  12  -1   10.82    2.00
  -4 -12   1   10.87    2.09
   4 -12  -1   14.91    1.91
   4  12   1   10.87    2.03
   4  12   1   12.90    2.08
  -5 -12  -1   34.02    3.75
  -5  12   1   28.42    3.18
   5 -12   1   29.30    3.56
   5  12  -1   28.01    2.98
   5  12  -1   25.86    3.13
   5 -12  -1   32.40    3.00
   5  12   1   27.67    3.37
  -5 -12   1   23.76    3.02
   5  12   1   29.45    3.05
   5 -12  -1   27.31    3.42
  -5  12  -1   20.62    2.76
   6  12  -1    3.45    1.28
  -6  12   1    3.70    1.30
   6  12  -1    4.11    1.25
  -6 -12  -1    5.32    1.48
   6 -12   1    2.43    1.09
   6  12   1    3.19    1.32
   6  12   1    6.02    1.40
   6 -12  -1    4.00    1.28
  -6 -12   1    3.83    1.31
  -6  12  -1    5.22    1.50
  -7  12   1    7.52    1.64
   7  12  -1   13.11    2.46
  -7 -12  -1   10.87    2.17
   7 -12   1   12.18    2.49
   7 -12  -1    9.09    2.09
  -7 -12   1    9.65    2.03
  -7  12  -1    8.09    1.73
   7  12   1   10.89    2.18
  -8 -12  -1   10.00    2.06
   8  12  -1   10.21    2.16
   8 -12   1    7.98    2.05
  -8  12   1   12.80    2.14
   8 -12  -1   12.25    2.43
  -8  12  -1   12.22    2.08
  -8 -12   1   13.02    2.52
   8  12   1   10.57    2.28
   9 -12   1   43.46    4.96
  -9  12   1   41.37    3.92
  -9 -12  -1   39.52    4.53
  -9 -12   1   34.82    4.23
  -9  12  -1   40.05    3.86
   9 -12  -1   37.51    4.54
   9  12   1   36.57    4.59
  10 -12   1    1.71    1.09
  10  12  -1    1.83    1.03
 -10 -12  -1   -1.16    0.96
 -10 -12   1    0.45    1.02
  10  12   1    3.01    0.94
  10 -12  -1    0.47    0.81
   0  13  -1    2.09    0.96
   0 -13  -1    2.12    1.07
   0 -13   1    4.18    1.34
   0  13   1    2.05    0.95
   1 -13   1    6.56    1.26
  -1  13   1    4.02    1.25
   1  13  -1    3.81    1.23
  -1 -13  -1    5.00    1.41
   1  13  -1    5.40    1.24
   1 -13   1    4.84    1.47
   1  13   1    3.46    1.25
   1 -13  -1    3.01    1.16
   1 -13  -1    4.42    1.08
  -1  13  -1    3.32    1.17
   1  13   1    4.56    1.18
  -1 -13   1    5.31    1.47
   2 -13   1   23.94    2.45
   2 -13   1   18.13    2.73
   2  13  -1   21.77    2.78
  -2  13   1   17.74    2.61
   2  13  -1   22.87    2.62
  -2 -13  -1   21.85    2.87
   2  13   1   21.38    2.78
  -2 -13   1   24.71    3.06
   2  13   1   26.39    2.96
   2 -13  -1   21.72    2.40
   2 -13  -1   20.64    2.90
  -2  13  -1   19.36    2.71
  -3  13   1    9.40    1.97
   3 -13   1   11.15    2.13
   3  13  -1   11.62    2.00
  -3 -13  -1    9.12    1.87
   3  13  -1   11.52    1.92
   3  13   1    7.56    1.78
   3 -13  -1   10.46    1.62
  -3  13  -1    7.15    1.76
   3 -13  -1    7.69    1.74
  -3 -13   1    8.60    1.84
   3  13   1    9.83    1.86
  -4 -13  -1   44.08    4.32
   4 -13   1   49.96    4.94
  -4  13   1   43.67    4.17
   4  13  -1   46.98    3.56
   4  13  -1   43.68    4.20
   4  13   1   44.53    3.51
   4 -13  -1   48.33    3.18
   4 -13  -1   42.74    4.47
   4  13   1   45.26    3.59
  -4 -13   1   44.20    4.44
  -4  13  -1   44.44    4.24
   5 -13   1   19.47    3.00
   5  13  -1   19.95    2.86
  -5  13   1   19.13    2.70
   5  13  -1   23.15    2.80
  -5 -13  -1   18.78    2.78
  -5  13  -1   16.02    2.49
   5 -13  -1   19.63    2.95
  -5 -13   1   21.68    2.93
   5  13   1   20.93    2.94
   5  13   1   18.13    2.49
   6  13  -1   22.94    2.73
  -6  13   1   25.71    3.15
   6  13  -1   27.18    3.42
  -6 -13  -1   24.54    3.25
   6 -13   1   20.39    3.20
   6  13   1   25.61    2.86
  -6  13  -1   29.12    3.31
   6  13   1   18.53    2.88
  -6 -13   1   26.13    3.36
   6 -13  -1   18.18    2.91
   7 -13   1    2.75    1.39
  -7 -13  -1    2.16    1.12
  -7  13   1    1.80    1.05
   7  13  -1    1.30    0.94
   7  13   1    2.32    1.24
   7 -13  -1    3.94    1.65
  -7  13  -1    2.40    1.09
  -7 -13   1    3.29    1.22
  -8 -13  -1    5.22    1.71
  -8  13   1    3.42    1.15
   8 -13   1    5.58    1.70
   8  13  -1    7.30    1.75
   8  13   1    6.81    1.87
  -8  13  -1    5.26    1.48
   8 -13  -1    3.64    1.31
  -8 -13   1    3.09    1.19
   9 -13   1    3.80    1.45
  -9 -13  -1    3.27    1.36
  -9  13   1    3.15    1.03
   9  13  -1    3.68    1.39
   9  13   1    2.66    1.10
  -9 -13   1    5.03    1.65
  -9  13  -1    4.87    1.30
   9 -13  -1    2.73    1.22
   0 -14   1    3.28    1.08
   0 -14  -1    4.31    1.35
   0  14  -1    5.53    1.46
   0 -14   1    5.04    1.40
   0  14   1    5.25    1.40
   0 -14  -1    4.66    1.09
   1 -14   1    7.56    1.37
   1  14  -1    6.94    1.62
  -1 -14  -1    7.98    1.85
  -1  14   1    4.30    1.40
   1  14  -1    7.08    1.42
   1 -14   1    7.43    1.76
   1 -14  -1    7.32    1.32
   1  14   1    9.95    1.83
   1 -14  -1    5.48    1.48
  -1 -14   1    5.69    1.66
   1  14   1    6.59    1.64
  -1  14  -1    8.61    1.82
   2  14  -1    7.80    1.56
  -2 -14  -1    9.26    1.96
  -2  14   1    9.15    1.93
   2  14  -1    7.40    1.71
   2 -14   1   10.25    2.16
   2  14   1   14.35    2.38
   2 -14  -1    9.18    1.93
   2 -14  -1   10.34    1.64
  -2  14  -1    9.20    1.98
  -2 -14   1   11.70    2.26
   2  14   1    7.79    1.61
   3  14  -1    4.03    1.20
   3 -14   1    1.18    0.99
  -3 -14  -1    2.38    1.00
  -3  14   1    1.19    0.84
   3  14  -1    1.94    1.01
  -3 -14   1    2.75    1.24
  -3  14  -1    4.22    1.29
   3  14   1    0.97    0.94
   3  14   1    2.37    0.92
   3 -14  -1    1.51    0.97
   4 -14   1    1.38    1.03
  -4  14   1    5.05    1.51
   4  14  -1    3.59    1.25
  -4 -14  -1    4.37    1.36
   4  14  -1    3.31    1.11
   4  14   1    3.78    1.22
   4 -14  -1    3.53    1.39
   4  14   1    5.73    1.43
  -4  14  -1    3.45    1.24
  -4 -14   1    3.38    1.35
   5 -14   1    9.33    2.07
  -5  14   1   13.47    2.38
   5  14  -1   16.08    2.36
   5  14  -1   13.31    2.37
  -5 -14  -1   13.13    2.31
   5  14   1   11.16    2.19
  -5 -14   1   16.44    2.61
  -5  14  -1   12.87    2.34
   5  14   1   14.14    2.22
   5 -14  -1   16.16    2.82
  -6 -14  -1    3.81    1.42
  -6  14   1    3.80    1.17
   6  14  -1    2.68    1.10
   6 -14   1    4.09    1.61
   6  14  -1    4.79    1.35
  -6  14  -1    4.86    1.30
   6  14   1    4.20    1.51
  -6 -14   1    4.24    1.37
   6 -14  -1    2.53    1.26
   7  14  -1   16.97    2.80
   7 -14   1   19.49    3.26
  -7 -14  -1   19.53    2.96
  -7  14   1   24.09    3.16
   7 -14  -1   21.43    3.33
  -7  14  -1   20.90    2.97
   7  14   1   18.40    3.02
  -7 -14   1   21.69    3.19
  -8  14   1    1.80    0.93
   8  14  -1    1.31    1.05
  -8 -14  -1    2.32    1.14
   8 -14   1    2.08    1.19
   8 -14  -1    2.99    1.46
  -8  14  -1    1.11    0.88
   8  14   1    3.43    1.28
  -8 -14   1    2.75    1.34
   0 -15  -1   75.77    4.60
   0 -15   1   70.03    5.27
   0  15  -1   77.27    5.33
   0  15   1   74.12    5.25
   0 -15  -1   87.46    5.62
  -1  15   1    3.38    1.32
   1  15  -1    4.46    1.41
  -1 -15  -1    3.92    1.29
   1 -15   1    3.62    1.27
   1 -15  -1    3.75    1.36
  -1 -15   1    4.93    1.42
   1  15   1    6.21    1.63
   1 -15  -1    2.64    0.87
  -1  15  -1    2.71    1.19
   2  15  -1   48.94    3.65
   2 -15   1   51.42    5.19
   2  15  -1   56.61    4.28
  -2  15   1   54.47    5.07
  -2 -15  -1   51.28    4.88
  -2  15  -1   47.71    4.70
   2  15   1   48.25    4.61
   2  15   1   44.60    3.56
  -2 -15   1   49.95    4.82
   2 -15  -1   52.21    5.01
   3  15  -1    8.81    1.67
   3  15  -1   12.43    2.17
   3 -15   1   10.91    2.26
  -3 -15  -1   10.32    2.04
  -3  15   1   10.70    2.12
  -3  15  -1    9.63    2.02
   3  15   1   12.81    2.30
  -3 -15   1   10.71    2.23
   3 -15  -1   10.79    2.20
   3  15   1   12.51    2.14
   4 -15   1    1.89    1.12
   4  15  -1    2.26    1.02
  -4 -15  -1    1.56    1.04
   4  15  -1    3.40    1.23
  -4  15   1    2.86    1.14
   4 -15  -1    3.52    1.29
  -4  15  -1    4.76    1.36
   4  15   1    3.86    1.17
  -4 -15   1    2.56    1.03
   4  15   1    1.67    0.85
  -5 -15  -1    2.30    1.09
   5 -15   1    3.08    1.35
   5  15  -1    2.61    1.11
   5  15  -1    1.67    0.94
  -5  15   1    3.84    1.34
  -5 -15   1    4.37    1.36
   5  15   1    3.87    1.17
   5  15   1    1.45    0.79
   5 -15  -1    5.53    1.63
  -5  15  -1    2.45    1.14
   6  15  -1   15.59    2.65
  -6 -15  -1   16.04    2.71
  -6  15   1   15.21    2.55
   6 -15   1   12.35    2.50
   6 -15  -1   13.21    2.46
   6  15   1    9.08    1.95
  -6  15  -1   16.52    2.66
  -6 -15   1   14.18    2.63
  -7 -15  -1    1.28    0.99
  -7  15   1    2.83    1.19
   7 -15   1    1.73    1.11
   7  15  -1    2.24    1.00
  -7 -15   1    1.04    1.00
   7  15   1    2.88    1.06
   7 -15  -1    0.86    0.97
  -7  15  -1    2.70    1.19
   0 -16   1   13.39    2.43
   0 -16  -1   16.86    2.77
   0  16   1   14.31    2.66
   0  16  -1   15.75    2.70
  -1 -16  -1   12.51    2.25
   1 -16   1    8.33    1.82
  -1 -16  -1   14.97    2.17
  -1  16   1   12.73    2.38
   1  16  -1   12.58    2.37
  -1 -16   1    9.21    1.99
   1 -16  -1   10.66    2.20
   1  16   1   13.94    2.50
  -1  16  -1   13.87    2.50
   2 -16   1    5.93    1.60
   2  16  -1    8.11    1.87
  -2  16   1    7.70    1.92
  -2 -16  -1    5.20    1.34
   2 -16  -1    7.77    1.81
  -2  16  -1    5.42    1.62
   2  16   1    7.01    1.89
   2  16   1    6.84    1.47
  -2 -16   1    6.30    1.73
   3 -16   1   11.62    2.35
  -3  16   1    9.86    2.17
  -3 -16  -1    8.59    1.99
   3  16  -1   13.90    2.38
   3  16  -1   11.29    1.82
   3  16   1    9.56    1.96
   3 -16  -1    8.00    1.89
  -3  16  -1   10.36    2.13
  -3 -16   1   15.12    2.58
   3  16   1   11.60    2.06
   4  16  -1    4.96    1.48
   4 -16   1    5.75    1.44
  -4  16   1    6.19    1.90
  -4 -16  -1    5.38    1.64
   4  16  -1    5.18    1.35
   4  16   1    5.29    1.44
   4  16   1    3.93    1.31
  -4 -16   1    5.05    1.48
   4 -16  -1    2.77    1.18
  -4  16  -1    5.95    1.87
  -5  16   1   22.50    3.47
   5  16  -1   23.62    3.18
   5  16  -1   21.57    2.98
  -5 -16  -1   21.24    3.24
   5 -16   1   20.58    3.40
   5  16   1   24.34    3.10
   5  16   1   15.46    2.60
  -5 -16   1   16.08    2.74
   5 -16  -1   21.28    3.31
  -5  16  -1   24.94    3.51
   0 -17   1   26.89    3.73
   0  17  -1   30.59    4.01
   0 -17  -1   29.51    3.83
   0  17   1   25.19    3.61
  -1 -17  -1    2.32    1.11
  -1  17   1    7.14    1.81
   1 -17   1    5.21    1.53
   1  17  -1    3.51    1.50
   1 -17  -1    4.47    1.38
  -1  17  -1    7.25    1.87
   1  17   1    6.88    1.91
  -1 -17   1    4.13    1.55
   1   0   2    5.53    0.47
  -1   0   2    6.30    0.37
  -1   0  -2    5.20    0.32
   1   0   2    5.33    0.38
  -1   0   2    5.50    0.34
   1   0  -2    5.98    0.37
  -1   0  -2    5.26    0.32
   1   0   2    4.49    0.39
   2   0   2   43.51    2.16
  -2   0  -2   46.06    1.69
   2   0   2   44.90    1.69
   2   0  -2   42.88    2.07
   2   0   2   44.48    2.02
  -2   0   2   44.45    2.04
  -2   0   2   45.68    1.73
   2   0  -2   44.73    2.00
  -3   0  -2   20.90    1.30
  -3   0   2   21.04    1.44
  -3   0  -2   22.86    0.94
   3   0   2   24.78    1.60
   3   0  -2   26.18    1.47
  -3   0   2   25.10    1.01
   3   0   2   25.40    1.49
   3   0  -2   22.25    1.46
   4   0  -2  198.04    8.13
  -4   0   2  219.09    7.25
   4   0   2  203.20    8.09
  -4   0   2  210.44    7.97
   4   0  -2  207.66    8.10
  -4   0  -2  193.21    7.71
   4   0   2  200.23    8.29
  -4   0  -2  202.55    7.16
   5   0  -2    7.27    1.17
  -5   0   2    6.66    0.40
   5   0   2    6.88    1.21
  -5   0  -2    7.83    1.05
  -5   0   2    8.06    1.22
   5   0   2    7.44    1.16
   5   0  -2    6.09    1.03
   6   0   2   77.99    4.42
   6   0  -2   79.79    4.24
  -6   0   2   90.04    3.07
  -6   0   2   75.88    4.13
   6   0  -2   80.04    4.38
   6   0   2   84.63    4.35
   7   0   2    4.42    1.07
  -7   0   2    5.07    1.17
   7   0  -2    4.29    1.07
   7   0   2    5.94    1.32
   7   0  -2    5.17    1.20
  -7   0  -2    4.82    1.03
   8   0  -2    8.00    1.48
   8   0  -2    5.68    1.28
  -8   0   2    5.77    1.36
  -8   0  -2    5.47    1.21
   8   0   2    6.87    1.32
   8   0   2    8.35    1.64
   9   0  -2    5.95    1.41
   9   0   2    4.79    1.31
   9   0   2    5.34    1.36
  -9   0   2    4.63    1.42
  -9   0  -2    3.01    1.07
   9   0  -2    4.64    1.30
  10   0  -2    5.50    1.43
 -10   0  -2    4.73    1.35
  10   0   2    5.91    1.48
 -10   0   2    4.62    1.44
  10   0  -2    5.45    1.55
  10   0   2    7.33    1.76
 -11   0   2    2.37    1.28
  11   0  -2    3.95    1.30
  11   0   2    6.29    1.73
 -11   0  -2    2.04    1.15
  11   0   2    5.94    1.65
  11   0  -2    6.30    1.55
 -12   0  -2   54.06    4.08
  12   0   2   47.28    4.92
  12   0  -2   51.52    4.99
  12   0  -2   52.11    4.93
  12   0   2   58.19    4.35
 -12   0   2   47.36    4.60
  13   0   2   11.16    2.19
 -13   0   2    7.11    1.84
 -13   0  -2    5.69    1.68
  13   0   2   12.15    2.51
  13   0  -2   11.85    2.42
  13   0  -2   10.37    2.22
 -14   0  -2   49.21    4.83
  14   0  -2   36.71    4.38
  14   0   2   36.14    4.59
  14   0   2   47.42    4.91
  14   0  -2   42.07    4.77
 -14   0   2   48.87    4.73
  15   0   2    5.24    1.66
 -15   0  -2    3.17    1.35
  15   0   2    4.19    1.40
  15   0  -2    2.40    1.34
 -15   0   2    3.44    1.40
  15   0  -2    2.97    1.43
   0   1  -2   12.26    0.58
   0  -1   2   11.74    0.66
   0  -1  -2   12.59    0.64
   0  -1   2   10.94    0.57
   0  -1  -2   12.27    0.54
   0   1   2   12.46    0.54
  -1  -1  -2    8.65    0.50
   1  -1   2    8.80    0.59
   1  -1   2    7.66    0.43
  -1   1   2    8.19    0.56
   1   1  -2    7.64    0.48
  -1   1   2    9.03    0.56
   1  -1   2    9.31    0.67
   1   1  -2    7.85    0.62
  -1   1  -2    7.43    0.37
   1  -1  -2    7.18    0.45
  -1   1  -2    6.73    0.45
   1  -1  -2    5.80    0.48
   1   1   2    6.28    0.52
  -1  -1   2    6.07    0.51
   1   1   2    6.64    0.43
  -1  -1   2    6.45    0.45
   1   1   2    7.11    0.60
  -2  -1  -2   40.88    1.77
   2   1  -2   41.02    1.59
  -2   1   2   42.62    1.96
  -2   1   2   39.13    1.70
   2   1  -2   45.03    2.11
   2  -1   2   42.88    1.80
   2  -1   2   35.90    1.97
  -2  -1   2   35.63    1.72
  -2  -1   2   42.14    1.87
   2   1   2   39.69    2.01
   2   1   2   38.25    1.87
   2   1   2   38.63    1.50
  -2   1  -2   38.77    1.57
  -2   1  -2   39.38    1.76
   2  -1  -2   37.64    1.75
  -3  -1  -2  334.74   11.63
   3   1  -2  334.34   11.42
  -3   1   2  326.30   11.81
  -3   1   2  330.06   11.58
   3   1  -2  327.62   12.15
  -3  -1  -2  308.46   11.37
   3  -1   2  326.42   12.29
   3  -1   2  328.48   11.93
   3   1  -2  338.31   12.29
  -3   1  -2  337.24   11.65
   3   1   2  311.59   12.05
   3  -1  -2  334.24   12.01
   3  -1  -2  329.00   11.96
  -3   1  -2  318.30   11.45
   3   1   2  338.75   11.31
  -3  -1   2  309.17   11.68
   3   1   2  328.99   12.30
   4   1  -2  107.48    3.65
  -4   1   2  100.84    3.83
   4  -1   2   92.88    4.60
   4   1  -2  101.05    4.67
   4  -1   2   99.51    4.40
  -4   1   2  106.13    4.47
   4   1  -2   92.92    4.47
  -4  -1  -2  105.31    4.27
  -4   1  -2  111.45    4.42
  -4   1  -2  108.31    3.85
   4  -1  -2  100.06    4.52
  -4  -1   2  102.08    4.47
   4  -1  -2   99.67    4.49
   4   1   2   93.65    4.69
   4   1   2  102.00    4.63
  -5   1   2  129.62    5.76
   5  -1   2  143.42    6.21
  -5   1   2  133.56    4.98
   5   1  -2  127.34    6.01
   5   1  -2  146.90    6.07
   5  -1   2  130.93    5.81
   5   1   2  133.69    6.14
  -5   1  -2  135.76    4.92
   5  -1  -2  144.17    5.95
   5   1   2  137.04    6.03
   5  -1  -2  141.14    5.94
  -5  -1   2  129.32    5.74
  -5   1  -2  119.09    5.49
  -6  -1  -2   36.26    2.36
   6   1  -2   43.12    2.84
  -6   1   2   31.10    2.43
   6   1  -2   48.33    2.88
   6  -1   2   42.77    2.63
  -6   1   2   39.90    1.71
   6  -1   2   45.93    2.93
   6  -1  -2   36.14    2.46
   6   1   2   44.26    2.87
   6   1   2   44.45    2.77
  -6   1  -2   33.02    1.51
  -6   1  -2   28.89    2.14
  -6  -1   2   30.90    2.37
   6  -1  -2   41.04    2.56
   7  -1   2   66.33    3.79
   7   1  -2   64.83    3.99
  -7  -1  -2   60.92    3.49
   7   1  -2   73.28    4.00
   7  -1   2   66.39    4.02
  -7   1   2   57.69    3.62
  -7   1   2   65.14    2.55
   7  -1  -2   69.25    3.95
   7   1   2   69.64    4.05
  -7  -1   2   60.81    3.72
  -7   1  -2   66.90    3.65
   7   1   2   63.83    4.05
  -7   1  -2   65.54    2.57
   7  -1  -2   69.15    3.90
   8  -1   2    5.39    1.34
  -8   1   2    7.89    1.57
   8   1  -2    9.05    1.60
  -8  -1  -2    4.25    1.13
   8   1  -2    8.25    1.62
   8  -1   2    9.77    1.60
   8  -1  -2    7.76    1.46
   8   1   2    6.30    1.39
  -8  -1   2    4.57    1.25
   8  -1  -2    6.28    1.39
   8   1   2    7.93    1.66
  -8   1  -2    5.78    1.20
   9   1  -2   40.29    3.97
  -9  -1  -2   37.71    3.42
   9  -1   2   42.75    3.19
  -9   1   2   37.33    3.57
   9  -1   2   39.54    3.89
   9   1  -2   41.07    3.81
   9  -1  -2   44.96    3.31
  -9   1  -2   39.13    2.99
   9   1   2   42.28    4.04
  -9  -1   2   41.93    3.20
   9  -1  -2   37.86    3.73
   9   1   2   41.94    3.27
  10   1  -2   36.07    3.72
  10  -1   2   33.17    3.68
 -10  -1  -2   31.42    3.23
  10  -1   2   32.54    3.56
 -10   1   2   32.78    3.45
  10   1  -2   35.64    3.93
 -10  -1   2   25.52    3.04
  10  -1  -2   32.84    3.47
  10   1   2   32.12    3.62
  10   1   2   32.15    3.60
 -10   1  -2   24.05    2.85
  10  -1  -2   39.43    3.78
  11  -1   2    7.65    1.70
  11  -1   2   10.69    2.12
  11   1  -2    7.70    1.85
 -11  -1  -2    5.59    1.57
 -11   1   2    5.91    1.64
  11   1  -2    9.44    2.00
  11   1   2    8.34    1.97
 -11   1  -2    7.80    1.72
  11  -1  -2    8.00    1.87
  11  -1  -2    8.48    1.84
 -11  -1   2    6.75    1.73
  11   1   2    7.08    1.70
 -12  -1  -2   21.26    2.98
  12   1  -2   20.57    3.10
  12  -1   2   25.24    3.52
 -12   1   2   18.17    2.83
  12  -1   2   18.29    2.78
  12   1  -2   19.50    3.06
  12  -1  -2   21.61    3.12
  12   1   2   19.81    2.97
 -12   1  -2   25.09    3.19
  12  -1  -2   23.03    3.16
  12   1   2   19.62    3.11
 -12  -1   2   20.35    2.89
  13   1  -2   12.25    2.54
 -13   1   2   12.18    2.36
  13   1  -2   12.35    2.43
 -13  -1  -2   17.75    2.75
  13  -1   2   20.24    3.23
  13  -1   2   19.56    3.07
  13   1   2   15.74    3.07
  13  -1  -2   14.85    2.68
 -13  -1   2   13.70    2.41
  13  -1  -2   13.37    2.50
  13   1   2   17.23    2.87
 -13   1  -2   13.02    2.46
  14   1  -2    9.18    2.18
 -14   1   2    6.05    1.80
  14  -1   2    6.98    1.69
  14   1  -2    7.96    2.11
  14  -1   2    6.74    1.96
 -14  -1  -2    3.07    1.42
 -14  -1   2    8.36    1.89
  14   1   2    9.01    2.08
  14  -1  -2    6.29    1.66
  14  -1  -2    9.59    2.16
  14   1   2    9.50    2.47
 -14   1  -2    9.15    2.13
 -15   1   2   12.86    2.48
  15   1  -2   11.58    2.48
  15  -1   2   17.06    2.92
 -15  -1  -2   17.54    3.02
  15  -1   2   15.62    2.91
  15   1  -2   16.30    3.01
  15   1   2   22.42    3.56
  15   1   2   15.29    2.97
 -15  -1   2   15.18    2.54
 -15   1  -2    9.88    2.35
  15  -1  -2   13.19    2.67
  15  -1  -2   14.84    2.66
   0   2   2  130.58    4.43
   0  -2  -2  130.81    4.45
   0   2  -2  135.46    4.74
   0  -2  -2  133.42    4.91
   0   2  -2  118.62    4.79
   0   2   2  131.05    4.90
   0  -2   2  126.87    4.59
   0  -2   2  129.26    4.95
   0   2   2  134.07    4.89
  -1   2   2   90.32    3.63
   1   2  -2   89.82    3.68
  -1  -2  -2   85.94    3.72
   1  -2   2   94.03    3.77
  -1   2   2   95.91    3.48
  -1  -2  -2   95.48    3.27
   1   2  -2   87.94    3.50
   1  -2   2   93.76    3.36
   1  -2   2   98.16    3.52
  -1  -2  -2   91.53    3.26
   1   2   2   96.71    3.86
   1   2   2  106.96    4.05
  -1  -2   2  102.27    4.04
   1  -2  -2  103.67    3.89
   1  -2  -2   97.54    3.86
  -1  -2   2  100.31    3.65
   2   2  -2  910.69   32.56
  -2  -2  -2  920.94   31.34
  -2  -2  -2  867.29   32.65
  -2   2   2  963.31   31.60
   2  -2   2  959.73   32.06
   2  -2   2  943.02   32.73
   2   2  -2  879.43   32.07
  -2   2   2  976.14   32.32
  -2  -2   2  910.51   32.75
   2   2   2  918.58   32.31
   2  -2  -2  971.09   32.47
   2  -2  -2  988.72   32.67
  -2   2  -2  926.73   32.35
  -2   2  -2  934.37   31.68
   2   2   2  894.70   32.63
  -2  -2   2  916.47   31.54
  -3   2   2  209.68    7.65
  -3  -2  -2  210.07    7.55
  -3   2   2  217.46    7.81
   3   2  -2  199.30    8.18
   3  -2   2  205.47    7.68
   3  -2   2  211.17    8.21
   3   2  -2  197.81    7.38
  -3   2  -2  205.29    7.48
   3  -2  -2  206.18    7.74
   3   2   2  195.73    8.03
   3   2   2  194.74    7.85
  -3  -2   2  194.80    7.78
  -3   2  -2  201.89    7.32
  -3  -2   2  196.99    7.41
   3  -2  -2  203.05    7.64
   3   2   2  205.29    7.19
  -4   2   2  163.75    6.21
   4  -2   2  174.48    7.05
   4   2  -2  161.92    7.00
  -4  -2  -2  163.06    6.35
  -4   2   2  161.61    6.57
   4   2  -2  160.54    5.91
   4  -2   2  171.45    6.54
   4  -2  -2  167.67    6.68
   4   2   2  165.97    5.88
  -4   2  -2  163.32    6.11
   4  -2  -2  157.77    6.69
   4   2   2  163.90    7.06
   4   2   2  159.34    6.90
  -4  -2   2  169.88    6.56
  -4   2  -2  170.15    6.51
   5   2  -2    5.58    0.38
  -5  -2  -2    5.18    0.86
   5  -2   2    6.98    1.01
   5  -2   2    8.79    1.34
   5   2  -2    8.54    1.40
  -5   2   2    5.61    0.67
  -5   2   2    4.74    0.96
   5   2  -2    7.19    1.23
   5  -2  -2    6.21    1.03
   5   2   2    7.26    1.26
   5  -2  -2    4.81    0.91
  -5   2  -2    4.61    0.87
  -5  -2   2    6.27    1.09
  -5   2  -2    5.35    0.60
   5   2   2    6.11    1.10
   6   2  -2  114.30    5.55
  -6  -2  -2  108.82    4.98
   6   2  -2  105.31    5.55
   6  -2   2  117.57    5.26
   6  -2   2  116.96    5.66
  -6   2   2  104.36    5.15
  -6   2   2  114.19    4.39
   6  -2  -2  116.20    5.23
   6   2   2  111.43    5.41
  -6  -2   2  100.41    4.91
  -6   2  -2  103.01    4.10
  -6   2  -2   97.44    4.77
   6  -2  -2  106.67    5.09
   6   2   2  102.96    5.38
   7   2  -2   29.15    2.87
  -7  -2  -2   26.53    2.37
   7  -2   2   26.59    2.78
  -7   2   2   23.19    1.27
   7   2  -2   23.97    2.74
   7  -2   2   23.71    2.40
  -7   2   2   23.20    2.44
   7   2   2   24.81    2.75
   7  -2  -2   26.46    2.61
  -7   2  -2   22.76    1.28
   7  -2  -2   28.28    2.75
  -7  -2   2   26.06    2.55
   7   2   2   26.17    2.81
  -7   2  -2   21.17    2.17
   8  -2   2  110.27    5.59
  -8   2   2  113.78    4.28
   8  -2   2  107.85    5.95
  -8   2   2  100.26    5.49
  -8  -2  -2  105.78    5.33
   8   2  -2  113.26    5.95
   8   2  -2  112.39    6.10
   8  -2  -2  112.56    5.83
  -8   2  -2  105.93    5.43
   8  -2  -2  107.80    5.77
   8   2   2  117.83    6.25
   8   2   2  121.44    6.20
  -8  -2   2  119.22    5.79
  -8   2  -2  109.07    4.35
   9  -2   2    8.62    1.76
   9   2  -2   11.72    2.08
  -9   2   2    7.61    1.62
  -9  -2  -2   11.25    1.77
   9  -2   2    9.52    1.71
   9   2  -2   11.74    2.17
  -9   2  -2    8.98    1.64
   9  -2  -2    8.16    1.66
   9   2   2   10.91    2.08
  -9  -2   2   12.06    1.97
   9  -2  -2   10.72    1.87
   9   2   2   10.29    1.89
  10  -2   2   42.09    4.23
 -10  -2  -2   36.80    3.51
 -10   2   2   38.19    3.71
  10   2  -2   40.05    4.04
  10   2  -2   44.63    4.41
  10  -2   2   44.50    3.33
  10   2   2   47.19    3.72
  10  -2  -2   46.39    4.37
  10   2   2   49.48    4.65
  10  -2  -2   47.44    3.59
 -10   2  -2   35.69    3.55
 -10  -2   2   37.71    3.67
 -11   2   2   12.34    2.26
  11   2  -2   17.87    2.86
  11  -2   2   15.39    2.62
  11  -2   2   15.61    2.44
  11   2  -2   15.94    2.58
 -11  -2  -2   12.48    2.19
 -11  -2   2   15.12    2.43
  11  -2  -2   19.34    2.69
 -11   2  -2   11.04    2.03
  11   2   2   14.93    2.58
  11  -2  -2   17.17    2.60
  11   2   2   13.68    2.39
  12  -2   2   41.22    4.31
  12  -2   2   38.96    4.32
  12   2  -2   38.79    4.36
  12   2  -2   49.32    4.79
 -12   2   2   31.78    3.71
 -12  -2  -2   30.25    3.56
  12  -2  -2   42.63    4.46
  12  -2  -2   37.52    4.15
 -12  -2   2   35.61    3.79
  12   2   2   38.23    4.43
 -12   2  -2   40.00    4.04
  12   2   2   34.65    4.05
 -13  -2  -2   23.83    3.15
  13  -2   2   29.03    3.66
  13   2  -2   26.27    3.59
  13   2  -2   24.94    3.50
 -13   2   2   20.43    3.06
  13  -2   2   26.49    3.64
  13   2   2   31.71    4.23
 -13  -2   2   30.67    3.52
  13  -2  -2   29.07    3.72
  13   2   2   23.51    3.45
  13  -2  -2   31.57    3.99
 -13   2  -2   29.35    3.70
 -14  -2  -2    3.94    1.43
  14   2  -2    7.51    2.03
 -14   2   2    4.15    1.52
  14  -2   2    5.68    1.87
  14  -2   2    4.75    1.50
  14  -2  -2    7.21    1.85
 -14   2  -2    3.04    1.32
 -14  -2   2    6.13    1.55
  14  -2  -2    6.34    1.60
  14   2   2    2.83    1.37
  14   2   2    4.59    1.59
  15  -2   2    7.12    1.94
 -15   2   2    7.95    2.10
 -15  -2  -2    7.38    1.91
  15  -2   2    6.40    1.76
  15   2  -2    7.17    2.03
  15   2   2    7.15    2.13
  15  -2  -2    8.64    2.08
  15   2   2    4.73    1.84
 -15  -2   2    6.00    1.71
 -15  -2   2   10.61    2.01
  15  -2  -2    7.27    1.72
 -15   2  -2    7.15    2.09
   0  -3  -2   98.58    3.28
   0  -3   2   91.01    3.93
   0   3   2   86.87    3.83
   0   3  -2  102.47    3.73
   0   3   2   98.92    3.86
   0  -3   2  101.96    3.50
   0  -3  -2   96.97    3.91
   0   3  -2   87.25    3.75
   0   3   2   89.96    3.26
  -1   3   2  989.43   32.03
   1  -3   2  968.34   32.10
  -1  -3  -2  941.47   31.71
   1   3  -2  897.87   32.95
  -1   3   2  967.60   33.15
  -1  -3  -2  985.15   31.73
  -1  -3  -2  930.11   33.34
   1  -3   2  943.11   33.36
   1   3  -2  903.47   33.04
   1  -3  -2  947.30   32.88
  -1  -3   2  935.89   31.80
  -1  -3   2  920.23   33.24
   1  -3  -2 1000.00   33.13
   1   3   2  900.21   32.95
   1   3   2  968.07   33.06
  -2  -3  -2    8.55    1.06
   2   3  -2    8.15    0.62
  -2   3   2    9.91    0.98
  -2  -3  -2    9.48    0.61
   2   3  -2    7.40    0.98
   2  -3   2    6.40    0.89
   2  -3   2    8.02    0.56
  -2   3   2    9.05    0.87
   2  -3  -2   11.00    1.02
  -2  -3   2    9.12    1.07
   2   3   2    8.60    0.83
  -2   3  -2   11.35    0.78
   2   3   2    8.52    1.01
  -2  -3   2    8.13    0.59
  -2   3  -2    9.18    0.72
   2  -3  -2    8.97    0.87
  -3   3   2  152.44    6.11
  -3  -3  -2  160.71    5.90
  -3   3   2  167.68    6.18
   3   3  -2  147.85    5.84
   3  -3   2  161.86    5.99
   3   3  -2  155.67    6.60
   3  -3   2  164.83    6.61
  -3  -3  -2  153.51    6.53
  -3   3  -2  155.42    6.10
   3  -3  -2  165.16    6.33
  -3   3  -2  167.41    6.21
   3   3   2  163.07    6.05
   3   3   2  152.51    6.59
   3  -3  -2  166.74    6.48
  -3  -3   2  163.84    6.01
  -3  -3   2  152.29    6.53
  -4   3   2    6.95    0.85
   4   3  -2    6.12    1.12
   4  -3   2    6.32    1.05
   4  -3   2    5.19    0.73
  -4  -3  -2    5.41    0.79
  -4   3   2    6.98    0.98
  -4  -3  -2    7.00    1.14
   4   3  -2    6.02    0.58
   4   3   2    5.14    0.96
   4  -3  -2    5.62    0.89
  -4   3  -2    5.65    0.68
   4   3   2    4.11    0.54
  -4   3  -2    5.83    0.86
  -4  -3   2    5.51    1.01
   4  -3  -2    4.91    0.79
  -4  -3   2    4.96    0.78
  -5   3   2  138.06    5.99
  -5   3   2  143.68    5.59
  -5  -3  -2  137.90    5.74
   5   3  -2  137.50    5.19
   5   3  -2  137.84    6.47
   5  -3   2  149.03    6.51
   5  -3   2  139.46    5.87
  -5  -3   2  146.69    6.23
  -5  -3   2  147.02    6.65
   5  -3  -2  145.98    6.43
  -5   3  -2  156.47    5.91
   5  -3  -2  157.34    6.65
   5   3   2  157.41    7.05
   5   3   2  152.89    5.59
  -5   3  -2  153.18    6.33
   5   3   2  157.53    6.94
   6  -3   2   60.64    3.27
   6   3  -2   62.61    2.41
   6   3  -2   60.40    3.78
  -6   3   2   60.44    3.43
   6  -3   2   60.61    3.71
  -6   3   2   60.09    2.81
  -6  -3  -2   59.03    3.18
  -6  -3   2   56.56    3.52
   6  -3  -2   60.81    3.43
   6   3   2   66.62    3.91
  -6  -3   2   67.63    3.47
   6   3   2   57.76    3.82
  -6   3  -2   60.96    2.79
   6   3   2   65.28    2.37
   6  -3  -2   64.47    3.60
  -6   3  -2   59.19    3.32
  -7   3   2   26.59    2.63
   7  -3   2   27.46    2.87
  -7   3   2   21.87    1.42
   7   3  -2   27.18    3.02
   7  -3   2   24.65    2.42
  -7  -3  -2   26.93    2.04
  -7   3  -2   23.43    1.45
  -7  -3   2   20.70    2.27
   7  -3  -2   26.75    2.64
   7  -3  -2   28.40    2.69
   7   3   2   24.80    2.77
   7   3   2   24.37    2.81
  -7   3  -2   25.26    2.41
  -7  -3   2   27.50    2.69
  -8   3   2   13.15    1.94
   8   3  -2   12.57    2.16
   8  -3   2   12.07    1.98
  -8  -3  -2   11.40    1.71
  -8   3   2   10.20    1.01
   8  -3   2   11.17    1.75
   8   3   2    6.25    1.56
  -8  -3   2   11.72    1.86
   8  -3  -2    9.77    1.62
   8  -3  -2    9.55    1.63
  -8   3  -2   10.45    1.05
  -8   3  -2   10.10    1.59
   8   3   2    6.56    1.51
   9  -3   2  159.67    8.12
  -9   3   2  167.01    7.73
   9  -3   2  161.62    7.63
  -9  -3  -2  147.34    7.23
   9  -3  -2  158.78    7.85
  -9   3  -2  157.20    7.43
   9   3   2  158.10    8.16
   9  -3  -2  153.17    7.67
   9   3   2  157.96    8.27
  -9  -3   2  167.24    7.53
 -10  -3  -2    7.92    1.73
 -10   3   2    8.83    1.86
  10   3  -2    8.95    1.91
  10  -3   2   10.76    2.10
  10  -3   2   10.16    1.78
  10  -3  -2    8.12    1.69
 -10  -3   2    7.41    1.62
  10   3   2   12.16    2.35
  10  -3  -2    7.56    1.62
  10   3   2    6.50    1.66
 -10   3  -2    5.74    1.41
  11  -3   2   33.87    3.90
  11  -3   2   35.22    3.63
  11   3  -2   33.18    4.04
 -11   3   2   27.75    3.26
 -11  -3  -2   28.63    3.24
 -11  -3   2   38.14    3.61
  11  -3  -2   31.20    3.62
  11   3   2   29.95    3.83
  11   3   2   33.63    4.04
 -11  -3   2   35.70    3.75
  11  -3  -2   33.52    3.74
 -11   3  -2   32.90    3.45
  12  -3   2   22.02    2.99
  12   3  -2   19.55    3.17
  12  -3   2   16.90    3.00
 -12   3   2   21.90    3.13
 -12  -3  -2   19.89    2.83
 -12  -3   2   24.71    3.19
 -12  -3   2   16.48    2.50
 -12   3  -2   20.88    2.92
  12   3   2   22.53    3.38
  12  -3  -2   20.82    2.98
  12  -3  -2   19.01    2.80
  12   3   2   19.89    3.23
  13   3  -2    4.07    1.45
  13  -3   2    3.27    1.49
 -13   3   2    1.28    1.49
 -13  -3  -2    5.31    1.50
  13  -3   2    3.58    1.27
  13   3   2    6.90    1.71
  13  -3  -2    5.46    1.55
 -13  -3   2    3.92    1.30
 -13   3  -2    4.08    1.50
  13  -3  -2    3.18    1.25
 -13  -3   2    3.46    1.22
 -14  -3  -2    4.82    1.63
  14  -3   2    4.73    1.49
 -14   3   2    6.73    2.02
  14  -3   2    3.90    1.57
  14   3  -2    5.36    1.65
  14  -3  -2    7.67    1.91
 -14  -3   2    5.87    1.50
 -14   3  -2    2.25    1.22
 -14  -3   2    7.03    1.75
  14  -3  -2    3.61    1.45
  14   3   2    4.00    1.36
  15  -3   2    9.86    2.40
  15   3  -2    8.65    2.46
 -15   3   2   10.24    2.37
 -15  -3  -2   13.68    2.71
 -15  -3  -2    5.26    1.60
 -15  -3   2    6.69    1.55
  15  -3  -2    8.91    1.86
  15  -3  -2    6.24    1.77
  15   3   2    9.53    2.24
 -15   3  -2    6.75    2.09
 -15  -3   2    8.87    2.11
   0  -4   2  491.45   16.79
   0  -4   2  497.47   17.87
   0  -4  -2  484.25   17.77
   0   4   2  510.13   17.64
   0   4  -2  504.38   17.46
   0   4   2  469.22   17.66
   0   4  -2  488.32   17.58
  -1   4   2  369.68   12.18
   1   4  -2  330.35   12.71
   1   4  -2  335.94   12.79
  -1   4   2  362.84   12.94
  -1  -4  -2  358.13   13.08
   1  -4   2  346.23   13.07
   1  -4   2  357.81   12.29
  -1  -4   2  369.32   13.73
  -1   4  -2  362.60   13.43
  -1  -4   2  361.35   12.66
   1  -4  -2  376.81   13.41
   1   4   2  357.80   13.47
   1  -4  -2  380.90   13.60
  -1   4  -2  378.33   13.16
   1   4   2  376.90   13.59
  -2   4   2  266.86    9.21
  -2  -4  -2  252.02    9.89
   2  -4   2  261.80    9.92
   2   4  -2  237.32    9.36
   2  -4   2  257.33    9.23
   2   4  -2  246.76    9.75
  -2   4   2  258.63    9.63
  -2  -4  -2  259.06    8.87
  -2   4  -2  249.79    9.30
  -2  -4   2  262.09    9.07
  -2  -4   2  259.94   10.01
   2  -4  -2  274.58    9.87
   2  -4  -2  262.77    9.63
  -2   4  -2  257.76    9.65
   2   4   2  248.42    9.90
   2   4   2  260.91    9.67
   3   4  -2   73.42    3.18
  -3   4   2   78.57    3.41
  -3   4   2   81.01    3.50
   3  -4   2   75.52    3.76
  -3  -4  -2   78.35    3.14
  -3  -4  -2   69.40    3.71
   3  -4   2   79.23    3.22
   3   4  -2   65.36    3.65
   3  -4  -2   75.31    3.54
  -3   4  -2   73.02    3.27
   3  -4  -2   77.62    3.37
  -3  -4   2   72.82    3.66
   3   4   2   68.35    3.61
  -3   4  -2   74.87    3.28
   3   4   2   75.42    3.24
  -3  -4   2   73.62    3.01
   4  -4   2    9.14    1.33
  -4  -4  -2    5.84    0.86
   4   4  -2    7.07    0.77
   4   4  -2    7.01    1.27
  -4  -4  -2    8.72    1.33
  -4   4   2    8.84    1.17
   4  -4   2    8.05    0.94
  -4   4   2    7.62    0.98
  -4  -4   2    5.63    0.77
   4   4   2    7.90    1.31
  -4   4  -2    5.39    0.87
   4  -4  -2    7.09    0.98
   4   4   2    6.13    0.77
   4  -4  -2    7.45    1.08
  -4  -4   2    5.11    1.05
  -4   4  -2    5.60    0.78
   5   4  -2   69.70    3.95
   5  -4   2   65.76    3.79
  -5   4   2   69.29    3.49
  -5  -4  -2   64.70    3.75
   5  -4   2   66.25    3.26
  -5  -4  -2   64.71    3.20
  -5   4   2   69.64    3.21
   5   4  -2   61.43    2.77
  -5  -4   2   67.81    3.79
   5   4   2   70.90    3.96
   5  -4  -2   74.65    3.57
   5   4   2   67.62    2.92
  -5   4  -2   67.76    3.13
  -5  -4   2   64.36    3.20
   5  -4  -2   70.46    3.72
  -5   4  -2   66.48    3.42
  -6   4   2   90.95    4.67
  -6  -4  -2   91.52    5.03
   6   4  -2   96.41    3.83
  -6   4   2   97.92    4.28
   6  -4   2   99.78    5.22
  -6  -4  -2  100.72    4.55
   6  -4   2   99.72    4.59
   6   4   2   88.69    5.01
   6  -4  -2   94.05    4.61
   6  -4  -2   95.47    4.83
  -6   4  -2   93.00    4.52
   6   4   2   93.33    3.68
  -6  -4   2   95.26    4.39
  -6   4  -2  101.55    4.11
  -6  -4   2   82.35    4.75
   7   4  -2    8.38    1.63
   7  -4   2    9.47    1.41
   7   4  -2    9.05    0.79
  -7  -4  -2    7.72    1.37
  -7   4   2    8.01    1.50
  -7  -4  -2    7.56    1.53
  -7   4   2   10.77    1.19
   7  -4   2    5.30    1.28
   7  -4  -2    9.29    1.48
   7   4   2   11.90    1.88
   7  -4  -2    7.92    1.47
   7   4   2    7.87    0.52
  -7   4  -2   10.38    1.12
  -7  -4   2    6.74    1.24
  -7  -4   2    9.99    1.67
  -7   4  -2    9.89    1.46
   8  -4   2   61.74    3.76
  -8  -4  -2   58.96    3.68
  -8  -4  -2   61.86    4.16
  -8   4   2   66.97    3.11
   8  -4   2   71.01    4.49
  -8   4   2   65.82    4.00
   8   4  -2   62.89    4.38
  -8  -4   2   53.91    3.40
   8  -4  -2   64.04    3.97
  -8  -4   2   60.40    3.93
  -8   4  -2   59.17    2.88
  -8   4  -2   53.99    3.48
   8  -4  -2   55.12    3.61
   8   4   2   62.88    4.22
  -9  -4  -2   19.16    2.65
   9   4  -2   18.69    2.78
  -9   4   2   16.98    2.39
   9  -4   2   21.26    2.90
   9  -4   2   21.33    2.51
  -9  -4  -2   17.75    2.27
  -9  -4   2   18.08    2.26
   9  -4  -2   16.47    2.24
  -9  -4   2   18.97    2.53
   9  -4  -2   17.94    2.43
  -9   4  -2   14.25    2.08
   9   4   2   13.06    2.21
 -10   4   2   15.83    2.39
 -10  -4  -2   20.22    2.52
  10  -4   2   18.16    2.75
  10   4  -2   15.23    2.51
 -10  -4  -2   18.75    2.73
  10  -4   2   16.51    2.31
  10   4   2   19.53    2.88
 -10  -4   2   20.84    2.50
 -10  -4   2   15.65    2.39
  10  -4  -2   21.40    2.79
 -10   4  -2   16.57    2.37
  10  -4  -2   17.49    2.59
  11   4  -2    4.22    1.48
  11  -4   2    7.11    1.51
  11  -4   2    1.59    1.02
 -11  -4  -2    1.79    1.11
 -11   4   2    3.61    1.36
 -11  -4  -2    2.86    1.24
  11  -4  -2    5.37    1.49
  11  -4  -2    3.49    1.25
 -11  -4   2    2.43    1.08
 -11  -4   2    3.63    1.20
  11   4   2    2.82    1.22
 -11   4  -2    2.89    1.09
 -12   4   2   44.82    4.45
  12  -4   2   51.33    5.15
 -12  -4  -2   40.06    4.06
 -12  -4  -2   46.78    4.69
  12   4  -2   46.47    4.95
  12  -4   2   48.92    4.63
 -12  -4   2   46.51    3.54
 -12   4  -2   47.61    4.48
 -12  -4   2   44.85    4.50
  12   4   2   58.09    5.64
  12  -4  -2   52.26    4.98
  12  -4  -2   52.39    5.04
 -13  -4  -2    4.81    1.54
  13  -4   2    3.89    1.59
 -13  -4  -2    2.43    1.36
  13  -4   2    4.95    1.48
 -13   4   2    3.83    1.65
  13   4  -2    4.58    1.51
  13   4   2    3.66    1.32
 -13   4  -2    5.95    1.80
  13  -4  -2    5.67    1.64
 -13  -4   2    4.46    1.39
 -13  -4   2    4.65    1.40
  13  -4  -2    5.14    1.71
 -14  -4  -2    4.62    1.59
 -14   4   2    4.74    1.69
  14  -4   2    6.11    1.85
  14   4  -2    4.41    1.69
 -14  -4  -2    3.54    1.36
 -14  -4   2    5.42    1.67
  14   4   2    6.19    1.81
 -14  -4   2    6.97    1.55
  14  -4  -2    7.11    1.66
  14  -4  -2    6.75    1.77
 -14   4  -2    3.89    1.71
   0   5  -2   24.55    1.42
   0   5   2   24.98    1.54
   0  -5   2   24.13    1.66
   0  -5  -2   22.55    1.58
   0  -5   2   24.42    1.15
   0   5  -2   22.58    1.49
   0   5   2   20.39    1.50
  -1   5   2   12.46    1.28
   1   5  -2   13.66    1.06
   1  -5   2   12.04    1.33
  -1  -5  -2   12.16    1.36
  -1   5   2   11.51    0.75
   1   5  -2    9.64    1.05
   1   5   2   15.69    1.52
  -1  -5   2   11.59    1.34
  -1   5  -2   14.51    0.94
  -1  -5   2   14.29    0.73
   1   5   2   11.30    1.24
   1  -5  -2   13.42    1.31
  -1   5  -2    9.97    1.13
   1  -5  -2   15.10    1.44
  -2   5   2   41.01    2.42
   2   5  -2   45.14    2.32
   2  -5   2   47.48    2.67
  -2   5   2   45.18    2.16
   2   5  -2   50.52    2.63
  -2  -5  -2   45.91    1.73
   2  -5   2   46.45    2.14
  -2  -5  -2   48.02    2.71
   2   5   2   42.68    2.32
   2  -5  -2   45.97    2.46
  -2   5  -2   42.49    2.29
  -2  -5   2   44.70    1.82
  -2  -5   2   43.34    2.56
  -2   5  -2   40.70    2.04
   2   5   2   44.13    2.51
   2  -5  -2   41.42    2.20
   3  -5   2    2.80    0.71
  -3  -5  -2    2.93    0.83
  -3  -5  -2    3.02    0.47
  -3   5   2    3.07    0.68
   3   5  -2    2.22    0.54
   3   5  -2    3.54    0.84
  -3   5   2    2.82    0.71
   3  -5   2    2.81    0.49
  -3   5  -2    4.57    0.71
   3  -5  -2    4.57    0.73
   3   5   2    4.04    0.89
   3  -5  -2    3.03    0.68
  -3  -5   2    3.43    0.84
  -3   5  -2    2.97    0.65
   3   5   2    2.75    0.68
  -3  -5   2    3.76    0.52
   4   5  -2   25.99    1.57
   4   5  -2   26.95    2.13
   4  -5   2   25.10    1.56
  -4  -5  -2   26.88    1.61
  -4  -5  -2   22.23    2.27
   4  -5   2   28.78    2.14
  -4   5   2   24.36    1.75
  -4   5   2   27.35    1.83
  -4  -5   2   27.32    2.14
   4  -5  -2   32.89    2.17
  -4  -5   2   29.98    1.61
  -4   5  -2   28.54    1.80
  -4   5  -2   30.09    1.88
   4  -5  -2   31.29    1.90
   4   5   2   29.74    2.24
   4   5   2   28.24    1.75
  -5  -5  -2  124.51    6.50
   5  -5   2  143.17    6.71
  -5  -5  -2  144.40    5.83
  -5   5   2  149.45    6.05
   5   5  -2  141.05    5.60
   5   5  -2  136.85    6.73
   5  -5   2  147.74    5.96
  -5   5   2  140.11    6.09
  -5  -5   2  122.57    6.13
   5   5   2  125.23    6.31
   5  -5  -2  128.24    5.75
   5   5   2  131.63    5.35
  -5  -5   2  135.15    5.35
  -5   5  -2  129.49    5.69
   5  -5  -2  136.00    6.17
  -5   5  -2  142.63    5.61
  -6  -5  -2   20.13    2.44
   6   5  -2   20.48    1.32
   6   5  -2   20.99    2.58
   6  -5   2   23.07    1.70
  -6   5   2   23.44    2.31
  -6   5   2   24.44    1.73
   6  -5   2   21.79    2.52
  -6  -5  -2   20.71    1.97
  -6   5  -2   21.37    2.09
  -6  -5   2   21.13    1.59
  -6   5  -2   22.30    1.57
   6  -5  -2   18.21    2.20
   6  -5  -2   24.15    1.87
   6   5   2   20.78    1.34
   6   5   2   24.94    2.84
  -6  -5   2   24.73    2.60
   7   5  -2   94.05    3.78
   7  -5   2   86.39    5.14
  -7   5   2   88.05    4.76
  -7   5   2   93.73    4.29
   7   5  -2   79.29    5.21
  -7  -5  -2   88.11    5.14
   7  -5   2   94.16    4.62
  -7  -5  -2   90.72    4.51
   7   5   2   75.57    5.10
   7   5   2   95.75    3.79
  -7  -5   2   94.29    5.23
   7  -5  -2   86.07    4.99
   7  -5  -2   98.61    4.87
  -7   5  -2   99.77    4.84
  -7  -5   2   94.04    4.46
  -7   5  -2   96.52    4.28
  -8   5   2   21.68    1.63
   8  -5   2   23.08    2.83
  -8  -5  -2   17.71    2.52
   8  -5   2   23.76    2.42
  -8   5   2   21.04    2.48
   8   5  -2   18.43    2.63
  -8  -5  -2   17.21    2.11
  -8  -5   2   20.64    2.59
  -8  -5   2   21.69    2.23
  -8   5  -2   21.95    1.63
   8   5   2   21.04    2.94
   8  -5  -2   20.84    2.59
   8  -5  -2   22.65    2.55
  -8   5  -2   20.58    2.34
  -9  -5  -2    1.22    0.98
  -9   5   2    3.09    1.15
   9  -5   2    3.76    1.03
  -9  -5  -2    1.82    0.95
  -9   5   2    2.33    0.60
   9  -5   2    4.54    1.36
   9   5  -2    1.52    0.98
  -9   5  -2    1.91    0.85
   9   5   2    2.04    1.04
  -9  -5   2    2.98    1.09
   9  -5  -2    3.53    1.01
  -9  -5   2    1.77    0.88
   9  -5  -2    3.95    1.39
 -10  -5  -2    4.75    1.50
  10   5  -2    8.33    2.00
  10  -5   2    7.22    1.46
 -10   5   2    7.89    1.77
  10  -5   2    7.63    1.85
 -10  -5  -2    9.69    1.82
 -10  -5   2    8.31    1.89
  10   5   2    6.26    1.58
 -10  -5   2    7.33    1.48
  10  -5  -2    7.32    1.72
 -10   5  -2    8.60    1.75
  10  -5  -2    7.99    1.63
  11  -5   2   12.23    2.40
 -11  -5  -2   17.09    2.41
 -11   5   2   14.66    2.44
  11   5  -2   13.61    2.51
  11  -5   2   17.43    2.48
 -11  -5  -2   17.42    2.71
 -11  -5   2   13.83    2.08
 -11  -5   2   15.37    2.51
  11  -5  -2   23.06    3.01
  11  -5  -2   14.10    2.44
  11   5   2   13.35    2.65
 -11   5  -2   19.38    2.60
 -12   5   2    1.89    1.24
  12   5  -2    4.53    1.56
 -12  -5  -2    6.12    1.66
  12  -5   2    3.09    1.43
 -12  -5  -2    5.57    1.54
  12  -5   2    5.35    1.37
 -12  -5   2    4.22    1.21
  12  -5  -2    4.69    1.44
  12   5   2    4.72    1.58
  12  -5  -2    4.82    1.57
 -12   5  -2    4.56    1.34
 -12  -5   2    4.73    1.41
 -13   5   2    3.69    1.54
  13   5  -2    6.34    1.98
 -13  -5  -2    7.15    1.88
  13  -5   2    5.50    1.80
 -13  -5  -2    7.04    1.69
  13  -5  -2    3.95    1.47
 -13  -5   2    5.54    1.74
 -13   5  -2    7.02    1.91
 -13  -5   2    7.41    1.52
  13  -5  -2    4.33    1.40
  13   5   2    2.97    1.16
  14   5  -2    8.43    2.32
 -14   5   2    8.02    2.18
  14  -5   2   12.93    2.59
 -14  -5  -2   10.05    2.32
 -14  -5  -2    7.95    1.70
 -14  -5   2    9.62    1.72
 -14  -5   2   14.05    2.64
  14  -5  -2    8.37    1.75
 -14   5  -2    9.49    2.32
  14  -5  -2    9.11    2.15
  14   5   2    9.32    2.34
   0   6   2  117.63    5.18
   0  -6   2  124.90    5.50
   0   6  -2  120.18    5.01
   0   6  -2  123.07    5.23
   0  -6  -2  124.74    5.42
   0  -6   2  121.00    4.50
   0   6   2  115.62    5.25
   1  -6   2  425.85   16.50
  -1  -6  -2  436.42   16.48
  -1   6   2  455.35   16.34
  -1   6   2  451.77   15.13
   1   6  -2  412.23   16.07
   1   6  -2  448.70   16.13
   1  -6  -2  463.57   16.90
   1   6   2  460.60   16.74
  -1  -6   2  447.83   16.99
  -1   6  -2  446.23   15.69
   1   6   2  447.64   16.73
  -1   6  -2  443.50   16.65
  -1   6  -2  469.30   16.32
  -1  -6   2  444.52   15.48
   2   6  -2   10.78    1.23
  -2   6   2   11.04    1.39
  -2  -6  -2   11.25    1.49
   2  -6   2   10.89    0.87
  -2   6   2   11.17    1.03
   2  -6   2    8.72    1.32
   2   6  -2   11.97    1.47
  -2   6  -2   12.12    1.34
  -2  -6   2   10.87    0.66
   2   6   2   11.56    1.35
   2  -6  -2    9.88    1.30
  -2   6  -2   11.81    1.09
   2   6   2   11.43    1.43
   2  -6  -2   13.06    1.29
  -2  -6   2   13.11    1.61
   3  -6   2  125.97    6.11
  -3  -6  -2  141.33    4.85
  -3  -6  -2  132.61    6.16
   3  -6   2  133.45    5.38
   3   6  -2  132.41    6.06
  -3   6   2  136.60    5.86
   3   6  -2  124.23    5.52
  -3   6   2  139.23    5.47
  -3   6  -2  134.31    5.53
  -3  -6   2  141.18    5.12
   3  -6  -2  146.52    5.80
   3  -6  -2  134.37    6.10
   3   6   2  136.60    6.21
  -3   6  -2  141.86    5.88
   3   6   2  132.07    5.80
  -3  -6   2  132.38    6.23
   4   6  -2  153.94    6.98
   4  -6   2  152.79    6.11
  -4   6   2  145.85    6.19
  -4  -6  -2  149.19    6.93
  -4   6   2  154.10    6.49
   4  -6   2  157.71    7.02
   4   6  -2  142.19    6.10
  -4  -6  -2  151.39    5.66
  -4  -6   2  150.55    6.79
   4  -6  -2  142.37    6.15
  -4   6  -2  149.07    6.21
   4   6   2  149.77    6.78
   4  -6  -2  155.44    6.68
  -4   6  -2  148.75    6.07
  -4  -6   2  144.88    5.57
   4   6   2  136.82    6.07
  -5  -6  -2   19.69    2.35
  -5  -6  -2   22.50    1.53
   5   6  -2   24.01    2.70
  -5   6   2   24.88    2.21
   5  -6   2   22.83    1.60
   5   6  -2   25.35    1.62
  -5   6   2   24.51    1.86
   5  -6   2   20.95    2.45
  -5   6  -2   26.02    1.83
   5   6   2   22.94    1.71
   5  -6  -2   27.92    2.19
   5  -6  -2   30.28    1.99
  -5   6  -2   23.03    1.82
  -5  -6   2   23.29    2.55
   5   6   2   22.48    2.52
  -5  -6   2   24.78    1.54
  -6   6   2   80.95    3.99
   6  -6   2   81.48    3.96
   6  -6   2   86.06    4.82
  -6  -6  -2   78.44    3.77
  -6  -6  -2   74.83    4.57
  -6   6   2   72.96    4.08
   6   6  -2   74.51    3.52
   6   6  -2   78.11    4.77
  -6  -6   2   83.31    4.78
   6  -6  -2   86.49    4.35
   6  -6  -2   82.01    4.67
  -6  -6   2   88.29    3.88
  -6   6  -2   85.38    4.31
  -6   6  -2   83.63    4.08
   6   6   2   83.68    3.85
   7  -6   2   26.55    2.11
  -7  -6  -2   38.99    3.68
   7  -6   2   35.06    3.52
   7   6  -2   27.16    3.21
  -7   6   2   33.09    2.21
  -7  -6  -2   29.20    2.16
  -7   6   2   28.64    2.76
   7   6  -2   29.87    1.78
  -7   6  -2   30.27    2.07
  -7  -6   2   29.23    3.09
   7  -6  -2   36.37    3.39
   7   6   2   33.04    1.81
  -7  -6   2   28.91    2.01
   7  -6  -2   26.08    2.68
  -7   6  -2   29.31    2.29
   7   6   2   30.50    3.35
  -8   6   2   13.91    1.62
  -8  -6  -2   10.76    1.62
   8  -6   2   12.94    2.23
  -8  -6  -2   11.35    2.05
  -8   6   2   12.79    1.96
   8  -6   2   11.51    1.70
   8   6  -2   12.20    2.19
   8  -6  -2   14.57    2.21
  -8   6  -2   14.41    1.63
   8   6   2   14.76    2.44
   8  -6  -2   14.01    1.92
  -8  -6   2   13.17    1.58
  -8  -6   2    9.98    1.91
  -8   6  -2   11.91    1.82
   9   6  -2   14.19    2.46
   9  -6   2   16.19    2.56
  -9  -6  -2   17.94    2.18
  -9   6   2   19.14    2.52
   9  -6   2   18.90    2.34
  -9   6   2   19.31    1.87
  -9  -6  -2   16.59    2.59
   9  -6  -2   21.29    2.52
  -9   6  -2   18.50    2.39
  -9  -6   2   18.08    2.03
   9  -6  -2   20.76    2.73
  -9   6  -2   18.08    1.80
  -9  -6   2   16.59    2.46
   9   6   2   13.51    2.40
  10  -6   2   17.52    2.35
 -10  -6  -2   15.40    2.13
 -10  -6  -2   19.51    2.82
  10   6  -2   13.87    2.54
  10  -6   2   18.08    2.84
 -10   6   2   15.55    2.42
  10  -6  -2   17.82    2.63
 -10  -6   2   15.38    2.46
 -10  -6   2   15.07    1.98
 -10   6  -2   17.19    2.42
  10  -6  -2   17.22    2.44
  10   6   2   15.31    2.58
 -11  -6  -2    8.81    2.00
 -11  -6  -2    9.49    1.76
  11   6  -2    8.74    2.13
  11  -6   2    9.70    1.91
  11  -6   2    9.30    2.14
 -11   6   2    9.05    1.96
  11  -6  -2    8.92    1.91
 -11   6  -2    9.85    1.89
 -11  -6   2    7.55    1.82
  11   6   2   11.24    2.30
 -11  -6   2    7.30    1.45
  11  -6  -2   11.53    2.01
 -12   6   2    2.23    1.21
 -12  -6  -2    2.84    1.07
 -12  -6  -2    2.00    0.97
  12   6  -2    3.67    1.27
  12  -6   2    2.03    1.20
 -12  -6   2    0.93    0.92
 -12  -6   2    2.07    0.89
  12  -6  -2    4.06    1.30
  12   6   2    1.60    0.98
 -12   6  -2    0.83    0.94
  12  -6  -2    1.80    0.87
 -13  -6  -2   16.92    2.94
  13   6  -2   17.36    3.24
 -13  -6  -2   19.07    2.49
 -13   6   2   22.56    3.39
  13  -6   2   28.14    3.95
  13  -6  -2   20.22    3.13
  13   6   2   19.96    3.43
 -13  -6   2   21.62    2.57
 -13   6  -2   18.14    2.93
 -13  -6   2   22.04    3.22
  13  -6  -2   19.97    3.14
  14   6  -2    1.08    1.29
  14  -6   2    2.93    1.24
 -14   6   2    0.03    1.15
 -14  -6  -2    2.60    1.58
 -14  -6  -2    1.46    0.74
 -14  -6   2    2.11    1.43
  14   6   2    1.69    1.35
 -14  -6   2    4.71    1.00
 -14   6  -2    2.43    1.55
   0  -7   2   52.42    2.24
   0   7  -2   49.05    2.86
   0  -7   2   51.97    3.12
   0   7   2   52.18    3.02
   0  -7  -2   51.29    3.03
   0   7  -2   57.44    2.79
   0   7   2   55.20    2.92
   1   7  -2  197.02    7.87
  -1  -7  -2  187.81    8.08
   1  -7   2  208.70    8.34
   1   7  -2  189.80    7.77
  -1   7   2  180.96    7.92
  -1   7   2  189.13    6.89
  -1  -7   2  187.87    6.68
  -1   7  -2  193.01    6.92
  -1  -7   2  173.06    7.94
  -1   7  -2  177.40    7.68
  -1   7  -2  196.94    7.41
   1   7   2  193.57    7.86
   1  -7  -2  184.35    7.89
   1   7   2  190.35    7.79
   2   7  -2   79.43    3.91
  -2   7   2   80.44    4.10
   2  -7   2   78.09    3.61
   2   7  -2   85.13    4.13
  -2  -7  -2   77.91    4.21
  -2   7   2   83.37    3.45
   2  -7   2   79.65    4.28
  -2   7  -2   81.64    3.98
   2  -7  -2   75.99    3.76
   2   7   2   77.68    3.97
  -2   7  -2   84.55    3.48
  -2  -7   2   75.51    4.17
   2  -7  -2   83.30    4.15
  -2  -7   2   78.51    3.05
   2   7   2   81.07    4.11
  -3   7   2  111.68    5.24
   3   7  -2  105.83    4.94
   3  -7   2  115.86    5.62
  -3  -7  -2  104.95    5.41
   3  -7   2  112.35    4.74
   3   7  -2  114.47    5.41
  -3   7   2  113.58    4.72
  -3  -7  -2  112.50    3.98
   3  -7  -2  119.26    5.64
   3   7   2  117.51    5.67
  -3  -7   2  124.22    4.48
   3   7   2  117.06    5.38
  -3  -7   2  119.95    5.79
   3  -7  -2  117.79    5.22
  -3   7  -2  119.12    5.39
  -3   7  -2  116.95    4.96
   4   7  -2   40.58    2.56
   4  -7   2   44.00    3.10
  -4   7   2   51.35    2.72
   4  -7   2   47.72    2.51
  -4   7   2   44.58    2.84
  -4  -7  -2   48.73    3.23
  -4  -7  -2   47.72    2.03
   4   7  -2   45.41    3.11
  -4  -7   2   43.14    3.03
   4  -7  -2   45.44    2.98
   4  -7  -2   49.86    2.71
   4   7   2   41.54    2.66
  -4   7  -2   42.90    2.67
  -4  -7   2   47.76    2.13
  -4   7  -2   47.56    2.59
   4   7   2   44.38    3.09
   5  -7   2  119.30    5.31
  -5   7   2  123.29    5.54
  -5  -7  -2  123.00    4.80
   5  -7   2  121.10    6.27
   5   7  -2  126.23    5.34
  -5   7   2  119.48    5.62
  -5  -7  -2  112.13    6.06
   5   7  -2  122.30    6.27
   5  -7  -2  122.98    6.15
  -5  -7   2  124.22    6.29
  -5   7  -2  128.87    5.68
   5   7   2  122.54    5.54
   5  -7  -2  122.58    5.68
  -5   7  -2  124.78    5.58
  -5  -7   2  130.73    5.04
  -6   7   2   69.80    3.82
  -6  -7  -2   68.50    3.17
   6  -7   2   69.48    3.55
   6   7  -2   68.74    4.45
  -6   7   2   66.07    3.67
  -6  -7  -2   63.76    4.21
   6   7  -2   61.29    3.26
   6  -7   2   60.53    4.17
  -6  -7   2   64.79    4.18
   6   7   2   69.53    3.46
  -6  -7   2   66.85    3.17
   6  -7  -2   66.71    3.71
   6   7   2   65.10    4.29
  -6   7  -2   68.74    3.63
   6  -7  -2   61.46    4.03
  -6   7  -2   69.79    3.73
   7   7  -2    6.59    1.07
  -7  -7  -2    7.27    1.12
  -7  -7  -2    6.92    1.58
   7   7  -2    3.92    1.31
   7  -7   2    7.06    1.19
  -7   7   2    5.78    1.33
  -7   7   2    5.23    1.16
   7  -7   2    5.50    1.44
  -7   7  -2    8.35    1.35
   7   7   2    5.35    0.97
  -7  -7   2    6.27    1.62
   7  -7  -2    5.80    1.39
  -7  -7   2    8.36    1.15
  -7   7  -2    8.13    1.40
   7   7   2    5.56    1.51
   7  -7  -2    6.66    1.30
  -8  -7  -2    4.60    1.35
  -8  -7  -2    5.98    1.15
   8  -7   2    3.58    1.25
  -8   7   2    3.26    0.92
  -8   7   2    4.05    1.22
   8   7  -2    3.86    1.35
   8  -7   2    5.26    1.16
   8  -7  -2    2.58    0.84
  -8   7  -2    3.82    1.06
  -8   7  -2    4.94    1.07
  -8  -7   2    4.17    0.94
   8   7   2    5.45    1.61
  -8  -7   2    4.24    1.36
   8  -7  -2    3.46    1.13
  -9   7   2   12.03    1.58
  -9  -7  -2   15.42    2.58
  -9   7   2   13.64    2.14
   9  -7   2   17.66    2.22
   9  -7   2   10.97    2.15
   9   7  -2   11.83    2.31
  -9  -7  -2   16.49    1.90
   9  -7  -2   12.96    2.30
  -9  -7   2   13.42    1.66
  -9   7  -2   14.36    1.69
  -9  -7   2   14.15    2.34
   9   7   2   12.04    2.26
   9  -7  -2   16.11    2.19
  -9   7  -2   13.70    2.07
  10   7  -2   37.61    4.53
  10  -7   2   32.89    4.04
 -10  -7  -2   40.24    4.23
 -10  -7  -2   39.77    2.71
 -10   7   2   31.42    3.51
 -10  -7   2   41.32    2.79
  10  -7  -2   45.07    3.46
 -10   7  -2   41.50    3.90
  10   7   2   40.46    4.61
 -10  -7   2   40.96    4.19
  10  -7  -2   40.16    4.29
  11  -7   2    6.01    1.76
  11   7  -2    4.55    1.63
 -11  -7  -2    5.66    1.66
 -11   7   2    4.39    1.47
 -11  -7  -2    6.61    1.20
 -11   7  -2    7.04    1.72
 -11  -7   2    4.26    1.45
 -11  -7   2    6.67    1.21
  11   7   2    7.54    1.99
  11  -7  -2    5.32    1.37
  11  -7  -2    6.21    1.78
  12   7  -2    8.63    2.24
  12  -7   2   11.60    2.50
 -12  -7  -2   10.60    2.34
 -12   7   2    9.56    2.16
 -12  -7   2    9.82    1.48
  12  -7  -2   10.89    2.12
  12  -7  -2    9.84    2.15
 -12   7  -2   10.37    2.13
 -12  -7   2   14.02    2.55
  12   7   2    9.72    2.49
  13   7  -2    9.29    2.25
 -13  -7  -2    7.19    2.00
  13  -7   2   10.13    2.28
 -13   7   2    3.36    1.57
 -13   7  -2    6.22    1.89
 -13  -7   2    6.41    1.73
  13  -7  -2    7.04    1.86
  13   7   2    5.02    1.74
 -14   7   2    0.77    1.13
 -14  -7  -2    1.34    1.14
  14   7  -2    0.13    1.09
  14  -7   2   -1.68    0.97
 -14  -7   2    0.85    1.19
 -14   7  -2   -1.72    0.84
  14   7   2    1.55    1.17
   0   8   2   59.75    3.24
   0   8   2   53.04    3.31
   0   8  -2   53.79    3.23
   0   8  -2   59.00    3.07
   0   8  -2   64.87    2.49
   0  -8   2   54.83    3.47
   0  -8  -2   58.42    3.41
  -1  -8  -2   15.85    1.93
   1   8  -2   15.70    1.79
  -1   8   2   16.99    1.97
   1  -8   2   16.49    1.99
   1   8  -2   16.83    1.78
  -1   8   2   14.72    0.94
  -1  -8   2   14.45    0.83
   1   8   2   15.94    1.92
  -1  -8   2   14.39    1.87
   1   8   2   13.46    1.65
   1  -8  -2   14.08    1.78
  -1   8  -2   18.51    1.68
  -1   8  -2   17.21    1.08
  -1   8  -2   16.12    1.83
  -2   8   2  149.00    5.57
  -2  -8  -2  131.17    6.53
   2   8  -2  146.28    6.40
   2  -8   2  148.73    5.97
  -2   8   2  128.18    6.34
   2  -8   2  146.54    6.79
   2   8  -2  139.33    6.26
   2   8   2  143.89    6.47
   2  -8  -2  145.72    6.62
  -2   8  -2  145.07    5.65
  -2  -8   2  143.69    5.18
  -2   8  -2  141.42    6.40
  -2  -8   2  136.83    6.65
   2  -8  -2  140.62    6.17
   2   8   2  146.38    6.54
  -3  -8  -2   83.33    4.59
   3   8  -2   79.84    4.11
   3  -8   2   87.10    3.89
   3   8  -2   78.89    4.36
   3  -8   2   87.13    4.72
  -3   8   2   81.36    3.75
  -3   8   2   78.87    4.31
  -3  -8   2   80.98    3.16
   3   8   2   79.09    4.22
   3   8   2   81.58    4.43
   3  -8  -2   85.46    4.50
  -3   8  -2   80.18    4.18
  -3   8  -2   83.65    3.73
   3  -8  -2   77.19    3.93
  -3  -8   2   81.36    4.52
   4  -8   2   19.87    1.48
  -4   8   2   17.67    2.07
   4  -8   2   13.14    1.95
  -4  -8  -2   20.23    2.39
  -4   8   2   21.39    1.94
   4   8  -2   21.41    2.05
   4   8  -2   17.56    2.19
  -4  -8   2   20.85    2.40
  -4   8  -2   18.39    1.79
  -4   8  -2   18.49    2.02
   4  -8  -2   22.23    2.44
   4   8   2   18.75    2.34
   4  -8  -2   18.92    1.92
  -4  -8   2   17.98    1.07
   4   8   2   17.42    1.99
   5   8  -2   56.30    3.15
  -5   8   2   60.19    3.51
   5   8  -2   57.07    3.83
   5  -8   2   58.21    3.10
  -5   8   2   54.16    3.23
  -5  -8  -2   55.13    3.82
   5  -8   2   58.19    3.91
   5  -8  -2   58.09    3.27
   5   8   2   53.56    3.77
  -5  -8   2   55.87    2.59
   5   8   2   55.82    3.25
  -5   8  -2   55.57    3.20
  -5   8  -2   60.83    3.42
   5  -8  -2   62.67    3.85
  -5  -8   2   56.90    3.80
  -6   8   2   46.94    3.07
   6   8  -2   43.33    4.22
   6  -8   2   46.94    3.56
  -6  -8  -2   46.18    3.50
   6   8  -2   48.56    2.78
   6  -8   2   45.18    2.74
  -6   8   2   42.03    2.96
  -6   8  -2   53.72    3.19
  -6   8  -2   48.28    3.08
   6   8   2   50.30    2.98
   6   8   2   47.10    3.64
   6  -8  -2   49.01    3.12
   6  -8  -2   50.65    3.58
  -6  -8   2   50.78    2.51
  -6  -8   2   47.61    3.58
   7  -8   2   13.17    1.66
  -7   8   2   10.80    1.80
  -7  -8  -2    8.04    1.77
   7   8  -2   11.70    2.16
  -7   8   2   14.17    1.90
   7   8  -2   13.76    1.59
   7  -8   2   11.95    2.21
  -7  -8   2   11.09    1.99
   7  -8  -2   13.52    1.81
  -7   8  -2   12.29    1.70
   7   8   2    9.61    1.38
   7  -8  -2    9.40    1.80
  -7  -8   2   13.39    1.39
  -7   8  -2   12.15    1.74
   7   8   2   10.38    2.07
  -8   8   2   80.37    4.38
  -8  -8  -2   73.14    5.04
  -8   8   2   81.66    4.76
   8  -8   2   82.38    5.43
   8  -8   2   78.48    4.36
  -8   8  -2   81.96    4.72
  -8  -8   2   91.72    4.15
  -8  -8   2   78.33    5.21
   8  -8  -2   91.44    4.96
  -8   8  -2   80.89    4.46
   8  -8  -2   81.01    5.28
   9   8  -2    1.80    1.19
   9  -8   2    3.93    1.43
  -9   8   2    2.73    1.17
  -9   8   2    2.73    0.82
  -9  -8  -2    1.56    1.08
  -9   8  -2    1.65    0.72
  -9   8  -2    2.90    1.07
   9   8   2    0.72    0.92
  -9  -8   2    1.50    1.04
   9  -8  -2    3.01    0.92
   9  -8  -2    1.50    0.92
  10  -8   2    7.20    1.89
 -10  -8  -2   10.32    2.23
  10   8  -2    8.08    2.16
 -10   8   2    9.34    1.97
  10  -8  -2    6.53    1.78
  10   8   2    5.77    1.73
 -10   8  -2   10.67    1.99
  10  -8  -2   12.38    2.03
 -10  -8   2    9.42    2.09
 -11   8   2   23.41    3.24
  11  -8   2   18.66    3.21
  11   8  -2   16.46    3.06
 -11  -8  -2   18.52    2.92
 -11  -8   2   12.03    2.42
  11  -8  -2   23.26    3.37
  11  -8  -2   19.64    2.77
  11   8   2   17.74    3.08
 -11   8  -2   19.27    2.70
 -12  -8  -2   22.07    3.42
 -12   8   2   27.12    3.50
  12   8  -2   20.25    3.38
  12  -8   2   26.01    3.78
  12  -8  -2   24.11    3.55
  12   8   2   25.66    3.85
 -12  -8   2   24.45    3.47
 -12   8  -2   18.98    2.94
  13  -8   2   21.99    3.47
  13   8  -2   15.78    3.03
 -13  -8  -2   27.84    3.87
 -13   8   2   22.10    3.38
 -13   8  -2   22.92    3.46
  13   8   2   16.56    3.24
 -13  -8   2   25.34    3.73
   0  -9   2   16.55    2.11
   0   9   2   14.21    1.88
   0   9   2   13.38    1.70
   0   9  -2   13.19    1.72
   0  -9  -2   11.43    1.72
   0   9  -2   15.08    1.67
   0   9  -2   15.90    0.96
   1   9  -2   46.90    2.84
  -1   9   2   50.83    3.24
   1  -9   2   46.13    3.23
  -1  -9  -2   48.17    3.20
   1   9  -2   47.68    3.01
   1  -9  -2   55.99    3.18
   1  -9  -2   60.02    3.58
  -1   9  -2   57.38    2.52
   1   9   2   54.16    3.27
  -1  -9   2   53.58    3.52
   1   9   2   52.73    3.38
  -1   9  -2   52.05    3.30
  -2  -9  -2   37.22    2.80
   2  -9   2   33.74    2.21
  -2   9   2   41.11    2.88
   2   9  -2   39.08    2.61
   2  -9   2   35.28    2.82
   2   9  -2   37.66    2.62
  -2   9   2   40.08    2.05
   2  -9  -2   39.09    2.49
   2  -9  -2   42.22    2.89
  -2   9  -2   40.33    2.77
  -2   9  -2   42.24    2.13
   2   9   2   32.90    2.65
   2   9   2   38.16    2.71
  -2  -9   2   34.72    2.76
   3   9  -2   52.35    3.19
   3   9  -2   48.06    3.26
  -3   9   2   52.88    3.42
   3  -9   2   54.70    2.88
  -3  -9  -2   52.03    3.54
  -3   9   2   54.32    2.78
   3  -9   2   47.39    3.45
  -3   9  -2   52.60    3.29
   3   9   2   54.39    3.37
   3  -9  -2   46.45    3.31
   3   9   2   47.85    3.30
  -3  -9   2   53.50    3.53
   3  -9  -2   50.48    2.98
  -3   9  -2   56.44    2.78
   4  -9   2   66.49    4.41
  -4   9   2   73.32    3.69
   4  -9   2   72.07    3.62
  -4  -9  -2   77.27    4.55
   4   9  -2   78.25    4.01
  -4   9   2   69.24    4.12
   4   9  -2   64.28    4.18
   4  -9  -2   70.89    3.71
  -4   9  -2   68.27    3.92
   4  -9  -2   64.39    4.16
  -4   9  -2   65.16    3.44
  -4  -9   2   72.04    4.34
   4   9   2   73.89    4.00
   4   9   2   64.18    4.14
   5  -9   2   85.03    5.19
   5   9  -2   81.47    5.02
   5   9  -2   88.01    4.44
  -5   9   2   92.77    4.49
  -5   9   2   82.38    4.67
   5  -9   2   89.11    4.27
  -5  -9  -2   78.62    4.97
   5   9   2   84.96    5.09
   5   9   2   85.78    4.52
  -5   9  -2   83.90    4.58
  -5  -9   2   80.53    4.95
   5  -9  -2   81.67    4.96
   5  -9  -2   84.98    4.41
  -5   9  -2   91.39    4.36
   6  -9   2    7.22    1.60
   6   9  -2    5.12    1.15
  -6   9   2    5.07    1.30
   6  -9   2    5.52    1.05
  -6  -9  -2    3.90    1.33
   6   9  -2    4.62    1.33
  -6   9   2    5.59    1.36
  -6   9  -2    7.99    1.31
   6   9   2    6.09    1.44
  -6  -9   2    3.30    1.09
  -6   9  -2    4.69    1.22
   6  -9  -2    5.57    1.36
   6   9   2    3.02    1.09
   6  -9  -2    4.69    1.02
  -7   9   2   13.20    1.94
  -7  -9  -2   15.03    2.44
  -7   9   2   14.66    2.09
   7  -9   2   13.60    1.73
   7   9  -2   11.47    2.12
   7   9  -2   14.80    1.71
   7  -9   2   12.57    2.23
   7   9   2   15.41    2.58
   7  -9  -2   12.37    2.16
   7  -9  -2   14.25    1.94
  -7  -9   2   12.80    2.20
  -7   9  -2   15.38    1.98
  -7   9  -2   13.89    1.91
   8  -9   2    3.10    1.20
   8   9  -2    4.78    1.57
  -8   9   2    4.92    1.23
  -8  -9  -2    2.81    1.12
  -8   9   2    1.64    1.02
   8  -9  -2    5.58    1.51
  -8   9  -2    5.85    1.36
  -8  -9   2    5.03    1.45
   8  -9  -2    6.56    1.42
   8   9   2    4.47    1.51
  -8   9  -2    5.32    1.25
  -9   9   2   27.52    2.77
   9   9  -2   19.26    3.12
   9  -9   2   23.61    3.39
  -9   9   2   26.57    3.11
  -9  -9  -2   22.58    3.22
   9  -9  -2   25.87    2.95
  -9   9  -2   23.19    2.50
   9   9   2   20.58    3.23
   9  -9  -2   25.89    3.41
  -9  -9   2   19.70    3.03
  -9   9  -2   21.75    2.68
  10  -9   2    8.52    2.09
 -10  -9  -2    5.32    1.68
  10   9  -2    7.63    2.19
 -10   9   2    4.01    1.39
  10   9   2    8.67    2.15
  10  -9  -2    9.27    2.14
  10  -9  -2    5.68    1.36
 -10  -9   2    6.19    1.65
 -10   9  -2    6.74    1.64
 -11   9   2    6.57    1.78
  11   9  -2    5.21    1.76
  11  -9   2    7.32    2.03
 -11  -9  -2    6.89    1.96
 -11   9  -2    5.92    1.58
  11  -9  -2    5.63    1.67
  11   9   2    6.52    1.73
 -11  -9   2    7.01    1.88
 -12   9   2    0.80    1.20
  12  -9   2    2.82    1.52
 -12  -9  -2    2.08    1.61
  12   9  -2    2.56    1.27
 -12  -9   2    3.65    1.51
 -12   9  -2    1.72    1.33
  12  -9  -2    3.80    1.28
  12   9   2    3.76    1.76
 -13   9   2    3.23    1.55
 -13  -9  -2    4.29    1.50
  13   9  -2    0.66    1.29
  13  -9   2    4.82    1.27
  13   9   2    5.04    1.78
 -13  -9   2    4.10    1.87
 -13   9  -2    2.09    1.68
   0 -10  -2    4.63    1.20
   0  10   2    7.52    1.28
   0  10   2    4.30    1.18
   0  10  -2    4.68    1.18
   0 -10   2    5.31    1.31
   0  10  -2    5.33    1.03
   1  10  -2    2.08    0.86
  -1  10   2    1.42    0.88
   1 -10   2    1.66    0.83
  -1 -10  -2    1.53    0.73
   1  10  -2    2.33    0.69
  -1  10  -2    2.03    0.81
   1  10   2    2.32    0.97
   1  10   2    1.66    0.68
   1 -10  -2    1.47    0.78
  -1 -10   2    1.65    0.84
   1 -10  -2    1.87    0.68
   2 -10   2   65.76    4.26
   2  10  -2   64.00    3.84
   2 -10   2   65.35    3.48
   2  10  -2   69.87    3.90
  -2 -10  -2   65.32    4.11
  -2  10   2   66.15    4.12
  -2 -10   2   68.92    4.31
   2 -10  -2   65.45    4.15
  -2  10  -2   69.22    4.10
   2 -10  -2   69.59    3.79
   2  10   2   72.03    4.19
   2  10   2   70.06    4.07
   3  10  -2    6.23    1.37
   3  10  -2    7.74    1.40
   3 -10   2   12.06    1.95
  -3 -10  -2   11.26    1.87
  -3  10   2    9.05    1.68
   3 -10   2   12.68    1.51
  -3 -10   2    9.78    1.77
   3  10   2    6.83    1.44
   3 -10  -2    8.74    1.37
  -3  10  -2    7.86    1.52
   3  10   2    7.08    1.40
   3 -10  -2    8.05    1.61
  -3  10  -2    9.92    1.21
   4  10  -2  129.81    6.63
  -4 -10  -2  124.76    6.70
  -4  10   2  135.02    5.80
   4 -10   2  127.17    5.79
   4  10  -2  136.46    6.30
   4 -10   2  124.70    6.91
  -4  10   2  131.44    6.55
  -4 -10   2  119.83    6.56
   4 -10  -2  121.69    5.90
   4 -10  -2  126.96    6.67
  -4  10  -2  127.33    6.33
   4  10   2  125.09    6.22
   4  10   2  130.34    6.64
  -4  10  -2  138.65    5.72
  -5 -10  -2   38.35    3.78
   5  10  -2   32.59    2.53
   5 -10   2   33.37    3.66
   5 -10   2   42.01    2.57
  -5  10   2   37.03    2.93
   5  10  -2   30.80    3.43
  -5  10   2   42.31    2.74
   5 -10  -2   33.43    2.46
  -5  10  -2   31.94    3.09
  -5 -10   2   41.34    3.24
  -5  10  -2   41.13    2.59
   5  10   2   35.98    2.72
   5  10   2   29.02    3.26
   5 -10  -2   30.22    3.36
   6  10  -2   12.93    1.78
  -6  10   2   12.72    1.97
   6 -10   2   11.67    1.53
   6 -10   2   12.09    2.23
   6  10  -2    9.83    1.97
  -6  10   2   13.44    1.92
  -6 -10  -2   12.70    2.26
  -6 -10   2   10.92    2.01
   6 -10  -2   13.42    1.83
  -6  10  -2   13.04    1.71
   6  10   2   13.22    1.79
  -6  10  -2    9.42    1.67
   6 -10  -2   12.35    2.11
   6  10   2   11.12    1.96
   7  10  -2   40.24    4.30
   7 -10   2   46.68    4.67
  -7  10   2   41.33    3.14
  -7  10   2   41.98    3.15
  -7 -10  -2   42.31    4.25
   7 -10  -2   40.65    4.20
  -7 -10   2   35.38    3.92
  -7  10  -2   42.47    3.03
   7 -10  -2   43.69    3.06
  -7  10  -2   44.10    3.13
   7  10   2   40.18    4.34
  -8  10   2   20.69    2.50
   8  10  -2   18.12    3.01
   8 -10   2   20.44    3.16
  -8  10   2   19.14    2.52
  -8 -10  -2   16.76    2.69
  -8 -10   2   21.02    2.99
   8  10   2   16.82    2.87
   8 -10  -2   17.96    2.83
   8 -10  -2   22.25    2.60
  -8  10  -2   22.42    2.66
  -8  10  -2   20.50    2.47
   9 -10   2   24.27    3.48
  -9 -10  -2   23.04    3.28
  -9  10   2   23.46    2.95
  -9  10   2   17.29    2.34
   9  10  -2   18.99    3.05
   9 -10  -2   22.50    3.25
  -9  10  -2   25.17    2.72
  -9  10  -2   25.91    2.93
  -9 -10   2   19.00    2.90
   9  10   2   18.84    3.06
  10 -10   2    5.22    1.71
  10  10  -2    5.55    1.72
 -10 -10  -2    6.06    1.90
 -10  10   2    4.70    1.52
  10  10   2    4.67    1.61
  10 -10  -2    6.39    1.72
 -10  10  -2    6.41    1.61
 -10 -10   2    6.67    1.77
 -11  10   2    6.28    1.77
 -11 -10  -2    6.09    1.91
  11 -10   2    5.54    1.82
  11  10  -2    5.39    1.64
 -11  10  -2    5.35    1.60
  11  10   2    4.10    1.51
 -11 -10   2    4.39    1.65
  11 -10  -2    7.19    1.79
 -12  10   2    9.32    2.12
  12  10  -2    7.91    2.09
  12 -10   2    9.73    2.23
 -12 -10  -2   11.38    2.50
  12  10   2    9.36    2.41
 -12 -10   2    8.09    2.22
  12 -10  -2   11.23    2.21
 -12  10  -2    7.35    2.04
   0  11  -2    2.06    0.92
   0 -11   2    3.19    1.06
   0  11  -2    3.12    0.82
   0  11   2    1.57    0.78
   0  11   2    3.62    1.23
   0 -11  -2    2.57    0.99
   1 -11   2   24.69    2.92
   1  11  -2   29.32    2.28
   1 -11   2   28.89    2.13
   1  11  -2   31.50    3.04
  -1 -11  -2   29.12    3.05
  -1  11   2   27.55    3.01
   1  11   2   28.47    3.02
   1 -11  -2   28.91    2.26
   1 -11  -2   31.38    3.19
  -1  11  -2   30.15    3.03
  -1 -11   2   33.35    3.36
   1  11   2   28.52    2.79
  -2  11   2    9.76    1.80
  -2 -11  -2   11.14    1.90
   2 -11   2   11.54    1.51
   2 -11   2    7.88    1.70
   2  11  -2    8.46    1.50
   2  11  -2    8.71    1.59
  -2 -11   2    9.90    1.82
   2  11   2    9.60    1.65
  -2  11  -2   11.07    1.86
   2  11   2    9.83    1.79
   2 -11  -2    9.29    1.73
   2 -11  -2   10.62    1.57
  -3  11   2   93.51    5.27
  -3 -11  -2   81.39    5.12
   3  11  -2   92.20    4.99
   3 -11   2   92.63    4.49
   3  11  -2   79.70    4.83
   3 -11   2   94.86    5.56
   3 -11  -2   91.60    5.39
  -3  11  -2   96.66    5.27
   3 -11  -2   89.54    4.74
  -3 -11   2   90.97    5.38
   3  11   2   87.09    5.10
   3  11   2   96.63    5.25
   4  11  -2    2.69    1.04
  -4 -11  -2    3.46    1.24
  -4  11   2    5.56    1.43
   4 -11   2    5.10    0.97
   4  11  -2    5.84    1.48
   4 -11   2    5.50    1.54
  -4 -11   2    2.81    1.00
   4 -11  -2    4.50    1.24
  -4  11  -2    2.92    1.06
   4 -11  -2    4.30    1.02
   4  11   2    4.93    1.35
   4  11   2    2.64    1.03
  -5 -11  -2    5.29    1.44
   5  11  -2    4.38    1.28
   5 -11   2    5.20    1.44
  -5  11   2    6.06    1.47
   5  11  -2    4.17    1.09
  -5  11  -2    5.77    1.36
   5  11   2    5.64    1.30
  -5 -11   2    6.49    1.55
   5 -11  -2    7.27    1.35
   5  11   2    7.25    1.68
   5 -11  -2    5.68    1.48
   6  11  -2   14.49    2.42
  -6 -11  -2   17.64    2.65
  -6  11   2   13.56    2.13
   6  11  -2   15.14    1.99
   6 -11   2   14.59    2.49
   6 -11  -2   13.31    1.85
   6 -11  -2   14.81    2.40
   6  11   2   14.14    2.00
  -6  11  -2   15.26    2.15
  -6 -11   2   13.42    2.22
   6  11   2   12.12    2.29
  -7  11   2   11.97    1.98
   7 -11   2   12.84    2.47
   7  11  -2   13.03    2.36
  -7 -11  -2   12.67    2.32
  -7  11  -2   13.40    1.97
  -7  11  -2   13.01    2.06
   7 -11  -2   15.37    2.01
   7  11   2    7.78    1.89
   7 -11  -2   11.32    2.20
  -7 -11   2   13.07    2.20
   8 -11   2    6.89    1.98
  -8  11   2    7.55    1.58
   8  11  -2    6.76    1.85
  -8 -11  -2    7.58    1.90
  -8  11  -2    6.35    1.54
   8 -11  -2    7.33    1.90
  -8 -11   2    6.87    1.66
   8  11   2    6.12    1.78
  -8  11  -2   12.56    2.03
  -9 -11  -2    5.37    1.63
   9  11  -2    7.13    1.92
   9 -11   2    7.81    2.09
  -9  11   2    7.88    1.58
  -9  11  -2    7.47    1.57
  -9  11  -2    6.38    1.57
   9 -11  -2    8.46    2.15
  -9 -11   2    6.68    1.75
   9  11   2    5.72    1.88
  10  11  -2    1.03    1.00
 -10 -11  -2    1.44    1.11
  10 -11   2    5.50    1.72
  10 -11  -2    2.62    1.20
 -10 -11   2    0.72    1.04
  10  11   2   -0.05    0.84
 -10  11  -2   -1.36    0.80
  11  11  -2    5.72    1.73
 -11 -11  -2    5.30    1.81
  11 -11   2    5.80    1.72
 -11 -11   2    6.00    1.84
  11  11   2    2.92    1.37
  11 -11  -2    6.69    1.71
 -11  11  -2    3.80    1.60
   0 -12  -2   73.47    4.62
   0  12  -2   69.07    4.45
   0 -12   2   64.54    4.54
   0  12   2   72.20    4.59
   0  12  -2   70.66    3.96
  -1  12   2    4.67    1.34
   1  12  -2    2.91    1.05
   1  12  -2    5.78    1.23
  -1 -12  -2    3.26    1.14
   1 -12   2    4.74    1.33
   1 -12   2    3.23    0.86
   1  12   2    4.49    1.19
   1  12   2    4.91    1.47
   1 -12  -2    4.18    1.00
   1 -12  -2    5.20    1.29
  -1  12  -2    2.97    1.05
  -1 -12   2    2.77    1.10
   2 -12   2   40.23    4.07
  -2 -12  -2   36.09    3.70
  -2  12   2   42.16    3.36
   2  12  -2   42.98    3.18
   2 -12   2   40.81    2.70
   2  12  -2   40.16    2.94
  -2 -12   2   38.75    3.82
   2 -12  -2   40.74    3.91
   2 -12  -2   39.55    2.76
   2  12   2   32.97    3.28
   2  12   2   36.06    3.52
  -2  12  -2   36.33    3.54
   3 -12   2    4.02    1.36
   3 -12   2    6.79    1.23
   3  12  -2    5.30    1.33
  -3 -12  -2    3.90    1.26
  -3  12   2    5.75    1.57
   3  12  -2    3.79    1.18
  -3 -12   2    6.62    1.57
   3  12   2    7.17    1.57
  -3  12  -2    5.63    1.44
   3 -12  -2    3.53    1.15
   3  12   2    5.13    1.31
   3 -12  -2    5.19    1.15
  -4 -12  -2    9.19    1.93
   4  12  -2    9.49    1.81
  -4  12   2   10.78    2.04
   4 -12   2    8.32    1.87
   4  12  -2   12.08    1.95
   4  12   2   12.26    2.02
  -4  12  -2   12.02    2.08
   4 -12  -2    9.18    1.45
   4  12   2   13.35    2.11
   4 -12  -2    9.73    1.96
  -4 -12   2   10.76    2.00
  -5  12   2    0.03    0.88
  -5 -12  -2    1.41    0.90
   5 -12   2    3.00    1.14
   5  12  -2    2.05    0.97
   5  12  -2    0.79    0.74
   5 -12  -2    1.97    0.80
   5 -12  -2    1.11    0.80
  -5  12  -2    1.48    1.01
   5  12   2    1.26    0.89
  -5 -12   2    1.88    0.91
   5  12   2    2.86    1.15
  -6 -12  -2    4.88    1.48
   6  12  -2    5.05    1.35
  -6  12   2    6.99    1.70
   6 -12   2    5.87    1.67
   6  12  -2    6.47    1.71
   6  12   2    7.41    1.78
  -6 -12   2    5.60    1.64
   6 -12  -2    7.23    1.44
   6 -12  -2    6.64    1.69
  -6  12  -2    7.87    1.72
   6  12   2    5.99    1.43
  -7 -12  -2   18.03    2.85
   7  12  -2   22.65    3.31
   7 -12   2   17.90    3.12
  -7  12   2   17.72    2.50
   7 -12  -2   19.27    2.95
  -7  12  -2   24.31    2.94
  -7 -12   2   23.30    3.19
   7  12   2   21.28    3.23
   8  12  -2   14.95    2.66
  -8  12   2   16.58    2.42
  -8 -12  -2   15.32    2.68
   8 -12   2   15.61    2.73
   8 -12  -2   17.85    2.90
  -8  12  -2   16.60    2.42
  -8 -12   2   18.08    2.93
   8  12   2   16.18    2.81
   9 -12   2   23.06    3.58
  -9 -12  -2   24.34    3.43
  -9  12   2   24.75    2.94
   9 -12  -2   26.18    3.70
   9  12   2   22.62    3.54
  -9  12  -2   24.87    2.98
  -9 -12   2   25.37    3.55
  10 -12   2    7.83    1.98
  10  12  -2    4.73    1.63
 -10 -12  -2    8.26    2.14
  10 -12  -2    6.84    1.95
 -10 -12   2    6.99    2.11
  10  12   2    7.64    2.07
   0 -13   2    3.28    1.15
   0 -13  -2    5.18    1.37
   0  13   2    1.34    0.91
   0  13  -2    3.61    1.17
  -1 -13  -2   38.15    3.88
   1  13  -2   38.52    3.74
   1 -13   2   40.91    2.80
   1  13  -2   41.64    2.94
  -1  13   2   40.64    3.97
   1 -13   2   32.81    3.80
  -1 -13   2   38.88    3.98
   1 -13  -2   37.42    3.84
   1  13   2   37.16    2.96
  -1  13  -2   36.80    3.69
   1  13   2   41.62    3.97
   1 -13  -2   40.29    2.89
  -2 -13  -2   16.52    2.48
  -2  13   2   18.92    2.71
   2 -13   2   15.92    1.96
   2  13  -2   15.19    2.28
   2 -13   2   16.82    2.64
   2  13  -2   15.38    2.18
   2  13   2   13.58    2.21
  -2  13  -2   15.50    2.33
   2 -13  -2   18.61    2.67
  -2 -13   2   13.69    2.32
   2  13   2   14.33    2.18
   2 -13  -2   13.15    1.84
  -3  13   2   11.63    2.18
   3 -13   2   13.77    2.45
   3  13  -2   14.71    2.24
  -3 -13  -2   15.54    2.53
   3  13  -2   15.17    2.21
   3 -13  -2   10.45    2.04
  -3  13  -2   11.99    2.19
  -3 -13   2   12.34    2.20
   3  13   2   14.63    2.33
   3  13   2   13.08    2.17
   3 -13  -2   14.36    1.91
   4 -13   2    5.57    1.64
   4  13  -2    3.99    1.17
  -4  13   2    5.25    1.43
   4  13  -2    2.13    1.06
  -4 -13  -2    4.30    1.50
   4  13   2    4.04    1.32
   4 -13  -2    4.09    1.33
   4 -13  -2    2.55    0.80
  -4  13  -2    4.45    1.38
   4  13   2    4.93    1.42
  -4 -13   2    4.43    1.38
   5 -13   2   23.84    3.43
  -5  13   2   30.45    3.46
  -5 -13  -2   24.48    3.23
   5  13  -2   31.79    3.30
   5  13  -2   27.08    3.25
   5  13   2   26.76    3.30
   5  13   2   30.80    3.28
  -5 -13   2   25.94    3.34
  -5  13  -2   29.61    3.38
   5 -13  -2   29.87    3.66
   6  13  -2   -0.44    0.75
   6 -13   2    1.73    1.23
  -6 -13  -2    1.10    0.87
  -6  13   2    1.23    0.93
   6  13  -2    0.68    1.01
  -6 -13   2    1.96    1.01
   6  13   2   -0.08    0.64
   6 -13  -2    1.19    0.99
  -6  13  -2    0.43    0.80
   6  13   2    1.97    0.96
  -7  13   2    3.11    1.17
   7  13  -2    6.11    1.76
  -7 -13  -2    3.66    1.35
   7 -13   2    3.07    1.47
   7  13   2    2.27    1.21
  -7  13  -2    3.08    1.33
   7 -13  -2    4.09    1.45
  -7 -13   2    3.88    1.33
   8  13  -2    6.25    1.56
  -8  13   2    8.56    1.79
  -8 -13  -2    6.59    1.79
   8 -13   2    7.82    2.13
   8 -13  -2    5.01    1.69
  -8  13  -2    5.50    1.43
   8  13   2    6.14    1.65
  -8 -13   2    7.80    1.96
   9 -13   2   25.87    3.93
  -9 -13  -2   33.44    4.11
  -9  13   2   29.26    3.32
   9  13  -2   24.48    3.64
  -9  13  -2   33.35    3.57
   9  13   2   25.89    3.82
   9 -13  -2   29.80    4.01
  -9 -13   2   33.38    4.19
   0 -14  -2   15.05    2.11
   0 -14   2   17.91    2.79
   0  14  -2   15.49    2.46
   0  14   2   13.86    2.32
   0 -14  -2   18.95    2.70
   1  14  -2    2.88    0.87
   1 -14   2    3.13    1.20
   1  14  -2    3.34    1.25
  -1  14   2    1.36    0.93
  -1 -14  -2    5.06    1.47
  -1  14  -2    3.79    1.25
   1 -14  -2    3.65    1.25
   1  14   2    3.06    1.09
   1  14   2    4.88    1.46
   1 -14  -2    4.77    1.16
  -1 -14   2    3.18    1.27
  -2 -14  -2   49.41    3.90
   2  14  -2   43.61    3.29
   2  14  -2   42.19    4.14
   2 -14   2   34.49    4.08
  -2  14   2   47.62    4.56
   2 -14  -2   45.14    3.21
   2  14   2   44.60    4.18
   2 -14  -2   48.80    4.63
   2  14   2   50.72    3.93
  -2  14  -2   44.15    4.33
  -2 -14   2   42.52    4.36
  -3 -14  -2   11.10    2.11
  -3  14   2   10.97    2.10
   3  14  -2    5.46    1.50
   3 -14   2    8.07    1.91
   3  14  -2   12.78    2.07
  -3 -14   2   11.02    2.09
   3  14   2    9.44    1.91
   3 -14  -2    8.75    2.00
  -3  14  -2    7.89    1.77
   3 -14  -2   10.09    1.63
   3  14   2    9.34    1.87
   4  14  -2   26.78    3.16
  -4 -14  -2   19.91    2.88
   4  14  -2   20.67    2.77
  -4  14   2   23.94    3.15
   4 -14   2   18.19    2.99
   4  14   2   23.12    3.09
  -4  14  -2   19.88    2.86
   4 -14  -2   26.86    3.51
   4  14   2   27.05    3.19
  -4 -14   2   25.14    3.31
  -5 -14  -2    8.00    1.82
   5 -14   2    6.57    1.79
   5  14  -2    4.97    1.46
  -5  14   2    5.64    1.66
   5  14  -2    5.21    1.39
   5  14   2    6.30    1.60
  -5  14  -2    7.71    1.84
   5  14   2    4.66    1.31
   5 -14  -2    6.82    1.87
  -5 -14   2    2.95    1.29
   6  14  -2   14.31    2.20
   6  14  -2   14.04    2.48
   6 -14   2   11.91    2.49
  -6 -14  -2   11.98    2.29
  -6  14   2   11.74    2.13
  -6 -14   2   15.85    2.72
   6 -14  -2   16.17    2.84
  -6  14  -2   13.66    2.33
   6  14   2   17.41    2.82
   7 -14   2    1.49    1.00
  -7 -14  -2    4.31    1.44
   7  14  -2    3.57    1.33
  -7  14   2    3.24    1.19
   7 -14  -2    3.96    1.39
  -7  14  -2    3.26    1.31
   7  14   2    1.38    1.47
  -7 -14   2    2.49    1.16
   8  14  -2   22.67    3.39
   8 -14   2   17.53    3.07
  -8 -14  -2   16.23    2.88
  -8  14   2   20.88    2.87
   8  14   2   16.73    2.94
  -8 -14   2   19.86    3.13
  -8  14  -2   21.11    2.94
   8 -14  -2   21.87    3.39
   0 -15  -2    2.95    0.82
   0 -15  -2    2.01    0.94
   0  15   2    2.32    1.09
   0  15  -2    3.33    1.21
   0 -15   2    3.85    1.21
   1  15  -2    2.11    1.08
   1 -15   2    3.52    1.32
  -1 -15  -2    2.39    1.18
  -1  15   2    2.17    1.18
   1 -15  -2    2.81    1.26
  -1  15  -2    1.90    1.02
   1  15   2    5.05    1.46
  -1 -15   2    3.03    1.19
   1 -15  -2    3.03    0.91
   2 -15   2    2.02    1.00
  -2  15   2    1.36    0.95
  -2 -15  -2    0.64    0.74
   2  15  -2    0.15    0.71
   2  15  -2    0.56    0.51
   2 -15  -2    0.42    0.79
  -2  15  -2    0.15    0.79
  -2 -15   2    1.75    0.81
   2  15   2    2.37    1.01
   2  15   2    1.56    0.80
   3 -15   2   10.57    2.20
   3  15  -2   12.59    2.22
   3  15  -2   14.26    2.23
  -3  15   2    8.98    2.01
  -3 -15  -2   10.68    2.06
   3  15   2   14.83    2.40
   3 -15  -2   14.32    2.59
  -3 -15   2   11.09    2.21
   3  15   2    9.51    1.84
  -3  15  -2   11.26    2.13
  -4  15   2    1.55    0.88
  -4 -15  -2    1.13    0.79
   4 -15   2    0.85    0.89
   4  15  -2    1.46    0.95
   4  15  -2    0.68    0.72
  -4  15  -2    2.04    0.93
   4 -15  -2    1.24    0.95
   4  15   2    1.35    0.90
  -4 -15   2    0.72    0.76
   4  15   2    1.93    0.82
   5  15  -2   28.55    3.30
  -5 -15  -2   24.18    3.32
  -5  15   2   23.89    3.20
   5 -15   2   23.20    3.53
   5  15  -2   21.43    2.99
   5  15   2   19.30    2.91
  -5 -15   2   26.47    3.46
  -5  15  -2   30.47    3.64
   5 -15  -2   23.03    3.39
   5  15   2   26.38    3.15
  -6 -15  -2    1.58    0.94
   6  15  -2    1.32    0.85
   6 -15   2    1.84    1.09
  -6  15   2    0.59    0.72
  -6 -15   2   -0.94    0.65
  -6  15  -2    1.81    1.08
   6  15   2   -0.83    0.68
   6 -15  -2    0.75    0.83
   7  15  -2   11.11    2.20
  -7  15   2   13.31    2.36
  -7 -15  -2   12.97    2.48
   7 -15   2    8.24    2.22
  -7  15  -2    9.86    2.19
   7  15   2    9.91    2.05
   7 -15  -2    6.93    1.84
  -7 -15   2   10.87    2.26
   0 -16   2    3.20    1.17
   0 -16  -2    1.50    0.97
   0  16   2    1.60    1.13
   0  16  -2    3.50    1.45
   0 -16  -2    5.37    1.33
  -1  16   2    2.93    1.17
  -1 -16  -2    2.47    0.94
   1  16  -2    1.86    1.12
  -1 -16  -2    1.22    0.74
   1 -16   2    2.04    0.88
  -1  16  -2    2.99    1.22
  -1 -16   2    4.04    1.14
   1 -16  -2    3.02    1.13
   1  16   2    5.12    1.58
  -2 -16  -2    0.37    0.67
   2  16  -2   -1.32    0.76
   2 -16   2    1.06    0.83
  -2  16   2   -0.10    0.82
  -2  16  -2    0.27    0.81
   2  16   2   -0.40    0.60
   2  16   2    0.36    0.79
   2 -16  -2    0.80    0.80
  -2 -16   2   -0.03    0.61
  -3  16   2    2.37    1.31
   3 -16   2    3.32    1.39
  -3 -16  -2    6.17    1.55
   3  16  -2    2.85    1.08
  -3 -16   2    3.34    1.25
   3  16   2    3.60    1.35
   3  16   2    2.54    0.99
   3 -16  -2    0.76    0.82
  -3  16  -2    4.68    1.41
  -4  16   2   32.07    4.03
   4 -16   2   34.38    4.35
   4  16  -2   32.54    3.75
   4  16  -2   31.20    3.53
  -4 -16  -2   33.21    3.94
  -4 -16   2   30.78    3.95
  -4  16  -2   32.85    4.03
   4  16   2   33.35    3.86
   4 -16  -2   33.89    4.16
   4  16   2   27.26    3.47
  -5 -16  -2    3.13    1.32
   5 -16   2    3.31    1.18
  -5  16   2    4.48    1.79
   5  16  -2    3.16    1.11
   5  16  -2    3.30    1.29
   5  16   2    4.09    1.24
   5  16   2    4.41    1.37
  -5 -16   2    3.92    1.46
   5 -16  -2    3.93    1.33
  -5  16  -2    2.42    1.36
   0 -17   2    2.62    1.59
   0  17   2    5.11    1.55
   0  17  -2    2.67    1.34
   0 -17  -2    4.30    1.33
  -1  17   2    3.88    1.44
   1  17  -2    2.92    1.54
  -1 -17  -2    5.68    1.59
   1 -17   2    3.60    1.51
  -1  17  -2    4.00    1.48
   1  17   2    4.84    1.65
  -1 -17   2    0.99    1.10
   1 -17  -2    3.50    1.22
   0   0  -3   -1.07    0.07
   0   0   3   -1.16    0.06
   0   0   3   -1.32    0.02
   0   0   3   -1.25    0.04
   0   0  -3   -1.24    0.03
  -1   0  -3   -0.06    0.07
   1   0   3    0.07    0.14
   1   0   3    0.16    0.13
   1   0   3    0.09    0.10
  -1   0   3    0.11    0.12
  -1   0   3    0.00    0.08
  -1   0   3   -0.02    0.06
  -1   0   3    0.07    0.08
   1   0  -3    0.17    0.14
  -2   0   3    2.32    0.43
  -2   0   3    2.28    0.27
   2   0  -3    1.21    0.35
   2   0   3    1.84    0.34
   2   0   3    1.38    0.37
  -2   0  -3    1.36    0.31
  -2   0  -3    1.91    0.23
   2   0  -3    1.86    0.33
   3   0  -3   33.24    1.95
  -3   0  -3   37.04    1.44
   3   0   3   36.13    1.88
  -3   0  -3   34.93    1.80
  -3   0   3   37.26    1.51
   3   0   3   36.50    2.11
  -3   0   3   32.97    1.92
   3   0  -3   38.65    1.89
   4   0  -3  220.54    8.52
   4   0   3  220.28    8.58
  -4   0  -3  212.89    7.69
  -4   0   3  230.20    7.80
   4   0   3  221.67    8.89
  -4   0   3  219.77    8.46
  -4   0  -3  206.99    8.18
  -5   0   3    8.41    0.51
  -5   0  -3    9.83    1.18
   5   0   3   12.38    1.59
  -5   0   3    8.53    1.28
   5   0  -3    6.20    1.12
  -5   0  -3    8.48    0.45
   5   0  -3   12.80    1.42
   5   0   3   10.45    1.35
   6   0   3    2.78    0.88
  -6   0   3    3.78    0.30
  -6   0  -3    2.66    0.72
   6   0  -3    3.92    0.91
  -6   0   3    2.94    0.94
   6   0  -3    2.56    0.73
   6   0   3    4.17    0.93
   7   0  -3   60.75    3.58
   7   0   3   62.14    3.88
   7   0   3   59.56    3.64
   7   0  -3   60.99    3.77
  -7   0   3   55.61    3.51
  -7   0  -3   56.73    3.29
  -8   0   3   56.53    3.70
   8   0  -3   61.02    3.76
  -8   0  -3   56.16    3.42
   8   0   3   54.49    3.87
   8   0   3   57.02    3.74
   8   0  -3   54.15    3.74
  -9   0   3   34.76    3.48
   9   0  -3   36.40    3.55
   9   0  -3   42.58    4.03
  -9   0  -3   36.96    2.87
   9   0   3   40.30    3.14
   9   0   3   51.10    3.70
  10   0   3   71.05    4.58
  10   0  -3   70.09    4.72
  10   0   3   65.08    4.70
 -10   0  -3   66.58    4.22
 -10   0   3   76.34    4.70
  10   0  -3   61.08    4.34
  11   0   3   12.12    2.16
 -11   0   3    8.84    1.95
 -11   0  -3    6.79    1.65
  11   0  -3    7.08    1.70
  11   0   3    6.69    1.87
  11   0  -3    6.63    1.67
  12   0   3    2.39    1.22
 -12   0  -3    2.10    1.14
  12   0   3    2.01    0.86
  12   0  -3    4.47    1.52
 -12   0   3    0.98    1.01
  12   0  -3    1.02    0.83
  13   0  -3    2.92    1.45
 -13   0   3    4.03    1.43
  13   0   3    2.58    1.07
  13   0  -3    3.55    1.27
 -13   0  -3    3.30    1.36
  13   0   3    3.68    1.75
  14   0  -3   24.80    3.69
  14   0   3   26.26    3.61
 -14   0   3   22.89    3.07
 -14   0  -3   27.26    3.56
  14   0   3   21.31    3.46
  14   0  -3   29.14    3.75
  15   0   3   16.79    2.89
 -15   0   3   11.09    2.18
 -15   0  -3   11.24    2.37
  15   0  -3   11.48    2.62
  15   0  -3   11.87    2.39
  15   0   3   10.77    2.51
   0   1  -3  197.73    6.62
   0   1   3  180.56    6.45
   0  -1   3  178.97    6.53
   0   1  -3  187.14    6.71
   0  -1  -3  196.76    6.70
   0  -1   3  188.85    6.77
   0  -1   3  184.80    6.59
   1  -1   3    0.96    0.24
  -1   1   3    1.25    0.22
   1  -1   3    0.56    0.21
  -1   1   3    0.78    0.14
   1   1  -3    0.79    0.23
  -1   1   3    1.04    0.21
   1   1  -3    0.80    0.18
   1   1   3    1.52    0.30
  -1  -1   3    1.50    0.25
   1  -1  -3    1.31    0.27
   1  -1  -3    1.68    0.21
   1   1   3    2.05    0.29
   1   1   3    1.54    0.32
   1   1   3    1.31    0.22
  -1   1  -3    1.63    0.25
  -1  -1   3    1.82    0.32
  -2   1   3  179.32    6.34
  -2   1   3  172.27    6.43
  -2  -1  -3  167.99    6.25
   2   1  -3  169.18    6.23
   2  -1   3  171.43    6.77
   2  -1   3  184.61    6.37
   2  -1  -3  185.32    6.38
  -2  -1   3  174.37    6.46
   2   1   3  179.17    6.16
  -2   1  -3  164.30    6.27
  -2   1  -3  177.24    6.22
  -2  -1   3  159.82    6.21
   2  -1  -3  174.66    6.50
   2   1   3  164.36    6.70
   2   1   3  169.19    6.50
   3  -1   3  291.14   10.56
  -3   1   3  271.76   10.06
   3  -1   3  285.62   10.06
  -3  -1  -3  250.71    9.75
  -3   1   3  272.75    9.76
   3   1  -3  283.70   10.27
   3   1  -3  272.28   10.40
   3   1  -3  267.61    9.63
  -3  -1   3  260.12    9.87
   3  -1  -3  287.68   10.14
   3   1   3  280.76    9.58
  -3   1  -3  261.93    9.85
  -3   1  -3  263.43    9.68
   3   1   3  285.28   10.55
   3   1   3  277.78   10.27
  -4   1   3  458.43   16.63
   4  -1   3  493.03   17.23
  -4  -1  -3  448.96   16.68
   4   1  -3  465.15   16.49
  -4   1   3  469.66   17.03
   4   1  -3  473.21   17.59
   4   1  -3  499.50   17.49
   4  -1   3  487.92   17.75
  -4  -1  -3  478.51   16.40
  -4   1  -3  437.53   16.18
   4  -1  -3  450.18   16.74
   4   1   3  471.76   17.16
   4  -1  -3  486.08   16.75
   4   1   3  480.65   16.88
  -4  -1   3  440.18   16.31
  -4   1  -3  435.90   15.95
   5   1  -3    7.17    0.41
  -5  -1  -3    6.82    0.97
   5   1  -3    7.07    1.24
   5  -1   3    4.87    0.99
  -5   1   3    7.75    1.23
   5  -1   3    7.46    1.10
  -5   1   3    6.28    0.49
   5   1  -3    6.40    1.08
   5  -1  -3    8.79    1.17
  -5   1  -3    7.49    1.05
   5   1   3    6.50    1.10
   5  -1  -3    9.63    1.33
  -5   1  -3    7.15    0.50
  -5  -1   3    8.70    1.27
   5   1   3    8.72    1.38
   6  -1   3  434.06   16.81
   6   1  -3  441.02   16.50
  -6   1   3  458.48   16.20
   6   1  -3  432.22   14.91
   6  -1   3  445.66   16.35
  -6   1   3  422.13   15.13
  -6  -1  -3  388.22   15.59
   6   1  -3  423.28   16.60
  -6  -1   3  420.05   16.03
   6  -1  -3  443.01   16.53
   6   1   3  433.25   16.86
  -6   1  -3  434.98   15.11
  -6   1  -3  410.00   15.76
   6   1   3  437.34   16.57
   6  -1  -3  437.34   16.40
  -7   1   3   15.20    0.85
   7   1  -3   15.50    2.08
  -7   1   3   16.93    2.10
  -7  -1  -3   16.79    1.82
   7  -1   3   20.76    2.47
   7   1  -3   17.05    2.06
   7  -1   3   15.73    1.90
   7  -1  -3   15.79    2.07
  -7   1  -3   13.27    1.71
  -7  -1   3   17.39    2.09
   7  -1  -3   21.03    2.19
   7   1   3   21.71    2.39
  -7   1  -3   16.64    0.88
   7   1   3   16.51    2.21
   8  -1   3   44.57    3.40
  -8  -1  -3   42.23    2.90
  -8   1   3   46.77    1.87
   8   1  -3   46.00    3.38
   8  -1   3   38.77    2.95
  -8   1   3   39.73    3.09
   8   1  -3   45.49    3.24
   8  -1  -3   48.69    3.39
  -8  -1   3   47.57    3.34
   8   1   3   43.70    3.44
   8   1   3   52.72    3.50
   8  -1  -3   46.24    3.19
  -8   1  -3   44.84    3.02
  -9  -1  -3    4.90    1.29
  -9   1   3    6.67    1.55
   9  -1   3    4.61    1.35
   9   1  -3    3.83    1.21
   9   1  -3    5.14    1.42
   9  -1   3    5.15    1.26
  -9   1  -3    5.71    1.36
   9  -1  -3    4.73    1.26
  -9  -1   3    3.88    1.32
   9   1   3    4.21    1.36
   9  -1  -3    5.45    1.37
   9   1   3    6.01    1.45
 -10  -1  -3   29.74    3.13
  10   1  -3   26.60    3.33
 -10   1   3   24.53    3.03
  10  -1   3   27.92    3.39
  10  -1   3   29.05    3.23
  10   1  -3   24.89    3.05
 -10  -1   3   26.91    3.09
 -10   1  -3   27.63    2.97
  10  -1  -3   20.15    2.76
  10   1   3   28.15    3.36
  10  -1  -3   28.01    3.27
  10   1   3   22.48    3.17
  11  -1   3   14.28    2.53
  11  -1   3   19.38    2.62
 -11   1   3   15.62    2.60
 -11  -1  -3   14.09    2.27
  11   1  -3   17.42    2.79
  11   1  -3   16.25    2.55
 -11  -1   3   16.94    2.53
 -11   1  -3   11.47    2.03
  11   1   3   17.05    2.72
  11  -1  -3   21.10    2.84
  11   1   3   14.76    2.45
  11  -1  -3   16.15    2.63
  12  -1   3    7.06    1.63
 -12   1   3    8.46    2.03
 -12  -1  -3    6.11    1.66
  12   1  -3    5.44    1.69
  12  -1   3    5.02    1.74
  12   1  -3    5.13    1.42
 -12  -1   3    8.13    1.92
  12   1   3    6.22    1.96
  12  -1  -3    7.59    1.75
 -12   1  -3    5.93    1.59
  12  -1  -3    4.66    1.57
  12   1   3    3.40    1.20
 -13  -1  -3    4.43    1.67
  13   1  -3    5.21    1.54
 -13   1   3    6.23    1.78
  13  -1   3    6.50    2.07
  13   1  -3    6.92    1.92
  13  -1   3    7.28    1.71
  13   1   3    6.07    2.00
  13  -1  -3    4.57    1.52
 -13   1  -3    4.49    1.62
  13  -1  -3    8.08    1.97
  13   1   3    5.09    1.44
 -13  -1   3    8.34    1.89
  14  -1   3   22.98    3.32
  14  -1   3   19.61    3.33
 -14   1   3   20.59    3.00
 -14  -1  -3   22.40    3.17
  14   1  -3   24.77    3.62
  14   1  -3   20.40    3.23
  14  -1  -3   24.69    3.69
  14  -1  -3   24.82    3.47
 -14   1  -3   22.78    3.32
  14   1   3   15.91    2.74
 -14  -1   3   21.37    2.94
  14   1   3   25.43    3.82
 -15  -1  -3    5.96    1.87
  15  -1   3    9.97    2.37
  15   1  -3    7.31    2.34
 -15   1   3    6.95    1.80
  15  -1   3    7.27    2.04
 -15  -1   3   12.38    2.24
  15   1   3    6.95    1.94
  15   1   3    7.44    2.04
 -15   1  -3    6.54    1.97
  15  -1  -3    6.46    1.72
  15  -1  -3    4.06    1.41
   0   2  -3   38.14    1.77
   0  -2   3   43.52    1.92
   0  -2  -3   44.10    1.86
   0  -2  -3   42.45    1.55
   0   2  -3   42.11    1.70
   0   2   3   42.42    1.87
   0   2   3   42.82    1.56
   0  -2   3   42.28    1.70
   0   2   3   38.78    1.85
  -1   2   3   18.90    1.07
   1  -2   3   17.60    1.11
   1  -2   3   17.77    0.75
  -1   2   3   20.34    0.94
   1   2  -3   18.22    1.09
   1   2  -3   17.65    0.94
  -1  -2  -3   18.42    1.14
   1  -2   3   18.18    0.99
   1  -2   3   18.51    0.75
   1   2   3   15.79    0.74
   1   2   3   15.65    0.91
  -1  -2   3   16.99    1.01
   1  -2  -3   16.15    0.93
  -1  -2   3   15.44    0.80
   1   2   3   16.21    0.99
  -1   2  -3   14.83    0.87
   1  -2  -3   16.25    0.86
  -2   2   3   16.35    1.11
  -2   2   3   17.26    1.04
   2   2  -3   14.60    0.84
   2   2  -3   17.46    1.23
   2  -2   3   17.71    0.85
  -2  -2  -3   15.08    0.88
  -2  -2   3   14.90    0.92
  -2   2  -3   17.49    1.05
   2   2   3   14.62    0.88
   2  -2  -3   19.37    1.03
  -2   2  -3   16.46    0.94
   2   2   3   16.16    1.11
  -2  -2   3   16.81    1.14
   2  -2  -3   16.55    1.04
   2   2   3   16.86    1.26
   3   2  -3   60.79    3.08
  -3  -2  -3   60.28    2.60
   3  -2   3   58.01    3.04
  -3   2   3   62.00    2.62
   3  -2   3   62.72    2.62
   3   2  -3   58.18    2.38
  -3   2   3   58.80    2.86
   3   2   3   58.37    2.96
  -3   2  -3   61.41    2.54
  -3  -2   3   58.89    2.67
   3  -2  -3   62.40    2.86
  -3   2  -3   61.63    2.78
  -3  -2   3   63.44    2.95
   3  -2  -3   58.84    2.79
   3   2   3   67.30    3.27
   3   2   3   62.35    2.44
  -4  -2  -3   22.04    1.39
   4  -2   3   21.73    1.70
   4   2  -3   21.89    1.03
   4   2  -3   21.67    1.74
  -4   2   3   22.69    1.65
  -4   2   3   21.11    1.23
   4  -2   3   22.47    1.41
   4   2   3   19.47    1.86
  -4  -2   3   17.12    1.39
   4  -2  -3   20.30    1.39
   4   2   3   21.37    2.06
  -4  -2   3   17.76    1.32
   4  -2  -3   19.20    1.42
   4   2   3   18.94    0.88
  -4   2  -3   17.77    1.02
  -4   2  -3   17.88    1.31
   5   2  -3  221.89    9.57
  -5  -2  -3  230.73    8.81
   5  -2   3  231.78    9.07
  -5   2   3  228.31    8.52
   5   2  -3  235.44    8.23
   5  -2   3  240.66    9.72
  -5   2   3  230.72    9.17
  -5   2  -3  248.86    9.32
   5   2   3  233.35    9.82
   5   2   3  242.96    8.46
   5  -2  -3  237.29    9.57
  -5  -2   3  230.38    9.27
  -5   2  -3  244.62    8.78
   5  -2  -3  246.03    9.63
   5   2   3  246.38   10.08
  -6   2   3   17.83    1.07
   6  -2   3   16.61    2.08
  -6  -2  -3   16.18    1.68
   6  -2   3   16.49    1.81
   6   2  -3   16.20    2.14
  -6   2   3   18.66    2.06
   6   2  -3   20.45    2.16
   6   2  -3   17.60    0.81
   6   2   3   20.07    2.25
   6  -2  -3   18.64    2.03
  -6   2  -3   19.04    1.11
  -6  -2   3   21.92    2.14
   6   2   3   21.86    2.43
   6  -2  -3   21.42    2.08
  -6   2  -3   18.38    1.85
   7  -2   3  217.10    9.75
   7  -2   3  220.74    9.19
   7   2  -3  224.44    9.59
  -7  -2  -3  220.46    8.89
  -7   2   3  209.36    9.19
  -7   2   3  220.44    8.08
   7   2  -3  221.22    9.77
   7  -2  -3  219.52    9.39
  -7  -2   3  210.11    9.03
  -7   2  -3  222.43    8.04
   7   2   3  226.70    9.86
  -7   2  -3  211.16    8.92
   7   2   3  218.23    9.60
   7  -2  -3  221.14    9.35
  -8   2   3   40.58    1.85
   8   2  -3   45.72    3.24
   8   2  -3   38.30    3.73
   8  -2   3   35.85    2.80
  -8   2   3   38.95    2.99
   8  -2   3   41.56    3.92
  -8  -2  -3   38.64    2.73
  -8  -2   3   47.63    3.21
   8  -2  -3   37.85    2.89
   8  -2  -3   42.57    3.08
   8   2   3   42.59    3.24
  -8   2  -3   39.06    2.80
   8   2   3   34.53    3.59
  -8   2  -3   42.78    1.92
   9  -2   3   11.58    2.04
   9  -2   3   11.23    1.87
  -9  -2  -3    9.73    1.64
   9   2  -3   13.13    2.16
   9   2  -3   10.18    1.93
  -9   2   3    9.47    1.80
   9  -2  -3   11.59    1.94
   9   2   3   12.25    2.24
   9  -2  -3   12.68    2.02
  -9   2  -3   11.25    1.83
  -9  -2   3   10.87    1.91
   9   2   3   14.72    2.32
  10   2  -3   22.77    2.95
 -10  -2  -3   24.20    2.75
  10   2  -3   16.82    2.75
  10  -2   3   23.60    2.83
 -10   2   3   21.84    2.82
  10  -2   3   22.74    3.04
  10   2   3   23.53    3.05
 -10   2  -3   21.08    2.57
  10  -2  -3   23.81    2.97
  10  -2  -3   25.75    2.94
  10   2   3   22.15    3.09
 -10  -2   3   23.01    2.78
  11  -2   3  112.70    6.38
  11   2  -3  104.12    6.63
 -11  -2  -3  102.72    5.95
  11   2  -3  113.52    6.60
 -11   2   3  119.56    6.51
  11  -2   3  112.44    6.86
 -11  -2   3  124.55    6.54
  11   2   3  117.84    7.25
  11  -2  -3  117.13    6.75
  11  -2  -3  105.47    6.40
  11   2   3  124.03    7.06
 -12   2   3    8.52    2.06
  12   2  -3   10.06    2.28
  12  -2   3    8.51    2.05
  12   2  -3    8.41    2.01
 -12  -2  -3    9.94    2.12
  12  -2   3   10.67    2.04
 -12   2  -3   14.60    2.46
  12   2   3   12.34    2.29
  12  -2  -3   12.03    2.21
  12   2   3   12.62    2.58
 -12  -2   3   10.26    2.01
  12  -2  -3   10.48    2.21
  13  -2   3   40.85    4.68
 -13  -2  -3   35.96    4.01
 -13   2   3   34.09    3.95
  13   2  -3   38.04    4.58
  13  -2   3   41.01    4.26
  13   2   3   34.41    4.34
  13  -2  -3   42.59    4.66
  13  -2  -3   37.55    4.17
 -13  -2   3   42.60    4.15
  13   2   3   34.91    4.21
 -13   2  -3   32.66    3.82
  14   2  -3    0.97    1.15
  14  -2   3    1.56    1.12
 -14  -2  -3    2.33    0.98
  14  -2   3   -0.04    1.05
 -14   2   3    2.19    1.13
 -14  -2   3    2.53    1.38
  14  -2  -3    2.92    1.30
  14   2   3    1.56    1.29
  14   2   3    2.40    1.15
 -14   2  -3    0.00    0.86
  14  -2  -3   -0.02    0.93
 -14  -2   3    2.73    1.24
  15  -2   3    1.88    1.04
 -15   2   3    1.31    1.09
  15   2  -3    1.13    1.32
 -15  -2  -3    0.59    1.17
 -15  -2   3    2.54    1.05
  15   2   3    2.28    1.32
 -15  -2   3    0.36    1.15
  15   2   3    0.61    1.12
  15  -2  -3   -0.65    0.95
 -15   2  -3   -0.61    0.96
   0   3   3  431.37   16.02
   0   3  -3  442.79   15.91
   0   3   3  448.25   15.98
   0  -3  -3  453.76   16.05
   0  -3  -3  455.33   15.12
   0  -3   3  456.02   15.34
   0   3   3  451.10   15.08
   0  -3   3  429.43   16.12
   0   3  -3  462.56   15.76
   1   3  -3  134.18    5.42
   1  -3   3  145.70    5.22
   1  -3   3  135.65    5.59
  -1  -3  -3  143.60    4.82
  -1  -3  -3  140.08    5.60
  -1   3   3  141.98    5.06
   1   3  -3  130.30    5.30
  -1  -3  -3  143.22    4.84
  -1   3   3  144.52    5.53
  -1  -3   3  133.83    5.50
  -1  -3   3  135.60    4.97
  -1   3  -3  141.76    5.33
   1  -3  -3  133.92    5.34
   1   3   3  136.32    5.38
   1   3   3  145.18    5.52
   1  -3  -3  144.48    5.36
  -2   3   3   96.14    3.88
  -2   3   3   91.74    3.73
   2  -3   3   91.48    3.46
  -2  -3  -3   92.98    3.42
   2   3  -3   87.23    3.61
   2  -3   3   89.14    4.06
   2   3  -3   89.96    4.02
   2   3   3   85.67    3.52
   2   3   3   85.10    3.78
  -2  -3   3   86.46    3.31
   2  -3  -3   84.00    3.57
   2  -3  -3   88.38    3.61
  -2   3  -3   84.93    3.47
  -2   3  -3   87.09    3.52
  -2  -3   3   81.88    3.75
   3  -3   3  176.75    6.64
  -3  -3  -3  161.44    7.20
   3   3  -3  173.42    7.30
  -3   3   3  184.54    6.90
  -3   3   3  186.01    6.95
   3   3  -3  170.61    6.58
  -3  -3  -3  185.00    6.57
   3  -3   3  190.73    7.42
  -3   3  -3  177.25    6.64
  -3   3  -3  175.93    6.69
   3  -3  -3  180.06    6.88
   3   3   3  165.06    6.52
  -3  -3   3  169.08    7.03
   3  -3  -3  189.22    6.96
  -3  -3   3  172.85    6.48
   3   3   3  176.05    7.13
   4  -3   3   92.06    4.25
  -4   3   3   80.58    3.50
  -4  -3  -3   76.01    3.41
  -4   3   3   83.06    3.81
   4   3  -3   74.41    3.15
   4   3  -3   73.77    4.03
   4  -3   3   85.25    3.52
   4  -3  -3   81.07    3.86
   4   3   3   82.43    4.11
   4   3   3   82.50    3.30
  -4   3  -3   84.22    3.48
   4  -3  -3   85.98    3.85
  -4  -3   3   81.92    3.58
  -4   3  -3   85.38    3.77
  -4  -3   3   81.95    4.01
   5  -3   3   93.12    4.13
   5   3  -3   90.23    4.78
   5   3  -3   85.25    3.52
   5  -3   3   88.75    4.67
  -5   3   3   93.87    3.91
  -5   3   3  100.61    4.51
  -5  -3  -3   91.00    4.04
   5   3   3   91.92    3.59
   5   3   3   97.38    4.97
  -5   3  -3   98.54    3.91
  -5  -3   3   88.73    4.15
  -5  -3   3   95.97    4.64
   5  -3  -3   94.90    4.46
   5   3   3   96.55    4.78
  -5   3  -3   93.61    4.31
   5  -3  -3   91.49    4.45
  -6   3   3   30.58    1.72
   6  -3   3   32.08    2.11
   6   3  -3   32.47    3.08
   6  -3   3   34.57    2.59
  -6   3   3   29.45    2.29
   6   3  -3   28.79    1.37
  -6  -3  -3   31.84    2.07
   6  -3  -3   33.21    2.28
   6   3   3   30.13    1.27
   6   3   3   28.23    2.93
  -6  -3   3   27.54    2.03
   6  -3  -3   30.71    2.19
  -6  -3   3   28.20    2.23
  -6   3  -3   28.71    2.08
   6   3   3   32.26    3.03
  -6   3  -3   29.49    1.61
  -7   3   3  102.40    5.28
   7   3  -3  100.15    5.66
   7  -3   3  101.09    5.63
  -7   3   3  106.54    4.34
   7   3  -3  108.72    3.87
   7  -3   3  102.65    5.06
  -7  -3  -3   98.70    4.86
  -7  -3   3  106.07    5.05
  -7   3  -3  103.70    4.27
   7   3   3  107.43    5.82
  -7   3  -3   99.39    4.99
   7  -3  -3  100.93    5.23
  -7  -3   3  103.44    5.32
   7  -3  -3  110.07    5.33
   7   3   3   98.55    5.53
  -8   3   3  183.30    6.92
   8  -3   3  171.83    8.63
  -8  -3  -3  186.20    7.82
   8   3  -3  181.94    8.78
  -8   3   3  173.20    8.11
   8  -3   3  178.53    8.03
   8  -3  -3  196.50    8.59
   8  -3  -3  177.39    8.42
  -8  -3   3  186.29    8.54
   8   3   3  194.53    9.00
   8   3   3  177.37    8.95
  -8  -3   3  180.23    8.05
  -8   3  -3  190.63    7.18
  -8   3  -3  189.51    8.17
   9  -3   3   20.39    2.47
   9  -3   3   14.32    2.33
  -9  -3  -3   16.55    2.15
   9   3  -3   15.28    2.44
  -9   3   3   14.29    2.25
   9   3   3   17.83    2.67
  -9  -3   3   14.16    2.11
  -9  -3   3   18.35    2.43
   9  -3  -3   19.51    2.53
  -9   3  -3   20.95    2.42
   9   3   3   16.26    2.62
   9  -3  -3   17.59    2.37
 -10  -3  -3  158.21    7.64
  10  -3   3  158.96    8.58
 -10   3   3  160.43    8.03
  10  -3   3  173.27    8.09
  10   3   3  168.83    8.91
  10   3   3  170.62    8.77
 -10  -3   3  171.56    8.31
  10  -3  -3  173.28    8.45
  10  -3  -3  163.26    8.24
 -10   3  -3  155.73    7.84
 -10  -3   3  168.45    7.86
 -11  -3  -3   15.57    2.38
  11  -3   3   17.61    2.62
 -11   3   3   17.13    2.62
  11   3  -3   13.70    2.53
  11  -3   3   16.51    2.75
 -11   3  -3   17.44    2.48
 -11  -3   3   15.00    2.28
  11   3   3   19.43    3.13
  11   3   3   16.90    2.66
  11  -3  -3   16.84    2.59
  11  -3  -3   20.78    2.84
 -11  -3   3   18.35    2.54
 -12   3   3    7.39    1.92
 -12  -3  -3    5.75    1.73
  12   3  -3    9.26    2.22
  12  -3   3    7.07    1.63
  12  -3   3    6.67    1.93
  12  -3  -3    5.43    1.54
  12  -3  -3    7.77    1.86
 -12  -3   3    8.38    1.77
 -12   3  -3    5.11    1.47
 -12  -3   3    7.85    1.68
  12   3   3    8.68    2.07
  12   3   3    9.72    2.25
  13   3  -3    2.70    1.38
  13  -3   3    2.22    1.36
 -13   3   3    5.34    1.89
  13  -3   3    5.74    1.59
 -13  -3  -3    3.79    1.45
  13  -3  -3    3.51    1.37
 -13  -3   3    4.30    1.38
  13  -3  -3    3.74    1.35
  13   3   3    3.36    1.75
 -13  -3   3    4.16    1.22
  13   3   3    3.69    1.25
 -13   3  -3    2.80    1.26
 -14  -3  -3    5.22    1.67
 -14   3   3   10.68    2.27
  14   3  -3    8.61    2.03
  14  -3   3    6.28    1.92
  14  -3  -3    7.44    1.99
  14  -3  -3    9.57    2.18
 -14  -3   3   10.93    2.04
 -14  -3   3    8.77    1.95
 -14   3  -3    7.50    1.97
  14   3   3   11.48    2.17
 -15  -3  -3    3.85    1.61
 -15  -3  -3    2.53    1.16
  15   3  -3    1.87    1.44
 -15   3   3    3.54    1.51
  15  -3   3    0.28    0.98
  15   3   3    1.64    1.36
 -15  -3   3    2.81    0.97
 -15  -3   3    2.54    1.25
 -15   3  -3    1.65    1.30
  15  -3  -3    2.06    1.17
   0   4   3   29.93    1.13
   0  -4   3   35.14    1.45
   0  -4   3   29.64    1.80
   0   4  -3   26.64    1.59
   0   4  -3   32.73    1.56
   0   4   3   30.46    1.78
   0   4   3   30.56    1.72
   0  -4  -3   28.53    1.70
   1   4  -3  315.70   12.71
  -1   4   3  360.90   13.00
   1  -4   3  367.28   13.17
  -1  -4  -3  356.43   13.10
  -1   4   3  350.65   12.16
   1   4  -3  353.44   12.85
   1  -4   3  364.15   12.37
   1   4   3  385.87   13.67
  -1   4  -3  371.68   13.11
   1  -4  -3  369.55   13.47
  -1  -4   3  368.97   12.75
  -1   4  -3  358.13   13.44
   1   4   3  365.47   13.54
  -1  -4   3  368.00   13.74
   1  -4  -3  379.69   13.57
  -2  -4  -3   23.37    1.09
  -2   4   3   24.70    1.41
  -2  -4  -3   23.54    1.66
   2   4  -3   21.65    1.32
  -2   4   3   22.75    1.53
   2   4  -3   21.91    1.55
   2  -4   3   23.26    1.65
   2  -4   3   23.57    1.17
   2   4   3   20.29    1.49
   2  -4  -3   23.23    1.41
  -2   4  -3   20.90    1.32
  -2   4  -3   21.21    1.25
  -2  -4   3   19.54    1.06
  -2  -4   3   20.77    1.52
   2  -4  -3   21.52    1.33
   2   4   3   19.93    1.34
   3  -4   3  530.00   19.80
  -3  -4  -3  532.57   19.79
   3   4  -3  516.35   19.70
  -3   4   3  552.45   18.90
   3  -4   3  539.30   18.90
  -3   4   3  535.34   19.32
   3   4  -3  518.49   18.99
  -3  -4  -3  555.75   18.47
  -3  -4   3  511.42   19.74
   3  -4  -3  543.90   19.40
   3   4   3  537.41   19.73
   3   4   3  517.35   19.20
   3  -4  -3  579.41   19.65
  -3   4  -3  538.41   19.27
  -3  -4   3  538.38   18.60
  -3   4  -3  545.59   18.91
  -4  -4  -3  104.16    4.26
  -4   4   3  105.84    4.64
   4   4  -3   99.18    5.02
  -4   4   3  105.00    4.51
  -4  -4  -3  103.22    5.02
   4  -4   3  108.50    5.12
   4   4  -3   95.97    4.12
   4  -4   3  110.40    4.35
   4  -4  -3  105.50    4.70
  -4  -4   3  104.32    4.93
   4   4   3  106.20    4.31
   4  -4  -3  111.36    4.83
  -4   4  -3  102.08    4.54
  -4   4  -3  104.90    4.41
   4   4   3  112.46    5.12
  -4  -4   3  102.73    4.28
  -5  -4  -3   99.87    4.19
  -5   4   3   92.33    4.50
   5  -4   3   96.92    4.23
   5  -4   3   98.31    4.99
   5   4  -3   87.37    4.88
  -5   4   3   97.61    4.22
   5   4  -3   91.64    3.79
  -5  -4  -3   90.23    4.80
   5   4   3   84.02    4.68
   5   4   3   96.36    3.76
  -5   4  -3   88.20    4.24
  -5  -4   3   99.64    4.11
   5  -4  -3   90.12    4.49
  -5  -4   3   83.11    4.52
   5  -4  -3   93.29    4.38
  -5   4  -3   94.26    3.98
  -6   4   3   25.06    1.69
  -6   4   3   23.50    2.36
   6  -4   3   26.45    1.85
   6  -4   3   30.43    2.96
  -6  -4  -3   27.75    2.80
  -6  -4  -3   26.13    1.86
   6   4  -3   25.22    1.35
   6   4  -3   27.61    2.88
   6  -4  -3   34.65    2.38
   6   4   3   29.48    1.47
  -6  -4   3   32.15    2.45
  -6  -4   3   30.53    2.03
  -6   4  -3   29.29    2.12
  -6   4  -3   31.64    1.80
   6  -4  -3   29.46    2.18
   6   4   3   28.50    2.91
  -7  -4  -3   57.31    3.83
   7  -4   3   65.24    4.10
  -7  -4  -3   56.33    3.26
   7  -4   3   59.64    3.34
  -7   4   3   58.01    3.62
  -7   4   3   58.80    2.91
   7   4  -3   57.09    2.46
  -7  -4   3   62.73    3.89
   7   4   3   61.11    2.44
   7   4   3   72.20    4.27
   7  -4  -3   60.86    3.67
  -7   4  -3   62.61    2.97
  -7   4  -3   59.51    3.51
  -7  -4   3   54.85    3.29
   7  -4  -3   65.54    3.82
   8   4  -3    2.16    0.91
  -8   4   3    3.60    0.67
  -8  -4  -3    3.35    1.03
  -8   4   3    2.55    1.01
   8  -4   3    4.47    1.29
   8  -4   3    3.15    0.94
   8  -4  -3    3.90    1.04
  -8   4  -3    3.41    0.95
   8  -4  -3    2.04    0.78
   8   4   3    2.69    1.01
  -8  -4   3    4.41    1.12
  -8   4  -3    3.25    0.71
  -8  -4   3    1.83    0.89
   9  -4   3   18.91    2.41
   9   4  -3   18.71    2.83
   9  -4   3   17.19    2.57
  -9  -4  -3   18.88    2.34
  -9   4   3   23.35    2.79
   9   4   3   19.27    2.70
   9  -4  -3   18.81    2.45
  -9  -4   3   22.29    2.77
   9  -4  -3   25.73    2.97
  -9   4  -3   16.77    2.27
  -9  -4   3   17.53    2.20
 -10  -4  -3   25.47    2.89
  10  -4   3   28.96    3.08
  10   4  -3   18.63    2.84
 -10   4   3   20.46    2.78
  10  -4   3   24.57    3.26
  10  -4  -3   25.68    3.09
  10   4   3   16.44    2.64
 -10   4  -3   21.70    2.68
 -10  -4   3   21.55    2.82
  10  -4  -3   25.75    3.02
 -10  -4   3   20.35    2.44
  11  -4   3    6.23    1.42
  11   4  -3    7.16    1.67
 -11   4   3    6.17    1.64
 -11  -4  -3    3.53    1.34
  11  -4   3    4.24    1.45
 -11  -4   3    5.31    1.46
 -11   4  -3    7.46    1.65
 -11  -4   3    4.70    1.30
  11  -4  -3    6.55    1.58
  11  -4  -3    7.10    1.67
  11   4   3    9.26    2.01
 -12  -4  -3    6.27    1.72
  12  -4   3   10.07    2.06
  12  -4   3    6.51    1.95
 -12  -4  -3    9.24    1.97
 -12   4   3    7.21    1.85
  12   4  -3    8.32    2.00
  12  -4  -3   11.58    2.24
 -12  -4   3    8.35    1.71
 -12   4  -3    9.22    1.96
  12   4   3   12.66    2.51
  12  -4  -3   10.36    2.04
 -12  -4   3    7.67    1.86
 -13  -4  -3    4.17    1.50
  13   4  -3    4.79    1.43
  13  -4   3    8.32    2.13
 -13  -4  -3    3.30    1.31
 -13   4   3    6.00    1.88
  13   4   3    5.76    1.65
 -13   4  -3    3.19    1.45
 -13  -4   3    5.03    1.50
 -13  -4   3    4.47    1.29
  13  -4  -3    4.72    1.35
  13  -4  -3    7.19    1.71
  14   4  -3   15.13    3.20
  14  -4   3   18.98    3.13
 -14   4   3   19.29    3.02
 -14  -4  -3   16.08    2.66
 -14  -4  -3   14.51    2.66
 -14  -4   3   14.61    2.21
 -14   4  -3   17.93    3.06
  14   4   3   12.98    2.64
  14  -4  -3   12.08    2.32
 -14  -4   3   11.27    2.23
  14  -4  -3   16.90    2.78
   0   5  -3   35.80    2.01
   0  -5  -3   35.48    2.10
   0   5   3   40.68    2.22
   0   5   3   36.34    2.06
   0  -5   3   34.39    1.64
   0  -5   3   35.00    2.17
   0   5  -3   39.31    1.91
  -1   5   3    8.26    0.62
   1   5  -3    9.25    1.07
   1   5  -3    7.28    0.92
  -1  -5  -3    9.01    1.17
  -1   5   3    7.18    1.05
   1  -5   3    9.04    0.86
   1  -5   3   10.74    1.30
  -1  -5   3    6.80    0.52
  -1   5  -3    8.82    1.04
  -1   5  -3    8.50    0.66
   1   5   3    7.30    1.01
   1  -5  -3    9.64    1.10
   1   5   3    6.76    0.99
   1  -5  -3    9.87    1.10
  -1  -5   3    7.05    1.04
   2   5  -3   51.83    2.60
  -2  -5  -3   55.10    2.99
   2  -5   3   49.32    2.90
   2   5  -3   49.07    2.78
  -2   5   3   55.21    2.86
  -2  -5  -3   55.93    2.03
  -2   5   3   55.00    2.51
   2  -5   3   55.68    2.38
   2   5   3   51.22    2.78
  -2   5  -3   50.45    2.57
   2  -5  -3   52.12    2.66
  -2   5  -3   51.36    2.37
  -2  -5   3   47.85    2.09
   2  -5  -3   51.06    2.54
   2   5   3   49.45    2.61
  -2  -5   3   51.06    2.83
  -3   5   3    3.22    0.71
  -3  -5  -3    4.28    0.99
   3  -5   3    4.37    0.60
   3  -5   3    3.23    0.80
   3   5  -3    3.62    0.86
  -3   5   3    3.17    0.76
  -3  -5  -3    3.67    0.58
   3   5  -3    3.41    0.63
   3  -5  -3    3.61    0.71
  -3  -5   3    3.22    0.80
   3  -5  -3    4.49    0.83
   3   5   3    2.96    0.70
  -3  -5   3    3.90    0.53
  -3   5  -3    3.19    0.66
  -3   5  -3    2.80    0.59
   3   5   3    3.01    0.77
  -4   5   3   38.98    2.37
   4  -5   3   42.00    2.76
   4   5  -3   40.51    2.71
  -4   5   3   42.26    2.38
  -4  -5  -3   37.74    2.02
   4   5  -3   35.67    2.03
   4  -5   3   40.03    2.05
   4  -5  -3   41.26    2.38
  -4   5  -3   42.01    2.36
   4   5   3   41.53    2.25
  -4  -5   3   41.25    2.72
  -4  -5   3   42.56    2.07
   4   5   3   40.72    2.69
   4  -5  -3   43.62    2.59
  -4   5  -3   43.33    2.33
  -5  -5  -3  172.30    7.89
  -5  -5  -3  173.81    6.92
  -5   5   3  181.22    7.27
   5  -5   3  178.61    8.02
   5   5  -3  165.19    6.76
  -5   5   3  184.41    7.44
   5  -5   3  177.23    7.07
   5   5  -3  181.90    8.14
  -5  -5   3  183.14    7.96
  -5   5  -3  187.33    7.41
   5  -5  -3  183.02    7.79
   5   5   3  167.76    7.95
  -5   5  -3  185.12    7.21
  -5  -5   3  177.92    6.95
   5  -5  -3  180.57    7.51
   5   5   3  173.45    6.98
  -6  -5  -3    7.18    1.17
  -6   5   3    6.02    1.02
   6   5  -3    7.04    0.84
   6  -5   3    7.27    1.10
   6  -5   3    6.58    1.40
  -6   5   3    7.67    1.36
   6   5  -3    5.78    1.35
  -6  -5  -3    6.19    1.40
   6  -5  -3    9.17    1.35
   6   5   3    6.01    1.34
  -6  -5   3    8.94    1.17
   6  -5  -3    7.74    1.38
  -6   5  -3    9.10    1.36
  -6   5  -3    7.47    1.04
   6   5   3    7.42    0.87
  -6  -5   3    5.79    1.29
   7   5  -3  246.94    9.26
   7  -5   3  250.99   10.16
  -7   5   3  260.05    9.87
   7  -5   3  246.67   11.12
  -7  -5  -3  243.05    9.91
  -7   5   3  247.17   10.40
  -7  -5  -3  243.81   10.94
   7   5  -3  268.12   11.42
  -7  -5   3  249.15   10.95
   7   5   3  254.34    9.33
   7  -5  -3  263.40   10.66
   7  -5  -3  254.29   10.87
  -7   5  -3  248.94   10.33
  -7   5  -3  262.55    9.89
  -7  -5   3  250.14    9.93
  -8   5   3    7.77    1.14
  -8  -5  -3    6.89    1.59
  -8  -5  -3    7.18    1.45
   8  -5   3    8.75    1.43
   8  -5   3   10.37    1.92
  -8   5   3    8.57    1.67
   8   5  -3   10.99    2.17
   8  -5  -3   10.97    1.83
   8   5   3    7.73    1.70
  -8  -5   3   11.48    1.59
   8  -5  -3    8.35    1.50
  -8   5  -3    8.12    1.44
  -8   5  -3   10.46    1.26
  -8  -5   3    9.38    1.79
   9   5  -3   47.71    4.84
  -9  -5  -3   58.55    4.24
  -9  -5  -3   62.47    3.78
  -9   5   3   60.52    3.02
  -9   5   3   59.71    4.05
   9  -5   3   54.62    3.61
   9  -5   3   57.00    4.35
  -9  -5   3   58.60    4.15
  -9   5  -3   63.13    3.92
   9  -5  -3   60.70    4.00
  -9  -5   3   54.89    3.47
   9  -5  -3   59.99    4.11
  10  -5   3   23.51    2.74
 -10   5   3   16.74    2.50
  10  -5   3   19.78    2.98
 -10  -5  -3   18.32    2.75
  10   5  -3   17.64    2.89
 -10  -5  -3   17.95    2.36
  10  -5  -3   20.71    2.78
  10   5   3   20.30    3.09
 -10   5  -3   18.62    2.51
  10  -5  -3   21.48    2.76
 -10  -5   3   20.48    2.31
 -10  -5   3   20.25    2.76
 -11   5   3    1.35    1.10
  11  -5   3    1.16    1.02
 -11  -5  -3    0.93    0.94
 -11  -5  -3   -1.27    0.76
  11  -5   3    0.69    0.63
  11   5  -3    0.48    1.00
 -11   5  -3    1.50    0.71
  11   5   3    0.77    0.83
 -11  -5   3    0.87    0.80
 -11  -5   3    0.32    0.63
  11  -5  -3   -0.25    0.52
  11  -5  -3    1.19    0.85
 -12   5   3    0.06    0.88
  12   5  -3    1.83    1.13
  12  -5   3    3.07    1.26
 -12  -5  -3    3.78    1.49
 -12  -5  -3    2.82    1.29
 -12  -5   3    2.50    0.93
 -12   5  -3    3.27    1.22
  12  -5  -3    4.27    1.36
 -12  -5   3    1.96    0.95
  12  -5  -3    4.22    1.28
  12   5   3    1.87    0.98
 -13   5   3    2.86    1.33
 -13  -5  -3    0.00    0.85
 -13  -5  -3    0.95    0.98
  13  -5   3    1.64    1.02
  13   5  -3    0.24    1.20
 -13   5  -3    0.70    1.00
 -13  -5   3   -0.67    0.79
 -13  -5   3   -0.06    0.61
  13   5   3    0.98    0.87
  13  -5  -3    0.42    0.80
  13  -5  -3    0.85    0.96
  14  -5   3    9.15    2.22
  14   5  -3    7.44    2.12
 -14  -5  -3    4.37    1.30
 -14  -5  -3    8.54    2.16
 -14   5   3    7.93    2.11
  14   5   3    4.04    1.58
  14  -5  -3    9.14    2.01
 -14  -5   3    8.69    1.64
 -14   5  -3    5.64    1.86
 -14  -5   3    8.65    1.94
   0  -6   3   35.70    2.36
   0  -6   3   37.64    1.72
   0   6  -3   35.08    2.14
   0   6   3   37.89    2.21
   0  -6  -3   36.67    2.27
   0   6   3   37.22    2.33
   0   6  -3   37.97    2.02
  -1   6   3   59.02    3.22
  -1   6   3   60.05    2.47
   1  -6   3   65.95    2.74
   1  -6   3   59.61    3.32
  -1  -6  -3   57.67    3.22
   1   6  -3   60.50    3.07
   1   6  -3   67.76    3.13
  -1   6  -3   61.09    3.18
  -1  -6   3   64.81    3.46
   1  -6  -3   63.77    3.30
  -1   6  -3   65.48    2.90
   1  -6  -3   63.77    3.19
   1   6   3   67.49    3.35
   1   6   3   64.24    3.35
  -1  -6   3   66.46    2.61
   2   6  -3   22.04    1.55
   2  -6   3   24.15    1.87
  -2  -6  -3   20.53    2.05
  -2   6   3   22.76    1.41
   2   6  -3   23.18    1.69
   2  -6   3   21.46    1.31
  -2   6   3   22.08    1.73
  -2  -6   3   27.12    2.02
  -2  -6   3   27.18    1.30
  -2   6  -3   27.54    1.58
   2   6   3   26.06    1.87
   2   6   3   27.13    1.94
   2  -6  -3   26.18    1.72
   2  -6  -3   28.61    1.91
  -2   6  -3   23.83    1.72
  -3   6   3  228.26    9.21
  -3   6   3  231.49    8.73
   3   6  -3  214.38    8.84
   3  -6   3  232.57    8.63
   3  -6   3  216.92    9.54
  -3  -6  -3  242.48    8.06
   3   6  -3  237.45    9.48
   3  -6  -3  242.35    9.50
  -3  -6   3  230.72    9.65
  -3   6  -3  237.07    8.85
  -3  -6   3  239.11    8.41
   3   6   3  229.96    9.21
   3   6   3  222.58    9.56
  -3   6  -3  234.62    9.22
   3  -6  -3  237.08    9.16
  -4  -6  -3  140.03    6.63
   4  -6   3  148.36    6.75
   4   6  -3  151.28    6.75
  -4   6   3  141.40    6.18
  -4  -6  -3  141.61    5.43
  -4   6   3  138.82    5.97
   4  -6   3  142.68    5.74
   4   6  -3  133.53    5.78
   4   6   3  144.06    6.62
  -4  -6   3  140.93    6.56
  -4  -6   3  144.71    5.48
   4  -6  -3  143.66    6.11
  -4   6  -3  137.83    5.90
   4  -6  -3  152.51    6.49
   4   6   3  129.54    5.92
  -4   6  -3  148.41    6.09
  -5   6   3   18.52    1.90
   5  -6   3   20.05    1.45
   5   6  -3   19.08    2.41
  -5  -6  -3   20.59    1.49
  -5   6   3   18.67    2.01
   5  -6   3   20.23    2.37
   5   6  -3   19.51    1.40
  -5  -6  -3   19.08    2.34
  -5   6  -3   16.68    1.74
  -5  -6   3   15.45    2.01
   5   6   3   18.64    2.26
  -5  -6   3   17.89    1.26
   5  -6  -3   14.65    1.84
   5   6   3   16.64    1.65
  -5   6  -3   18.13    1.72
   5  -6  -3   19.11    1.90
   6   6  -3   62.15    2.96
   6  -6   3   57.59    3.13
   6   6  -3   63.30    4.12
  -6  -6  -3   57.51    3.90
  -6   6   3   60.55    3.33
  -6   6   3   57.94    3.55
   6  -6   3   61.24    4.04
  -6  -6  -3   63.03    3.24
  -6  -6   3   60.11    3.81
   6  -6  -3   57.77    3.35
  -6   6  -3   60.65    3.15
   6   6   3   54.06    2.87
  -6  -6   3   61.59    2.98
   6  -6  -3   62.75    3.72
   6   6   3   57.66    3.89
  -6   6  -3   55.90    3.29
  -7  -6  -3    9.37    1.42
   7   6  -3    7.46    0.94
   7   6  -3    5.41    1.43
   7  -6   3    7.00    1.18
  -7   6   3    4.67    1.21
  -7   6   3    9.04    1.34
   7  -6   3    7.97    1.63
  -7  -6  -3    7.33    1.64
  -7  -6   3    6.41    1.06
   7  -6  -3    6.60    1.29
  -7  -6   3    9.76    1.77
   7   6   3    4.53    1.23
   7  -6  -3    6.80    1.37
   7   6   3    6.90    0.88
  -7   6  -3    9.97    1.29
  -7   6  -3    8.13    1.39
  -8  -6  -3   15.23    2.42
  -8  -6  -3   14.15    1.87
   8   6  -3   11.18    2.20
   8  -6   3   13.34    2.27
  -8   6   3   12.60    2.06
   8  -6   3   14.76    1.88
  -8   6   3   12.45    1.54
  -8   6  -3   15.10    2.03
   8  -6  -3   17.26    2.33
  -8   6  -3   15.20    1.68
   8  -6  -3   10.66    1.69
  -8  -6   3   16.57    2.36
   8   6   3   13.14    2.23
  -8  -6   3   13.76    1.71
  -9   6   3    0.36    0.86
   9  -6   3    0.65    0.55
  -9  -6  -3    1.65    0.98
   9  -6   3    0.11    0.83
   9   6  -3    1.01    0.93
  -9   6   3    1.00    0.44
  -9  -6  -3    1.52    0.97
  -9   6  -3    0.50    0.56
  -9  -6   3    1.19    0.63
   9   6   3    0.99    0.75
  -9   6  -3    1.05    0.49
   9  -6  -3    0.61    0.59
  -9  -6   3    1.35    0.88
   9  -6  -3    0.86    0.70
 -10   6   3   10.51    2.10
 -10  -6  -3   10.99    2.19
  10  -6   3   11.08    2.18
  10   6  -3   11.22    2.34
  10  -6   3   13.20    1.98
 -10  -6  -3    9.15    1.73
  10  -6  -3   11.57    2.01
 -10  -6   3   12.07    1.73
  10   6   3   12.64    2.43
 -10  -6   3    8.98    1.92
  10  -6  -3   12.31    2.28
 -10   6  -3    7.80    1.62
  11  -6   3    4.84    1.82
 -11  -6  -3    4.87    1.55
 -11   6   3    5.10    1.56
  11   6  -3    3.92    1.43
 -11  -6  -3    4.43    1.34
  11  -6  -3    4.72    1.44
 -11  -6   3    5.14    1.24
 -11  -6   3    7.38    1.70
 -11   6  -3    5.22    1.39
  11  -6  -3    4.84    1.32
  11   6   3    6.07    1.69
 -12  -6  -3    6.49    1.50
  12   6  -3    5.33    1.86
 -12  -6  -3    5.99    1.84
 -12   6   3    7.27    1.86
  12  -6   3    7.16    2.13
 -12  -6   3    9.54    1.57
  12   6   3    7.85    1.94
 -12   6  -3    4.66    1.48
  12  -6  -3    7.32    1.76
 -12  -6   3    7.54    1.74
  12  -6  -3    6.29    1.72
  13   6  -3    2.97    1.35
  13  -6   3    2.61    1.48
 -13   6   3    1.65    1.21
 -13  -6  -3    1.35    0.81
 -13  -6  -3    1.84    1.14
  13  -6  -3    2.13    1.14
  13   6   3    3.86    1.41
 -13  -6   3    3.07    0.90
  13  -6  -3    2.68    0.88
 -13  -6   3    3.30    1.42
 -13   6  -3   -0.32    0.92
  14   6  -3    3.68    1.61
  14  -6   3    4.30    1.63
 -14   6   3    9.91    2.31
 -14  -6  -3    4.66    1.84
  14   6   3    5.99    2.07
 -14  -6   3    7.10    1.40
 -14   6  -3    5.97    2.11
 -14  -6   3    3.61    1.55
   0  -7  -3   10.52    1.41
   0  -7   3    9.98    0.73
   0   7   3   12.94    1.52
   0   7   3    8.27    1.33
   0  -7   3    8.71    1.34
   0   7  -3   11.15    1.22
   0   7  -3    9.63    1.28
  -1  -7  -3   13.66    1.66
  -1   7   3   11.47    0.74
   1   7  -3    9.62    1.34
  -1   7   3   13.20    1.67
   1   7  -3   14.86    1.53
   1  -7   3   15.70    1.83
  -1   7  -3   10.33    0.97
  -1   7  -3    8.92    1.30
   1  -7  -3   13.13    1.49
  -1  -7   3   12.25    0.75
   1  -7  -3   11.30    1.49
  -1  -7   3    9.50    1.42
   1   7   3   10.98    1.41
   1   7   3    8.79    1.38
  -1   7  -3   12.87    1.25
  -2   7   3   13.66    1.67
  -2  -7  -3   15.27    1.87
   2   7  -3   14.20    1.65
   2  -7   3   10.42    1.55
   2   7  -3   13.39    1.53
  -2   7   3   14.81    1.27
   2  -7   3   13.84    1.06
  -2  -7   3   15.41    0.87
  -2   7  -3   12.27    1.50
   2  -7  -3   14.69    1.54
  -2  -7   3   12.64    1.69
  -2   7  -3   14.41    1.10
   2   7   3   15.65    1.82
   2   7   3   16.35    1.80
   2  -7  -3   15.68    1.74
   3   7  -3   50.19    2.84
  -3   7   3   47.08    3.00
   3  -7   3   54.01    2.59
   3   7  -3   54.74    3.19
   3  -7   3   54.81    3.39
  -3  -7  -3   55.33    3.33
  -3  -7  -3   52.66    1.97
  -3   7   3   50.29    2.70
   3   7   3   50.03    3.19
  -3  -7   3   53.43    2.31
  -3   7  -3   55.76    2.75
   3  -7  -3   52.28    2.90
  -3  -7   3   53.13    3.30
   3   7   3   52.02    3.05
  -3   7  -3   59.52    3.12
   3  -7  -3   55.97    3.20
   4  -7   3  161.96    7.37
   4   7  -3  142.69    6.35
   4  -7   3  156.24    6.23
  -4  -7  -3  163.68    5.63
  -4  -7  -3  144.24    7.09
  -4   7   3  150.41    6.75
  -4   7   3  149.49    6.39
   4   7  -3  148.74    7.09
  -4  -7   3  136.71    6.81
   4   7   3  146.90    6.40
  -4   7  -3  142.02    6.12
   4  -7  -3  154.62    6.42
  -4  -7   3  151.22    5.62
   4  -7  -3  150.22    6.76
   4   7   3  145.04    6.91
  -4   7  -3  148.81    6.41
   5  -7   3   32.34    3.24
  -5   7   3   34.78    2.48
   5   7  -3   32.01    2.12
  -5  -7  -3   33.22    1.84
  -5  -7  -3   37.86    2.98
  -5   7   3   36.92    2.51
   5   7  -3   38.74    3.00
   5  -7   3   35.30    2.11
  -5   7  -3   35.82    2.36
   5   7   3   31.98    2.27
   5   7   3   43.96    3.08
   5  -7  -3   34.43    2.35
  -5   7  -3   36.49    2.37
   5  -7  -3   36.81    2.68
  -5  -7   3   35.63    1.92
  -5  -7   3   33.98    2.71
   6  -7   3    1.53    0.79
   6  -7   3    2.13    0.57
  -6   7   3    2.18    0.96
   6   7  -3    0.84    0.83
  -6   7   3    1.31    0.78
  -6  -7  -3    2.56    1.01
  -6  -7  -3    1.69    0.63
   6   7  -3    2.60    0.73
  -6   7  -3    2.58    0.76
   6  -7  -3    1.02    0.60
  -6  -7   3    0.23    0.60
   6   7   3    1.53    0.84
  -6  -7   3    1.03    0.44
   6  -7  -3    1.29    0.57
   6   7   3   -0.34    0.53
  -6   7  -3    1.99    0.72
  -7   7   3   33.52    3.13
   7   7  -3   33.62    3.59
   7  -7   3   30.97    3.48
  -7   7   3   33.28    2.42
   7   7  -3   34.46    2.07
   7  -7   3   30.58    2.23
  -7  -7  -3   36.07    3.65
  -7  -7  -3   32.59    2.19
   7   7   3   31.57    3.55
  -7  -7   3   30.15    3.25
  -7  -7   3   32.30    2.08
   7   7   3   33.57    2.05
   7  -7  -3   38.08    3.53
  -7   7  -3   31.71    2.27
  -7   7  -3   33.24    2.49
   7  -7  -3   35.47    2.58
   8  -7   3   62.36    3.78
  -8  -7  -3   65.52    4.59
  -8   7   3   66.99    3.75
  -8   7   3   69.95    4.35
  -8  -7  -3   75.08    3.77
   8  -7   3   62.73    4.63
  -8  -7   3   71.54    3.60
   8  -7  -3   65.14    4.43
  -8  -7   3   67.92    4.55
  -8   7  -3   68.08    3.72
   8  -7  -3   73.32    4.30
  -8   7  -3   64.45    4.01
  -9   7   3   68.17    3.70
  -9  -7  -3   67.76    3.75
   9  -7   3   65.39    3.97
  -9   7   3   71.09    4.48
   9  -7   3   62.87    4.82
  -9  -7  -3   59.84    4.56
   9  -7  -3   58.59    4.39
  -9  -7   3   70.98    4.75
  -9   7  -3   72.99    3.80
   9  -7  -3   69.97    4.42
  -9  -7   3   73.72    3.82
  -9   7  -3   68.54    4.29
  10   7  -3   57.76    5.65
  10  -7   3   55.76    5.50
 -10  -7  -3   56.35    4.51
 -10   7   3   59.11    4.28
 -10  -7  -3   62.60    3.64
  10  -7  -3   69.24    4.49
 -10  -7   3   62.96    4.62
  10   7   3   53.83    5.41
 -10   7  -3   60.74    4.21
  10  -7  -3   72.32    4.90
 -10  -7   3   61.45    3.63
 -11   7   3   62.57    4.55
  11  -7   3   64.31    6.05
 -11  -7  -3   58.44    4.72
 -11   7  -3   59.79    4.38
 -11  -7   3   68.54    3.96
  11  -7  -3   71.32    4.82
  11  -7  -3   63.53    4.86
 -11  -7   3   74.86    5.10
  12  -7   3    2.18    1.17
 -12   7   3    0.70    1.01
 -12  -7  -3    3.19    1.55
  12   7  -3    1.35    0.86
  12   7   3    1.33    1.04
 -12  -7   3    1.41    0.54
 -12   7  -3    1.90    1.18
  12  -7  -3    3.13    1.13
  12  -7  -3    1.78    1.14
 -12  -7   3    3.32    1.29
  13   7  -3   18.15    3.41
 -13  -7  -3   14.40    2.88
  13  -7   3   15.24    2.94
 -13   7   3   15.86    2.78
 -13   7  -3   17.98    2.98
 -13  -7   3   15.35    2.78
  13   7   3   16.96    3.01
 -14   7   3   24.39    3.50
 -14  -7  -3   22.74    3.67
 -14   7  -3   17.69    3.16
 -14  -7   3   21.81    3.50
   0  -8   3   48.44    2.15
   0   8  -3   43.41    2.79
   0   8   3   47.89    2.83
   0  -8   3   47.83    3.12
   0   8   3   43.97    2.93
   0   8  -3   49.91    2.64
   0  -8  -3   46.53    2.95
  -1  -8  -3   68.78    3.95
   1   8  -3   76.64    3.76
  -1   8   3   72.60    2.79
  -1   8   3   75.75    4.07
   1  -8   3   76.42    4.19
   1   8  -3   74.13    3.87
  -1  -8   3   77.04    3.04
   1   8   3   75.19    4.09
  -1   8  -3   79.60    3.58
  -1   8  -3   63.87    3.78
   1   8   3   79.53    4.04
   1  -8  -3   74.85    4.05
   1  -8  -3   74.07    3.84
  -1  -8   3   75.40    4.20
  -1   8  -3   78.45    3.25
   2   8  -3  122.25    5.54
   2  -8   3  123.17    6.03
  -2   8   3  119.75    5.75
  -2  -8  -3  130.61    5.98
  -2   8   3  119.06    4.79
   2   8  -3  111.72    5.50
   2  -8   3  119.92    5.12
  -2   8  -3  113.99    5.49
   2   8   3  118.73    5.59
   2  -8  -3  108.80    5.52
   2   8   3  122.96    5.68
   2  -8  -3  116.79    5.32
  -2  -8   3  118.72    5.80
  -2   8  -3  122.65    4.83
  -2  -8   3  113.32    4.38
   3   8  -3  182.43    8.20
  -3  -8  -3  196.73    8.53
   3   8  -3  193.86    7.96
   3  -8   3  177.90    8.52
   3  -8   3  191.23    7.52
  -3   8   3  186.66    8.21
  -3   8   3  195.07    7.47
  -3  -8   3  185.40    8.40
  -3   8  -3  183.03    7.99
  -3  -8   3  187.38    6.84
   3  -8  -3  182.30    7.81
  -3   8  -3  201.42    7.48
   3   8   3  187.41    8.31
   3   8   3  196.89    8.14
   3  -8  -3  185.93    8.27
   4  -8   3   54.56    2.83
   4   8  -3   55.71    3.12
  -4   8   3   53.21    3.33
  -4  -8  -3   49.36    3.49
  -4   8   3   58.71    3.12
   4  -8   3   54.86    3.70
   4   8  -3   55.35    3.54
  -4  -8   3   53.65    2.39
   4   8   3   52.17    3.18
   4   8   3   50.88    3.46
  -4   8  -3   54.05    3.19
   4  -8  -3   56.15    3.48
  -4   8  -3   53.00    2.92
   4  -8  -3   54.21    3.08
  -4  -8   3   51.98    3.47
   5  -8   3   17.13    2.34
  -5   8   3   13.65    1.85
   5  -8   3   18.25    1.75
  -5   8   3   15.09    1.89
   5   8  -3   14.91    1.72
  -5  -8  -3   16.38    2.28
   5   8  -3   21.37    2.67
   5   8   3   16.72    1.90
  -5   8  -3   14.18    1.70
   5  -8  -3   17.05    1.92
  -5  -8   3   17.77    1.17
  -5  -8   3   17.30    2.35
   5  -8  -3   18.42    2.25
  -5   8  -3   15.55    1.88
   5   8   3   16.35    2.32
  -6   8   3    6.11    1.32
   6   8  -3    7.73    1.28
  -6   8   3   10.14    1.67
   6   8  -3    8.86    1.92
  -6  -8  -3    7.29    1.65
   6  -8   3    7.48    1.60
   6  -8   3    7.51    1.14
   6  -8  -3    7.18    1.48
   6  -8  -3   11.18    1.69
  -6   8  -3    7.69    1.36
  -6  -8   3    7.68    0.97
   6   8   3    7.15    1.64
  -6   8  -3    9.07    1.46
  -6  -8   3    5.88    1.49
   6   8   3    8.07    1.38
  -7   8   3  113.95    5.60
   7  -8   3  110.60    6.50
   7   8  -3  112.59    5.09
  -7  -8  -3  112.77    6.40
   7  -8   3  107.75    5.30
  -7   8   3  114.26    5.79
   7   8  -3  116.11    6.64
   7   8   3  109.26    5.11
   7  -8  -3  111.26    5.68
   7   8   3  107.43    6.39
  -7   8  -3  108.69    5.54
  -7  -8   3  102.55    6.11
  -7  -8   3  120.03    4.97
   7  -8  -3  118.37    6.33
  -7   8  -3  121.80    5.56
  -8   8   3   24.53    2.89
   8   8  -3   28.87    3.68
  -8   8   3   30.05    2.39
  -8  -8  -3   29.60    3.45
   8  -8   3   33.15    3.78
   8  -8  -3   30.45    3.42
  -8  -8   3   28.60    1.95
   8   8   3   25.46    3.31
  -8  -8   3   36.52    3.83
   8  -8  -3   34.87    3.31
  -8   8  -3   22.78    2.44
  -8   8  -3   29.94    2.97
  -9   8   3    1.05    1.09
   9   8  -3    2.65    1.39
   9  -8   3    3.73    1.32
  -9   8   3    4.86    1.06
  -9  -8  -3    3.41    1.20
  -9   8  -3    1.30    0.81
   9  -8  -3    2.31    0.93
  -9  -8   3    1.85    0.45
   9   8   3    1.53    0.73
  -9  -8   3    2.31    1.08
  -9   8  -3    1.03    0.69
   9  -8  -3    1.18    0.92
  10   8  -3   33.77    4.27
 -10   8   3   38.50    3.89
 -10  -8  -3   36.57    4.11
  10  -8   3   36.02    4.35
 -10  -8   3   46.33    4.57
 -10   8  -3   41.16    3.96
  10  -8  -3   39.28    4.28
  10  -8  -3   43.38    4.14
 -11  -8  -3   22.37    3.32
 -11   8   3   29.98    3.56
  11  -8   3   29.51    4.05
 -11   8  -3   22.70    3.01
  11  -8  -3   23.06    3.30
  11  -8  -3   30.21    3.53
  11   8   3   18.50    3.08
 -11  -8   3   23.97    3.31
 -12  -8  -3    6.31    1.99
  12  -8   3    3.73    1.58
  12   8  -3    1.29    1.05
 -12   8   3    7.33    1.84
  12   8   3    3.48    1.37
  12  -8  -3    2.79    1.01
 -12   8  -3    4.52    1.49
 -12  -8   3    6.58    1.80
 -13  -8  -3   14.63    2.93
  13  -8   3    8.33    2.08
 -13   8   3   14.36    2.67
  13   8  -3    6.46    2.13
 -13  -8   3   10.89    2.44
 -13   8  -3   11.33    2.45
  13   8   3    8.58    2.41
   0   9  -3  257.16   10.35
   0   9   3  250.10   10.62
   0   9  -3  275.69    9.48
   0  -9   3  272.66   11.26
   0  -9  -3  280.63   11.09
   0   9  -3  265.10   10.81
   0   9   3  246.31   10.86
   1  -9   3   30.10    2.95
   1   9  -3   29.04    2.07
   1   9  -3   30.36    2.26
  -1  -9  -3   26.79    2.68
  -1   9   3   26.11    2.65
  -1  -9   3   33.32    2.61
   1   9   3   28.23    2.25
  -1   9  -3   33.12    2.05
  -1   9  -3   27.67    2.26
   1  -9  -3   31.74    2.23
   1  -9  -3   30.73    2.43
  -1  -9   3   33.20    1.53
  -1   9  -3   33.71    1.76
   1   9   3   29.42    2.80
   2  -9   3   38.64    2.92
   2  -9   3   39.56    2.26
   2   9  -3   39.37    2.61
  -2  -9  -3   32.36    2.64
  -2   9   3   35.68    1.87
   2   9  -3   35.58    2.49
  -2   9   3   36.74    2.75
   2   9   3   37.40    2.76
   2  -9  -3   40.49    2.56
   2   9   3   35.14    2.62
  -2  -9   3   39.84    2.93
  -2   9  -3   34.81    2.59
  -2   9  -3   39.68    2.11
   2  -9  -3   36.03    2.70
   3  -9   3   59.19    3.91
  -3   9   3   61.14    3.01
   3   9  -3   55.33    3.51
   3   9  -3   54.44    3.32
  -3   9   3   54.41    3.56
  -3  -9  -3   53.49    3.66
   3  -9   3   62.19    3.06
   3   9   3   48.69    3.44
  -3  -9   3   52.26    3.59
   3  -9  -3   55.42    3.59
   3  -9  -3   56.63    3.27
  -3   9  -3   62.32    3.56
   3   9   3   59.60    3.56
  -3   9  -3   60.55    2.98
   4   9  -3  138.38    6.37
   4  -9   3  135.62    5.97
   4   9  -3  138.32    6.87
  -4   9   3  144.97    6.79
  -4   9   3  147.03    6.14
   4  -9   3  151.92    7.35
  -4  -9  -3  131.97    6.94
  -4   9  -3  141.00    6.65
   4   9   3  141.79    6.63
   4   9   3  140.48    7.00
  -4  -9   3  143.80    7.12
   4  -9  -3  147.24    6.49
   4  -9  -3  144.88    7.04
  -4   9  -3  143.46    6.13
  -5   9   3   15.83    1.95
  -5  -9  -3   17.33    2.45
   5   9  -3   16.55    1.91
   5  -9   3   15.97    1.70
   5  -9   3   15.36    2.34
   5   9  -3   20.39    2.69
  -5   9   3   16.29    2.12
   5  -9  -3   20.20    2.57
  -5   9  -3   19.54    2.01
  -5  -9   3   13.64    2.13
   5   9   3   19.72    2.26
  -5   9  -3   22.89    2.38
   5   9   3   20.98    2.71
   5  -9  -3   23.62    2.33
   6  -9   3  105.44    6.34
   6   9  -3  106.81    5.26
  -6  -9  -3  115.08    6.40
  -6   9   3  119.32    5.84
  -6   9   3  116.34    5.66
   6  -9   3  108.06    5.18
   6   9  -3  117.72    6.40
   6   9   3  115.31    5.42
  -6  -9   3  111.72    6.20
  -6   9  -3  105.45    5.45
  -6   9  -3  111.28    5.34
   6  -9  -3  102.59    5.94
   6  -9  -3  106.68    5.45
   7   9  -3   59.38    3.39
  -7   9   3   66.62    3.95
   7  -9   3   62.83    4.64
  -7   9   3   62.80    3.97
  -7  -9  -3   60.24    4.39
  -7  -9   3   61.62    4.35
  -7   9  -3   65.03    3.85
   7  -9  -3   66.08    4.47
   7   9   3   65.51    4.70
  -7   9  -3   67.34    3.92
   7  -9  -3   63.41    3.90
   8  -9   3    3.76    1.43
   8   9  -3    6.00    1.65
  -8  -9  -3    2.07    1.16
  -8   9   3    6.31    1.49
  -8   9   3    5.61    1.39
   8  -9  -3    3.82    1.28
   8  -9  -3    4.55    1.14
  -8   9  -3    5.00    1.21
  -8   9  -3    4.89    1.17
   8   9   3    5.01    1.53
  -8  -9   3    2.59    1.11
  -9  -9  -3   20.27    3.00
   9  -9   3   19.09    3.05
  -9   9   3   19.87    2.70
  -9   9   3   19.11    2.29
   9   9  -3   19.24    3.12
   9  -9  -3   17.88    2.40
  -9   9  -3   12.99    2.06
  -9   9  -3   17.01    2.09
   9  -9  -3   14.45    2.46
   9   9   3   14.38    2.75
  -9  -9   3   18.68    2.76
 -10   9   3   16.30    2.50
  10  -9   3   13.74    2.71
  10   9  -3   10.40    2.38
 -10  -9  -3   10.36    2.21
 -10  -9   3   13.85    2.43
  10  -9  -3   13.94    2.51
  10  -9  -3   13.84    2.23
 -10   9  -3   12.51    2.20
  10   9   3   13.27    2.73
 -11  -9  -3   29.14    3.95
 -11   9   3   32.67    3.72
  11  -9   3   30.48    4.23
  11  -9  -3   29.92    3.88
  11   9   3   24.81    3.75
 -11  -9   3   32.95    3.96
 -11   9  -3   28.36    3.41
 -12   9   3    3.59    1.47
  12   9  -3    5.65    1.56
  12  -9   3    7.20    1.98
 -12  -9  -3    2.13    1.34
 -12   9  -3    3.69    1.50
  12   9   3    3.96    1.54
 -12  -9   3    5.40    1.66
 -13  -9  -3   10.21    2.31
 -13   9   3   14.94    2.72
  13  -9   3   11.19    2.87
  13   9  -3   12.05    2.66
 -13   9  -3   13.52    2.77
  13   9   3    8.72    2.15
 -13  -9   3   10.14    2.37
   0  10   3    1.05    0.87
   0  10  -3    1.59    0.58
   0 -10   3    1.32    0.73
   0  10   3    1.68    0.68
   0  10  -3    1.16    0.72
   0 -10  -3    1.14    0.68
   1  10  -3    5.52    1.23
  -1  10   3    7.72    1.55
   1  10  -3    9.72    1.44
  -1 -10  -3   10.00    1.67
   1 -10   3    9.13    1.68
   1 -10  -3   10.02    1.61
   1  10   3   10.36    1.60
   1 -10  -3    8.64    1.37
  -1  10  -3    7.87    1.44
  -1 -10   3   10.06    1.75
   1  10   3    7.46    1.55
  -2 -10  -3   19.83    2.40
  -2  10   3   15.73    2.23
   2 -10   3   12.31    1.99
   2 -10   3   20.68    1.93
   2  10  -3   13.49    1.88
   2  10  -3   16.88    2.02
  -2  10  -3   19.37    1.41
  -2  10  -3   15.02    2.06
   2  10   3   14.85    2.01
   2 -10  -3   21.99    2.25
   2 -10  -3   16.71    2.25
   2  10   3   18.09    2.26
  -2 -10   3   13.76    2.08
  -3 -10  -3   13.47    2.07
   3 -10   3   11.26    1.38
   3 -10   3   13.46    2.15
   3  10  -3   10.64    1.64
   3  10  -3   10.62    1.72
  -3  10   3   10.29    1.80
   3 -10  -3   10.11    1.77
  -3  10  -3   11.78    1.82
  -3 -10   3    8.62    1.66
   3 -10  -3   11.05    1.53
   3  10   3   12.10    1.86
   3  10   3    8.45    1.58
  -3  10  -3    9.82    1.23
  -4  10   3   61.46    3.97
   4  10  -3   63.64    3.69
   4  10  -3   57.02    3.90
   4 -10   3   62.91    3.29
   4 -10   3   62.76    4.32
  -4 -10  -3   56.78    4.00
   4 -10  -3   58.96    3.97
   4 -10  -3   55.17    3.42
  -4  10  -3   66.77    3.35
   4  10   3   57.98    3.94
  -4  10  -3   56.24    3.68
   4  10   3   63.80    3.85
  -4 -10   3   53.62    3.86
   5 -10   3   23.37    2.17
  -5 -10  -3   23.20    2.88
  -5  10   3   23.98    2.37
   5 -10   3   22.27    2.97
   5  10  -3   23.13    2.38
  -5  10   3   19.14    2.46
   5  10  -3   20.84    2.67
  -5  10  -3   26.81    2.03
   5  10   3   21.07    2.42
  -5  10  -3   22.64    2.54
   5  10   3   19.09    2.65
   5 -10  -3   20.90    2.67
  -5 -10   3   18.02    2.53
   5 -10  -3   22.74    2.41
   6  10  -3   49.39    3.17
  -6 -10  -3   46.22    3.75
  -6  10   3   46.79    3.19
  -6  10   3   46.42    3.40
   6  10  -3   52.60    3.98
   6 -10   3   49.84    3.97
  -6 -10   3   45.53    3.74
   6  10   3   48.72    3.91
  -6  10  -3   54.69    3.34
  -6  10  -3   50.02    3.45
   6 -10  -3   56.81    3.49
   6 -10  -3   50.82    3.82
   6  10   3   58.06    3.46
   7  10  -3   24.35    3.23
  -7  10   3   29.20    3.01
  -7 -10  -3   28.04    3.41
  -7  10   3   25.10    2.78
   7 -10   3   26.24    3.48
   7  10   3   17.86    2.86
  -7  10  -3   28.90    2.83
   7 -10  -3   28.08    2.88
   7 -10  -3   26.01    3.29
  -7  10  -3   32.05    3.01
  -7 -10   3   25.29    3.15
  -8  10   3   12.23    2.06
  -8  10   3   13.39    1.99
   8 -10   3   16.37    2.83
   8  10  -3   11.03    2.26
  -8 -10  -3   10.59    2.11
   8  10   3    7.55    1.94
  -8  10  -3   12.17    1.92
  -8  10  -3   11.00    1.76
  -8 -10   3   10.83    2.12
   8 -10  -3   14.06    2.07
   8 -10  -3    7.64    1.91
   9  10  -3   13.52    2.61
   9 -10   3   11.90    2.70
  -9  10   3   14.62    2.35
  -9 -10  -3   12.41    2.45
  -9  10   3   11.78    1.94
  -9  10  -3    8.55    1.80
  -9 -10   3   11.31    2.19
   9 -10  -3   11.32    2.27
   9 -10  -3   12.39    2.04
   9  10   3   10.76    2.36
  -9  10  -3   12.02    1.87
 -10  10   3   16.15    2.57
 -10 -10  -3   19.14    3.09
  10  10  -3   17.17    3.07
  10 -10   3   14.74    2.91
  10 -10  -3   16.27    2.77
 -10 -10   3   17.47    2.80
 -10  10  -3   14.96    2.40
  10  10   3   17.36    3.18
  11 -10   3    9.13    2.23
  11  10  -3    8.69    2.14
 -11  10   3    5.94    1.70
 -11 -10  -3    7.51    2.10
 -11 -10   3    9.74    2.32
  11  10   3    4.76    1.59
  11 -10  -3   10.48    2.21
 -11  10  -3    7.22    1.73
 -12  10   3    8.35    2.19
  12 -10   3   11.09    2.57
  12  10  -3    8.17    2.27
 -12 -10  -3    9.42    2.35
  12  10   3    6.42    1.93
 -12 -10   3    9.47    2.29
 -12  10  -3    6.60    1.98
   0 -11   3   12.45    1.99
   0  11  -3   12.04    1.82
   0  11   3   11.19    1.74
   0  11  -3   13.38    1.67
   0 -11  -3   12.87    1.97
   0  11   3   13.09    2.02
   1 -11   3   28.94    3.20
  -1  11   3   28.87    3.08
   1  11  -3   27.84    2.17
   1  11  -3   25.86    2.78
  -1 -11  -3   26.34    2.90
   1 -11  -3   24.09    2.75
  -1 -11   3   33.48    3.42
  -1  11  -3   27.67    2.90
   1 -11  -3   29.66    2.79
   1  11   3   26.21    2.72
   1  11   3   29.07    3.03
  -2 -11  -3   10.91    1.84
   2 -11   3   10.26    1.83
   2  11  -3    9.81    1.62
   2 -11   3   12.26    1.52
  -2  11   3    9.82    1.86
   2  11  -3   10.47    1.71
  -2 -11   3    9.30    1.78
   2  11   3   11.45    1.91
   2 -11  -3    9.71    1.52
  -2  11  -3   11.99    1.90
   2 -11  -3   10.71    1.84
   2  11   3   10.62    1.73
  -3 -11  -3   20.25    2.58
   3 -11   3   17.77    2.58
   3  11  -3   18.90    2.32
  -3  11   3   15.47    2.32
   3  11  -3   17.32    2.19
   3 -11   3   20.53    2.02
   3  11   3   18.07    2.46
   3  11   3   20.33    2.53
  -3  11  -3   14.41    2.16
   3 -11  -3   19.40    2.49
   3 -11  -3   18.77    2.16
  -3 -11   3   16.81    2.37
  -4  11   3   24.97    2.88
   4 -11   3   30.53    3.53
   4  11  -3   29.91    2.90
  -4 -11  -3   27.89    3.16
   4 -11   3   23.26    1.83
   4  11  -3   22.88    2.77
   4  11   3   24.44    2.77
   4  11   3   25.02    2.95
  -4  11  -3   24.20    2.78
   4 -11  -3   29.89    3.26
   4 -11  -3   23.97    2.44
  -4 -11   3   24.28    2.93
   5  11  -3   25.50    2.56
   5 -11   3   19.89    3.02
   5  11  -3   19.31    2.64
  -5  11   3   25.54    2.94
  -5 -11  -3   21.83    2.91
   5  11   3   21.42    2.86
  -5  11  -3   23.38    2.72
   5 -11  -3   23.86    2.64
   5  11   3   26.23    2.77
  -5 -11   3   23.70    2.95
   5 -11  -3   24.71    3.03
   6  11  -3   24.91    2.57
  -6  11   3   20.45    2.66
  -6 -11  -3   31.72    3.61
   6  11  -3   24.03    3.10
   6 -11   3   22.14    3.14
   6 -11  -3   22.42    3.01
   6  11   3   23.20    2.59
  -6 -11   3   20.09    2.80
   6 -11  -3   26.88    2.79
  -6  11  -3   25.61    2.58
  -6  11  -3   28.41    2.95
   6  11   3   23.22    3.17
   7 -11   3    4.00    1.50
   7  11  -3    6.73    1.71
  -7 -11  -3    4.94    1.56
  -7  11   3    6.74    1.52
   7  11   3    4.45    1.34
   7 -11  -3    5.90    1.30
  -7 -11   3    4.82    1.37
  -7  11  -3    3.50    1.16
  -7  11  -3    5.43    1.42
   7 -11  -3    6.52    1.79
  -8  11   3    5.21    1.40
  -8 -11  -3    2.37    1.24
   8  11  -3    4.47    1.65
   8 -11   3    3.73    1.34
   8 -11  -3    4.37    1.44
  -8  11  -3    5.02    1.36
  -8 -11   3    6.01    1.72
   8  11   3    4.28    1.56
  -8  11  -3    1.84    1.05
   8 -11  -3    4.31    1.14
  -9 -11  -3    5.07    1.60
   9 -11   3    1.56    1.09
  -9  11   3    2.87    1.03
   9  11  -3    2.05    1.22
  -9  11  -3    1.83    0.95
   9 -11  -3    4.58    1.46
  -9  11  -3    0.56    0.72
   9  11   3    3.15    1.34
  -9 -11   3    3.70    1.46
  10  11  -3    0.93    0.83
  10 -11   3    0.98    1.08
 -10 -11  -3    0.56    0.96
 -10  11  -3    1.16    1.01
 -10 -11   3    0.60    0.89
  10  11   3    1.92    0.84
  10 -11  -3    0.89    0.93
  11  11  -3    1.71    1.12
 -11 -11  -3    1.27    1.36
  11 -11   3    2.75    1.33
  11  11   3    0.58    0.81
 -11  11  -3    1.53    1.32
 -11 -11   3    3.82    1.77
   0 -12  -3    2.87    0.97
   0  12  -3    3.58    1.29
   0  12  -3    5.11    1.06
   0 -12   3    1.73    0.95
   0  12   3    2.33    1.16
  -1 -12  -3    5.86    1.43
   1 -12   3    4.38    1.34
   1  12  -3    4.43    1.24
   1  12  -3    5.05    1.09
   1 -12   3    4.09    0.94
  -1  12   3    5.58    1.49
  -1  12  -3    3.62    1.17
   1 -12  -3    4.47    1.25
   1 -12  -3    5.28    1.14
   1  12   3    5.70    1.35
   1  12   3    4.90    1.45
  -1 -12   3    5.02    1.39
   2 -12   3    1.42    0.52
  -2 -12  -3    0.64    0.69
   2  12  -3    1.32    0.66
  -2  12   3    1.16    1.00
   2  12  -3    0.07    0.62
   2 -12   3    1.01    0.74
   2  12   3   -0.23    0.57
   2 -12  -3    1.12    0.56
  -2 -12   3    0.38    0.65
   2 -12  -3    1.62    0.76
  -2  12  -3   -0.69    0.60
   2  12   3    0.46    0.57
   3  12  -3    1.30    0.72
  -3  12   3    0.04    0.95
  -3 -12  -3    1.64    0.95
   3 -12   3    2.19    1.02
   3  12  -3    0.47    0.78
  -3  12  -3    1.80    0.99
   3  12   3    3.48    1.06
   3 -12  -3    2.46    0.76
   3  12   3    2.01    0.94
   3 -12  -3    2.27    0.91
  -3 -12   3    2.77    1.12
   4  12  -3   10.99    1.92
  -4 -12  -3   14.90    2.38
   4  12  -3   13.72    2.04
  -4  12   3   12.42    2.18
   4 -12   3   10.16    2.13
   4 -12  -3   15.83    2.01
   4  12   3   12.57    2.10
   4 -12  -3   12.00    2.12
  -4 -12   3   12.41    2.15
  -4  12  -3   15.39    2.29
   4  12   3   15.58    2.27
   5  12  -3   25.31    2.74
  -5  12   3   23.52    2.98
   5 -12   3   22.44    3.20
   5  12  -3   21.33    2.92
  -5 -12  -3   24.07    3.09
   5  12   3   23.89    3.11
   5 -12  -3   24.45    3.17
   5 -12  -3   29.75    2.91
  -5  12  -3   25.95    3.04
  -5 -12   3   20.04    2.85
   5  12   3   21.87    2.71
   6  12  -3    8.96    1.95
   6  12  -3    8.74    1.65
   6 -12   3    5.74    1.76
  -6  12   3    9.99    1.95
  -6 -12  -3    9.87    2.02
  -6  12  -3    9.86    1.91
   6 -12  -3   10.37    2.09
   6  12   3    8.97    2.08
   6  12   3    7.46    1.55
   6 -12  -3    7.89    1.47
  -6 -12   3    9.80    1.94
   7  12  -3   19.49    3.10
  -7 -12  -3   19.66    2.99
   7 -12   3   20.29    3.28
  -7  12   3   19.38    2.61
  -7  12  -3   21.23    2.71
   7 -12  -3   21.16    3.10
   7  12   3   19.62    3.08
  -7 -12   3   21.58    3.05
   8 -12   3    8.02    2.16
   8  12  -3    3.65    1.36
  -8 -12  -3    6.73    1.80
  -8  12   3    4.26    1.30
  -8  12  -3    5.48    1.43
  -8 -12   3    5.23    1.60
   8  12   3    5.97    1.64
   8 -12  -3    7.64    1.95
   9  12  -3    4.61    1.66
  -9 -12  -3    6.15    1.76
   9 -12   3    5.36    1.74
  -9  12   3    6.86    1.55
  -9  12  -3    6.64    1.61
   9 -12  -3    7.80    1.98
   9  12   3    9.28    2.11
  -9 -12   3    9.38    2.17
  10 -12   3   -0.75    0.92
 -10 -12  -3    2.42    1.23
  10  12  -3    2.84    1.09
 -10 -12   3    0.80    1.10
  10  12   3    1.46    0.84
  10 -12  -3    0.38    0.79
   0 -13   3  142.95    8.01
   0  13  -3  154.30    7.14
   0 -13  -3  157.98    7.48
   0 -13  -3  155.42    8.00
   0  13   3  158.49    8.06
   0  13  -3  157.94    7.91
   1  13  -3   76.03    4.38
  -1 -13  -3   82.63    5.15
   1 -13   3   75.13    4.22
   1  13  -3   79.67    4.94
  -1  13   3   78.30    5.05
   1 -13   3   76.94    5.24
  -1  13  -3   81.50    5.00
   1  13   3   74.08    4.60
  -1 -13   3   77.19    5.15
   1  13   3   88.18    5.24
   1 -13  -3   68.88    4.80
   1 -13  -3   75.45    4.42
  -2 -13  -3   27.30    3.23
   2  13  -3   27.57    3.08
   2 -13   3   24.60    3.27
  -2  13   3   29.09    3.36
   2  13  -3   29.55    3.00
  -2 -13   3   26.73    3.35
   2  13   3   23.29    2.78
   2 -13  -3   29.66    3.42
   2 -13  -3   31.25    3.00
   2  13   3   27.04    3.16
  -2  13  -3   27.16    3.18
  -3 -13  -3    5.14    1.52
  -3  13   3    5.70    1.64
   3 -13   3    5.11    1.58
   3  13  -3    5.94    1.35
   3  13  -3    8.42    1.63
   3 -13  -3    9.74    1.84
  -3  13  -3    5.07    1.46
  -3 -13   3    3.95    1.39
   3  13   3    8.02    1.70
   3  13   3    6.89    1.66
   3 -13  -3    6.29    1.31
   4  13  -3    9.54    1.82
   4  13  -3    9.71    1.82
  -4 -13  -3    6.91    1.71
  -4  13   3    9.17    1.91
   4 -13   3    9.62    2.12
   4  13   3    8.74    1.80
   4 -13  -3    7.62    1.82
  -4  13  -3   12.09    2.09
   4 -13  -3   10.35    1.69
   4  13   3    9.78    1.90
  -4 -13   3    7.79    1.72
   5  13  -3   18.77    2.72
   5  13  -3   12.87    2.09
  -5 -13  -3   15.80    2.62
   5 -13   3   14.66    2.80
  -5  13   3   12.62    2.26
   5 -13  -3   19.29    2.42
   5 -13  -3   13.15    2.44
   5  13   3   16.57    2.54
  -5 -13   3   13.69    2.36
   5  13   3   14.40    2.17
  -5  13  -3   16.53    2.47
  -6 -13  -3    1.01    0.84
  -6  13   3   -0.49    0.63
   6  13  -3   -0.46    0.70
   6  13  -3   -0.84    0.57
   6 -13   3   -0.33    0.76
   6  13   3   -0.78    0.63
  -6 -13   3    0.65    0.77
  -6  13  -3   -0.91    0.60
   6  13   3    1.31    1.08
   6 -13  -3   -0.88    0.64
  -7  13   3   19.74    2.73
   7  13  -3   22.82    3.26
  -7 -13  -3   23.49    3.22
   7 -13   3   22.89    3.45
   7 -13  -3   21.29    3.17
  -7 -13   3   21.70    3.19
  -7  13  -3   25.98    3.17
   7  13   3   26.09    3.59
   8 -13   3   44.23    5.11
  -8  13   3   39.84    4.00
   8  13  -3   40.24    4.64
  -8 -13  -3   38.24    4.38
  -8 -13   3   44.66    4.74
   8 -13  -3   38.31    4.49
   8  13   3   38.01    4.44
  -8  13  -3   39.41    3.97
  -9 -13  -3    6.08    1.80
  -9  13   3    5.45    1.43
   9  13  -3    2.63    1.29
   9 -13   3    4.85    1.63
   9  13   3    5.26    1.60
  -9  13  -3    3.90    1.12
  -9 -13   3    6.12    1.89
   9 -13  -3    4.30    1.43
   0 -14  -3   26.13    3.22
   0 -14  -3   22.34    2.61
   0  14  -3   26.48    3.17
   0  14   3   25.13    3.17
   0 -14   3   24.05    3.28
  -1 -14  -3   22.54    3.00
   1 -14   3   24.25    3.36
   1  14  -3   19.83    2.37
  -1  14   3   26.27    3.27
   1  14  -3   32.14    3.48
   1 -14  -3   24.69    3.17
   1 -14  -3   24.81    2.76
  -1 -14   3   29.82    3.57
   1  14   3   24.96    3.16
  -1  14  -3   26.20    3.18
   1  14   3   25.14    3.00
   2  14  -3   17.39    2.52
  -2  14   3   14.94    2.46
  -2 -14  -3   14.21    2.35
   2  14  -3   14.90    2.13
   2 -14   3   19.49    2.96
   2  14   3   12.49    2.09
  -2  14  -3   13.70    2.34
  -2 -14   3   15.20    2.51
   2  14   3   14.98    2.46
   2 -14  -3   16.23    2.14
   2 -14  -3   14.33    2.50
   3  14  -3   47.80    3.71
   3 -14   3   44.60    4.71
   3  14  -3   47.26    3.49
  -3 -14  -3   48.29    4.57
  -3  14   3   40.45    4.22
   3 -14  -3   49.59    4.76
  -3  14  -3   49.77    4.00
   3  14   3   48.46    3.84
   3 -14  -3   55.66    3.66
   3  14   3   53.48    4.06
  -3 -14   3   51.36    4.87
   4 -14   3    5.63    1.49
   4  14  -3    2.68    1.09
   4  14  -3    3.80    1.14
  -4  14   3    2.59    1.14
  -4 -14  -3    3.41    1.20
   4  14   3    1.92    0.90
  -4  14  -3    3.43    1.23
  -4 -14   3    3.67    1.25
   4  14   3    3.22    1.09
   4 -14  -3    4.94    1.37
   4 -14  -3    3.69    1.15
  -5  14   3    6.56    1.62
   5 -14   3    6.06    1.80
  -5 -14  -3    7.76    1.73
   5  14  -3    7.50    1.69
   5  14  -3    6.13    1.51
   5 -14  -3    5.91    1.74
  -5  14  -3    8.49    1.92
   5  14   3    8.56    1.81
  -5 -14   3    7.36    1.86
   5  14   3    7.37    1.58
  -6  14   3    6.48    1.43
   6 -14   3    6.05    1.77
   6  14  -3    4.42    1.41
   6  14  -3    6.87    1.59
  -6 -14  -3    7.31    1.77
   6 -14  -3    5.97    1.60
   6  14   3    5.26    1.55
  -6  14  -3    6.62    1.60
  -6 -14   3    6.29    1.64
  -7  14   3   38.92    4.04
   7  14  -3   34.02    4.14
   7 -14   3   41.03    4.88
  -7 -14  -3   29.17    3.75
  -7  14  -3   38.92    4.09
  -7 -14   3   48.10    4.91
   7 -14  -3   41.11    4.68
   7  14   3   34.77    4.31
   8 -14   3    0.62    0.96
  -8 -14  -3    1.80    1.18
  -8  14   3    0.09    0.71
   8  14  -3    2.63    1.07
  -8 -14   3    2.15    1.20
   8 -14  -3   -0.26    0.79
  -8  14  -3    0.52    0.80
   8  14   3    1.16    1.01
   0 -15   3    3.67    1.19
   0  15   3    3.30    1.25
   0 -15  -3    2.92    1.05
   0  15  -3    2.97    1.23
   0 -15  -3    3.80    0.99
  -1 -15  -3    2.65    1.19
  -1  15   3    1.72    1.07
   1  15  -3    1.25    1.05
   1 -15   3    3.06    1.30
   1 -15  -3    1.51    0.76
  -1 -15   3    2.12    0.97
   1 -15  -3    2.92    1.01
  -1  15  -3    2.95    1.30
   1  15   3    2.64    1.15
   2 -15   3    3.25    1.31
  -2 -15  -3    4.74    1.38
   2  15  -3    6.21    1.66
  -2  15   3    7.17    1.84
   2 -15  -3    5.28    1.18
  -2  15  -3    5.81    1.63
   2  15   3    3.38    1.18
   2  15   3    5.23    1.47
   2 -15  -3    4.74    1.48
  -2 -15   3    7.03    1.62
   3 -15   3    6.15    1.70
  -3  15   3    5.03    1.50
   3  15  -3    5.58    1.51
   3  15  -3    5.39    1.23
  -3 -15  -3    4.51    1.25
   3  15   3    3.33    1.18
  -3 -15   3    2.61    1.12
   3  15   3    6.07    1.52
   3 -15  -3    3.04    1.28
  -3  15  -3    1.42    0.93
  -4 -15  -3   29.73    3.68
  -4  15   3   25.55    3.38
   4  15  -3   32.61    3.63
   4 -15   3   24.75    3.67
   4  15  -3   34.34    3.70
  -4  15  -3   28.12    3.48
   4 -15  -3   26.79    3.54
  -4 -15   3   25.15    3.35
   4  15   3   26.31    3.31
   4  15   3   25.74    3.18
   5  15  -3    1.45    0.88
   5 -15   3    3.43    1.48
  -5 -15  -3    2.70    0.96
  -5  15   3    4.45    1.37
   5  15  -3    1.84    0.83
  -5 -15   3    2.53    1.04
  -5  15  -3    3.22    1.23
   5  15   3    3.10    1.21
   5  15   3    1.41    0.96
   5 -15  -3    4.04    1.39
  -6 -15  -3   14.33    2.57
  -6  15   3   16.92    2.63
   6  15  -3   14.55    2.53
   6 -15   3   16.51    2.89
   6  15   3   16.75    2.79
   6 -15  -3   12.82    2.47
  -6  15  -3   13.37    2.41
  -6 -15   3   18.83    3.04
  -7  15   3   20.76    2.96
   7  15  -3   20.22    3.15
  -7 -15  -3   21.22    3.26
   7 -15   3   24.12    3.68
  -7 -15   3   19.04    3.05
   7 -15  -3   18.47    3.02
   7  15   3   22.60    3.40
  -7  15  -3   25.94    3.34
   0 -16   3    0.04    0.73
   0  16   3   -0.81    0.73
   0  16  -3    1.13    1.13
   0 -16  -3    1.60    1.05
   0 -16  -3    1.89    0.84
  -1  16   3    6.19    1.71
  -1 -16  -3    8.84    1.85
  -1 -16  -3    6.78    1.42
   1  16  -3    5.78    1.64
   1 -16   3    4.90    1.41
   1  16   3    6.97    1.78
  -1 -16   3    5.75    1.55
  -1  16  -3    6.78    1.83
   1 -16  -3    6.53    1.64
  -2 -16  -3    0.88    0.83
   2  16  -3    1.40    1.01
   2 -16   3    2.31    0.99
  -2  16   3    1.11    1.08
   2  16   3    0.51    0.93
  -2 -16   3    2.23    1.12
  -2  16  -3    3.24    1.16
   2 -16  -3    3.06    1.21
  -3 -16  -3    6.09    1.47
  -3  16   3    4.65    1.53
   3 -16   3    5.67    1.62
   3  16  -3    7.73    1.87
   3  16   3    4.17    1.51
  -3 -16   3    5.60    1.53
  -3  16  -3    8.25    2.07
   3 -16  -3    5.38    1.53
   3  16   3    7.66    1.66
  -4  16   3    3.19    1.26
  -4 -16  -3    4.42    1.39
   4  16  -3    2.46    1.09
   4  16  -3    2.77    0.85
   4 -16   3    2.24    1.09
   4  16   3    4.33    1.29
   4  16   3    3.80    1.33
  -4 -16   3    5.30    1.56
  -4  16  -3    3.83    1.65
   4 -16  -3    1.55    1.00
  -5  16   3    0.63    1.26
   5 -16   3    2.01    1.16
   5  16  -3    1.51    1.14
  -5 -16  -3    0.79    1.18
   5  16  -3    0.00    0.65
   5  16   3    1.65    0.95
   5 -16  -3    1.34    1.01
  -5 -16   3    2.04    1.14
   5  16   3    1.27    0.84
  -5  16  -3    1.65    1.24
   0  17  -3    1.15    1.13
   0  17   3    0.47    0.80
   0 -17   3    0.17    0.76
   0 -17  -3    1.14    0.79
   1  17  -3    1.03    1.27
  -1  17   3    1.46    0.98
  -1 -17  -3    2.65    0.96
   1 -17   3    1.71    1.16
  -1 -17  -3    1.26    0.93
  -1 -17   3    1.66    1.13
  -1  17  -3    1.02    0.91
   1  17   3    0.13    0.93
   1 -17  -3    2.34    0.98
   0   0   4   60.38    2.33
   0   0  -4   57.46    2.25
   0   0  -4   58.12    2.26
   0   0   4   61.90    2.29
  -1   0   4   35.23    1.61
  -1   0   4   39.99    1.65
   1   0   4   38.87    1.81
   1   0  -4   38.84    1.45
   1   0  -4   37.07    1.70
   1   0   4   41.26    1.60
  -1   0   4   40.35    1.46
  -2   0  -4  508.85   17.47
  -2   0   4  499.53   17.27
   2   0   4  490.36   17.61
   2   0  -4  496.96   17.62
  -2   0   4  515.03   17.53
   2   0   4  497.55   17.36
   2   0   4  502.56   18.09
  -3   0   4    0.37    0.14
   3   0  -4    0.57    0.25
  -3   0  -4    1.11    0.18
  -3   0   4    0.22    0.31
   3   0   4    0.36    0.27
  -3   0  -4    0.89    0.33
   3   0  -4    0.68    0.32
  -4   0  -4  222.92    8.57
   4   0  -4  227.28    9.07
  -4   0   4  248.20    8.25
   4   0   4  227.45    9.31
   4   0   4  217.54    8.82
  -4   0  -4  230.00    8.13
   4   0  -4  227.99    8.84
  -5   0   4  180.30    6.24
   5   0   4  175.37    7.15
  -5   0   4  160.55    7.02
  -5   0  -4  164.07    6.10
   5   0  -4  179.57    7.13
   5   0  -4  175.80    7.35
   5   0   4  170.63    7.53
  -5   0  -4  162.42    6.79
  -6   0  -4   52.92    2.10
   6   0   4   62.14    3.33
  -6   0   4   51.24    3.19
  -6   0   4   59.84    2.25
   6   0   4   56.62    3.53
   6   0  -4   53.61    3.33
   6   0  -4   54.33    3.15
  -6   0  -4   49.61    2.92
  -7   0  -4   26.96    2.08
   7   0   4   29.39    3.07
  -7   0   4   30.19    2.82
   7   0  -4   23.44    2.58
   7   0   4   30.63    2.88
   7   0  -4   27.41    2.21
   8   0  -4    6.71    1.41
   8   0  -4    5.89    0.40
   8   0  -4    8.59    1.48
  -8   0  -4    6.02    1.24
  -8   0   4    4.98    1.32
   8   0   4    7.79    1.41
   8   0   4    9.31    1.76
  -9   0   4    1.05    0.96
   9   0   4    4.12    1.33
  -9   0  -4    3.17    1.07
   9   0   4    3.30    1.02
   9   0  -4    2.88    1.07
   9   0  -4    3.18    1.05
 -10   0  -4   13.66    2.06
 -10   0   4   12.40    2.17
  10   0  -4   12.51    2.17
  10   0  -4   10.80    1.94
  10   0   4   11.50    1.98
  10   0   4    9.52    2.01
  11   0   4   16.14    2.52
 -11   0  -4   13.94    2.25
  11   0   4   12.67    2.43
 -11   0   4   10.28    2.07
  11   0  -4   10.57    2.13
  11   0  -4   15.45    2.34
  12   0  -4   -0.21    0.63
 -12   0   4    1.05    1.06
  12   0   4   -0.79    0.91
  12   0   4    1.03    0.82
  12   0  -4    1.05    0.92
 -12   0  -4   -0.59    0.79
  13   0   4    1.25    0.86
 -13   0  -4   -0.61    0.83
  13   0   4    1.02    0.96
 -13   0   4    1.48    0.93
  13   0  -4    0.58    0.78
  13   0  -4    0.84    1.05
 -14   0  -4   23.28    3.33
  14   0   4   17.49    3.28
 -14   0   4   22.40    3.03
  14   0   4   25.75    3.74
  14   0  -4   22.65    3.32
  14   0  -4   24.48    3.69
  15   0  -4    0.08    0.95
  15   0   4    0.84    1.09
 -15   0  -4    1.19    1.24
 -15   0   4    3.02    1.19
  15   0   4    3.68    1.39
   0  -1  -4   58.15    2.44
   0  -1  -4   62.88    2.37
   0  -1   4   60.31    2.46
   0   1   4   59.72    2.44
   0   1  -4   62.62    2.32
   0   1   4   60.87    2.31
   0  -1   4   61.03    2.29
   0  -1   4   62.70    2.39
   0   1  -4   65.02    2.45
   1   1  -4  202.79    7.42
   1   1  -4  195.13    7.26
   1  -1   4  203.73    7.25
   1  -1   4  207.51    7.56
  -1   1   4  205.89    7.09
  -1   1   4  199.42    7.33
  -1   1   4  203.11    7.12
   1   1   4  195.08    6.99
   1  -1  -4  186.76    7.07
   1   1   4  206.61    7.12
   1   1   4  198.28    7.26
  -1  -1   4  189.66    7.01
  -1  -1   4  189.47    6.86
   1   1   4  201.09    6.86
  -1   1  -4  181.50    6.98
   1  -1  -4  198.49    6.81
   2  -1   4   36.45    1.56
   2  -1   4   35.85    1.79
  -2   1   4   35.32    1.62
  -2   1   4   38.16    1.75
   2   1  -4   34.95    1.89
   2   1  -4   36.44    1.55
   2  -1   4   34.96    1.94
   2   1   4   33.95    1.73
  -2  -1   4   35.95    1.68
   2   1   4   36.53    1.53
  -2  -1   4   38.83    1.74
   2  -1  -4   34.97    1.79
   2   1   4   31.39    1.89
  -2   1  -4   38.14    1.58
   2  -1  -4   35.09    1.56
  -3  -1  -4  345.91   12.59
  -3   1   4  367.64   12.69
   3  -1   4  348.09   13.42
   3  -1   4  355.15   12.87
  -3   1   4  361.93   12.83
   3   1  -4  353.36   13.28
   3   1  -4  366.49   12.58
   3   1   4  362.83   13.52
  -3   1  -4  347.69   12.75
   3   1   4  358.84   13.14
   3  -1  -4  366.08   12.99
  -3   1  -4  353.16   12.65
  -3  -1   4  345.03   12.70
  -3  -1   4  363.82   13.07
   3  -1  -4  363.89   13.19
   3   1   4  368.32   12.59
  -4  -1  -4   48.28    2.42
   4  -1   4   49.48    2.50
   4   1  -4   44.47    2.72
   4   1  -4   46.12    2.58
  -4   1   4   51.80    2.13
   4  -1   4   42.98    2.75
  -4  -1  -4   53.42    1.95
   4   1  -4   51.09    2.01
  -4  -1   4   51.05    2.59
   4   1   4   45.46    2.83
  -4   1  -4   53.10    2.09
  -4   1  -4   50.20    2.53
   4   1   4   48.79    2.68
   4  -1  -4   51.88    2.72
   4  -1  -4   49.82    2.52
   5  -1   4   45.48    3.04
   5  -1   4   51.04    2.80
  -5  -1  -4   50.65    2.68
  -5  -1  -4   55.76    1.98
   5   1  -4   46.75    3.00
   5   1  -4   50.38    2.89
  -5   1   4   53.05    3.00
  -5   1   4   53.08    2.22
   5   1  -4   52.96    2.09
  -5   1  -4   50.18    2.04
  -5   1  -4   47.68    2.63
   5   1   4   47.54    2.82
   5  -1  -4   48.68    2.68
   5   1   4   46.50    3.01
   5  -1  -4   49.44    2.85
  -5  -1   4   51.15    2.80
   6  -1   4   94.33    4.69
  -6   1   4   94.16    4.82
   6   1  -4   94.44    4.79
   6  -1   4   85.52    4.97
   6   1  -4  108.72    3.67
  -6   1   4  100.69    3.82
  -6  -1  -4   95.53    4.48
   6   1  -4   91.97    5.00
   6  -1  -4  102.07    4.96
  -6  -1   4   99.22    4.77
  -6   1  -4  103.27    3.73
   6  -1  -4   94.87    4.66
   6   1   4   83.26    4.94
  -6   1  -4   97.62    4.57
   6   1   4   95.86    4.88
   7  -1   4   48.46    3.08
   7   1  -4   47.71    3.12
  -7   1   4   42.83    3.08
   7   1  -4   48.30    3.29
   7   1  -4   47.70    1.86
  -7  -1  -4   46.46    2.84
  -7   1   4   49.27    2.07
   7  -1   4   49.26    3.43
   7   1   4   55.52    3.35
  -7   1  -4   47.61    1.94
  -7  -1   4   41.44    2.94
   7  -1  -4   46.49    3.13
   7  -1  -4   46.51    2.97
  -7   1  -4   37.68    2.67
   7   1   4   50.40    3.46
  -8  -1  -4   30.90    2.38
   8   1  -4   33.87    2.68
  -8   1   4   32.63    1.48
   8  -1   4   32.35    3.13
   8  -1   4   28.73    3.26
   8   1  -4   34.71    3.49
  -8   1   4   31.64    3.07
  -8   1  -4   26.70    2.62
   8   1   4   28.56    3.05
   8   1   4   30.10    3.31
   8  -1  -4   30.92    3.14
   8  -1  -4   30.79    2.92
  -8  -1   4   32.41    3.06
  -9   1   4  153.88    7.58
   9  -1   4  160.56    7.66
  -9  -1  -4  152.63    7.20
   9   1  -4  158.30    7.72
   9  -1   4  160.72    8.15
   9   1  -4  151.83    7.92
  -9  -1   4  144.71    7.36
   9   1   4  161.64    8.23
   9   1   4  167.49    7.98
   9  -1  -4  154.84    7.57
   9  -1  -4  164.61    8.01
  -9   1  -4  159.25    7.33
  10  -1   4   18.17    2.53
 -10   1   4   19.86    2.74
  10   1  -4   20.82    2.93
  10  -1   4   20.87    2.92
 -10  -1  -4   18.09    2.37
  10   1  -4   15.37    2.51
  10  -1  -4   18.70    2.52
  10  -1  -4   17.86    2.65
 -10  -1   4   17.57    2.48
  10   1   4   15.59    2.57
  10   1   4   17.95    2.56
 -10   1  -4   16.96    2.39
  11  -1   4   16.56    2.77
  11   1  -4   17.23    2.80
  11  -1   4   20.00    2.76
  11   1  -4   17.40    2.67
 -11   1   4   15.55    2.45
 -11  -1  -4   17.88    2.50
 -11   1  -4   19.16    2.59
  11   1   4   19.18    3.09
  11   1   4   23.44    3.07
 -11  -1   4   18.96    2.61
  11  -1  -4   22.18    3.08
  11  -1  -4   20.81    2.80
  12   1  -4   21.77    3.05
  12  -1   4   25.15    3.19
 -12  -1  -4   17.98    2.59
  12   1  -4   22.84    3.30
  12  -1   4   21.80    3.29
 -12   1   4   19.52    2.92
  12   1   4   23.90    3.33
  12  -1  -4   21.89    3.13
 -12   1  -4   21.84    2.96
 -12  -1   4   27.05    3.26
  12   1   4   25.24    3.57
  12  -1  -4   18.86    2.78
  13  -1   4   11.10    2.12
 -13   1   4    9.87    2.03
  13   1  -4    9.59    2.18
 -13  -1  -4    8.32    2.01
  13   1  -4    8.23    1.96
  13  -1   4   10.28    2.46
  13  -1  -4    6.48    1.79
  13   1   4   13.88    2.66
  13  -1  -4   13.13    2.55
 -13   1  -4    9.58    2.13
 -13  -1   4    7.45    1.75
  13   1   4   12.83    2.64
  14   1  -4    0.44    1.15
 -14  -1  -4    2.24    1.29
  14   1  -4    4.75    1.39
 -14   1   4    3.09    1.12
  14  -1   4    1.69    1.32
  14  -1   4    0.78    0.88
  14   1   4    2.08    1.15
  14  -1  -4    0.19    0.80
  14  -1  -4    2.07    1.08
 -14   1  -4    0.87    1.02
 -14  -1   4    0.32    0.78
  14   1   4    0.54    1.08
  15  -1   4   -1.74    0.97
 -15  -1  -4    0.32    0.95
  15   1  -4    1.28    1.20
 -15   1   4    1.90    1.24
  15  -1   4    1.04    1.14
  15   1   4   -0.26    0.90
  15   1   4   -1.86    1.10
 -15  -1   4   -0.76    0.64
  15  -1  -4    1.11    1.02
 -15   1  -4   -1.15    0.88
   0   2   4  595.24   21.63
   0  -2  -4  633.39   21.65
   0  -2   4  610.34   20.97
   0  -2   4  621.33   21.76
   0   2  -4  628.52   21.39
   0   2   4  643.32   21.64
   0   2  -4  589.72   21.56
   0   2   4  612.77   20.81
  -1  -2  -4  437.77   15.64
   1  -2   4  436.69   15.11
   1   2  -4  439.48   15.55
   1   2  -4  417.84   15.37
  -1   2   4  439.45   14.93
   1  -2   4  442.37   15.73
  -1   2   4  443.05   15.51
  -1   2  -4  413.03   14.69
   1   2   4  431.61   14.86
   1  -2  -4  433.42   14.63
   1   2   4  377.54   14.66
  -1  -2   4  418.25   14.84
   1  -2  -4  411.57   14.74
   1   2   4  424.78   14.18
  -1  -2   4  412.93   14.26
   2  -2   4  757.06   25.54
   2  -2   4  753.42   25.65
  -2   2   4  750.92   26.02
  -2  -2  -4  717.85   25.19
   2  -2   4  735.27   26.48
   2   2  -4  746.79   26.31
   2   2  -4  719.01   25.83
  -2   2   4  761.96   25.41
  -2  -2   4  702.20   25.44
   2  -2  -4  774.41   26.28
   2   2   4  767.77   26.37
  -2   2  -4  737.75   26.09
  -2  -2   4  744.28   26.39
   2   2   4  737.99   26.69
   2   2   4  740.11   26.04
   2  -2  -4  778.84   26.18
   3  -2   4   13.02    0.84
  -3   2   4   12.79    0.89
  -3   2   4   13.48    1.34
  -3  -2  -4   12.69    0.89
   3  -2   4   12.53    1.39
   3   2  -4   13.34    1.46
   3   2  -4   12.29    0.73
   3   2   4   12.19    1.42
   3   2   4   12.20    0.73
  -3  -2   4   11.67    0.89
   3  -2  -4   12.46    0.91
   3   2   4   11.07    1.18
  -3   2  -4   13.15    0.82
   3  -2  -4   12.85    1.01
  -3  -2   4   16.18    1.15
  -3   2  -4   13.31    1.00
   4  -2   4   44.83    2.71
   4   2  -4   43.62    2.66
  -4   2   4   46.54    2.07
  -4   2   4   44.68    2.52
   4  -2   4   47.53    2.28
  -4  -2  -4   42.57    2.19
   4   2  -4   40.64    1.84
   4  -2  -4   46.92    2.54
  -4  -2   4   45.08    2.49
  -4   2  -4   43.99    2.03
  -4   2  -4   42.29    2.36
   4   2   4   42.20    2.73
  -4  -2   4   44.58    2.32
   4   2   4   50.15    1.93
   4   2   4   46.54    2.63
   4  -2  -4   50.99    2.47
  -5   2   4   13.23    1.64
  -5  -2  -4   13.13    1.34
   5   2  -4   13.07    0.73
   5  -2   4   13.35    1.41
   5   2  -4   13.54    1.80
  -5   2   4   12.61    0.89
   5  -2   4   15.79    1.92
   5   2   4   13.19    0.67
  -5   2  -4   14.25    1.50
   5   2   4   11.74    1.67
  -5  -2   4   16.77    1.70
  -5   2  -4   13.31    0.85
   5   2   4   11.61    1.54
  -5  -2   4   12.28    1.38
   5  -2  -4   11.81    1.45
   5  -2  -4   13.50    1.43
   6  -2   4  111.44    5.59
  -6   2   4  110.01    4.25
  -6   2   4  102.07    5.13
   6   2  -4  107.19    3.95
   6   2  -4  105.31    5.46
  -6  -2  -4   98.07    4.68
   6  -2   4  107.86    4.94
   6  -2  -4  101.90    5.00
  -6   2  -4  104.22    4.00
  -6  -2   4  110.84    4.87
  -6   2  -4   96.64    4.68
   6  -2  -4   96.83    4.79
   6   2   4   99.69    5.14
   6   2   4   93.89    5.22
  -7   2   4    6.77    0.75
  -7  -2  -4    8.77    1.34
   7   2  -4    7.80    0.46
   7  -2   4    4.73    1.22
   7  -2   4    8.45    1.41
   7   2  -4    6.97    1.43
  -7   2   4    7.47    1.52
   7   2  -4    5.92    1.42
   7  -2  -4    6.82    1.33
  -7  -2   4    8.23    1.44
  -7   2  -4    7.16    1.25
   7   2   4    6.25    1.45
   7  -2  -4    7.96    1.35
  -7   2  -4    8.09    0.78
   7   2   4    8.17    1.51
   8   2  -4   52.17    3.73
  -8  -2  -4   51.17    3.20
  -8   2   4   50.37    2.29
   8  -2   4   53.52    3.82
   8   2  -4   52.38    3.56
   8  -2   4   50.30    3.28
  -8   2   4   53.40    3.58
   8   2   4   49.11    3.57
   8   2   4   46.69    3.66
   8  -2  -4   50.36    3.45
  -8  -2   4   50.27    3.31
  -8   2  -4   48.93    3.21
  -8   2  -4   53.15    2.27
   8  -2  -4   51.96    3.34
   9   2  -4   19.41    2.64
   9  -2   4   21.06    2.86
   9  -2   4   19.63    2.36
   9   2  -4   13.96    2.32
  -9  -2  -4   15.13    2.04
  -9   2   4   16.00    2.35
   9  -2  -4   17.83    2.39
   9   2   4   14.19    2.39
   9  -2  -4   19.59    2.40
  -9  -2   4   18.38    2.36
   9   2   4   15.73    2.31
  -9   2  -4   14.58    2.06
 -10  -2  -4   10.26    1.78
  10  -2   4   11.11    1.96
 -10   2   4   13.21    2.20
  10  -2   4   12.33    2.24
  10   2  -4   15.19    2.43
  10   2  -4   10.71    2.12
  10   2   4   13.67    2.32
 -10   2  -4   10.08    1.81
  10   2   4   11.42    2.21
 -10  -2   4   10.13    1.94
  10  -2  -4   10.12    1.92
  10  -2  -4   11.18    1.91
  11   2  -4    7.07    1.83
  11  -2   4    9.08    1.77
 -11  -2  -4    7.32    1.63
 -11   2   4    7.87    1.79
  11  -2   4    7.66    1.86
 -11   2  -4   10.02    2.00
  11   2   4    8.39    1.90
  11  -2  -4    9.24    1.81
  11   2   4    8.09    2.01
 -11  -2   4    6.74    1.91
  11  -2  -4    8.74    1.90
  12  -2   4   21.82    2.97
 -12  -2  -4   17.44    2.66
  12   2  -4   21.44    3.25
 -12   2   4   20.40    2.90
  12  -2   4   19.57    3.14
 -12   2  -4   19.68    2.80
  12  -2  -4   22.84    3.10
  12   2   4   22.04    3.37
  12  -2  -4   19.72    2.88
 -12  -2   4   22.70    2.83
  12   2   4   19.75    3.08
 -13  -2  -4    2.62    1.42
  13   2  -4    4.87    1.44
  13  -2   4    4.74    1.66
 -13   2   4    3.95    1.52
  13  -2   4    6.14    1.44
  13  -2  -4    3.22    1.06
  13   2   4    4.09    1.41
  13  -2  -4    4.39    1.58
 -13  -2   4    3.79    1.30
 -13  -2   4    1.21    0.99
 -13   2  -4    2.58    1.19
  13   2   4    5.51    1.89
 -14  -2  -4    2.21    1.23
  14   2  -4    6.12    1.79
  14  -2   4    8.43    1.99
  14  -2   4    8.63    2.33
 -14   2   4    8.03    1.87
  14  -2  -4    7.63    1.70
 -14  -2   4    7.48    1.72
 -14  -2   4    6.62    1.57
  14   2   4    3.12    1.52
  14   2   4    6.00    1.87
  14  -2  -4    4.76    1.44
 -14   2  -4    4.26    1.39
 -15   2   4    8.21    1.96
  15  -2   4    6.09    1.91
 -15  -2  -4    9.64    2.14
  15   2  -4    8.29    2.33
 -15  -2   4    6.85    1.83
  15   2   4   13.04    2.54
 -15   2  -4    7.51    2.19
  15  -2  -4    9.04    2.28
 -15  -2   4   10.37    1.97
  15   2   4    8.14    2.22
   0   3  -4  405.76   14.17
   0   3   4  403.82   14.51
   0  -3  -4  408.42   14.48
   0   3  -4  395.43   14.38
   0   3   4  400.92   13.62
   0  -3   4  392.83   14.59
   0   3   4  400.60   14.46
   0  -3   4  410.94   13.89
  -1   3   4  140.88    5.43
  -1   3   4  139.20    4.92
   1   3  -4  129.66    5.21
   1  -3   4  140.10    5.15
   1   3  -4  130.63    5.33
  -1  -3  -4  144.11    5.50
   1  -3   4  130.85    5.50
  -1  -3   4  139.69    5.19
   1  -3  -4  135.31    5.53
  -1   3  -4  146.88    5.12
   1  -3  -4  150.26    5.49
   1   3   4  142.60    5.02
  -1  -3   4  135.24    5.64
  -1   3  -4  140.41    5.50
   1   3   4  155.68    5.75
   1   3   4  142.74    5.57
   2   3  -4  271.37   10.48
   2  -3   4  306.24   11.14
  -2   3   4  286.68   10.36
   2  -3   4  293.19   10.22
  -2  -3  -4  287.96   10.09
   2  -3   4  295.74   10.51
  -2   3   4  298.38   10.77
  -2  -3   4  281.23   10.03
   2  -3  -4  290.14   10.51
  -2  -3   4  285.76   10.70
   2   3   4  280.29   10.38
  -2   3  -4  278.79   10.39
   2  -3  -4  294.97   10.45
  -3   3   4  176.92    6.62
  -3   3   4  176.63    6.67
   3  -3   4  173.47    6.28
   3  -3   4  168.65    7.08
   3   3  -4  170.69    7.08
   3   3  -4  156.44    6.29
  -3  -3  -4  169.08    6.24
  -3  -3  -4  164.15    6.98
   3  -3  -4  181.29    6.49
  -3  -3   4  157.94    6.08
   3   3   4  154.42    6.60
  -3   3  -4  168.03    6.24
  -3   3  -4  162.32    6.31
   3   3   4  155.37    6.12
   3  -3  -4  163.89    6.47
  -3  -3   4  160.81    6.61
  -4   3   4  117.22    5.09
   4   3  -4  114.13    5.45
   4   3  -4  114.31    4.47
   4  -3   4  117.81    4.71
  -4   3   4  113.91    4.75
  -4  -3  -4  119.01    4.68
  -4   3  -4  118.49    5.01
  -4   3  -4  118.32    4.73
   4   3   4  120.74    4.57
   4   3   4  115.79    5.37
   4   3   4  115.51    5.59
   4  -3  -4  120.05    5.16
  -4  -3   4  115.37    5.23
  -4  -3   4  126.98    4.86
   4  -3  -4  118.28    5.09
  -5   3   4  321.86   11.73
   5   3  -4  320.78   12.83
  -5   3   4  311.02   12.15
   5   3  -4  308.31   11.37
   5  -3   4  323.50   12.84
   5  -3   4  322.98   11.96
  -5  -3  -4  322.26   11.69
   5   3   4  311.69   13.16
  -5   3  -4  326.08   11.92
  -5  -3   4  325.12   12.74
  -5   3  -4  317.98   12.22
   5  -3  -4  329.70   12.60
   5   3   4  333.94   11.66
  -5  -3   4  338.07   12.10
   5  -3  -4  342.79   12.69
   5   3   4  320.34   12.89
  -6   3   4   26.93    1.54
   6   3  -4   28.13    2.99
   6   3  -4   23.60    1.21
   6  -3   4   25.67    1.82
  -6  -3  -4   22.51    1.70
  -6   3   4   27.03    2.59
   6  -3   4   27.60    2.77
   6   3   4   30.10    2.37
  -6   3  -4   25.66    1.95
   6   3   4   29.57    3.01
   6   3   4   28.16    1.23
  -6  -3   4   26.22    1.91
  -6   3  -4   26.95    1.54
   6  -3  -4   28.95    2.08
   6  -3  -4   26.33    2.06
  -6  -3   4   24.84    2.41
  -7  -3  -4   35.17    2.40
   7  -3   4   33.69    2.40
   7  -3   4   35.47    3.47
  -7   3   4   35.88    2.80
   7   3  -4   33.37    3.49
   7   3  -4   38.17    1.60
  -7   3   4   36.75    1.93
  -7  -3   4   40.97    2.82
   7  -3  -4   36.59    2.62
  -7   3  -4   38.35    1.95
   7  -3  -4   37.87    2.73
   7   3   4   40.04    2.97
  -7  -3   4   33.22    2.43
   7   3   4   35.72    3.58
  -7   3  -4   39.64    2.62
  -8   3   4   42.53    2.16
  -8   3   4   48.19    3.34
   8  -3   4   48.25    3.03
   8  -3   4   47.49    3.57
  -8  -3  -4   37.37    2.73
   8   3  -4   44.67    3.49
  -8   3  -4   45.41    2.24
  -8  -3   4   45.66    3.07
   8  -3  -4   42.29    3.16
   8  -3  -4   49.33    3.24
  -8   3  -4   42.57    2.98
   8   3   4   47.80    3.74
  -8  -3   4   46.36    3.22
   8   3   4   50.80    3.57
  -9   3   4   25.79    3.00
   9   3  -4   28.69    3.49
  -9  -3  -4   22.87    2.53
   9  -3   4   30.98    2.97
   9  -3   4   25.54    3.26
   9   3   4   30.78    3.50
   9   3   4   23.26    3.14
   9  -3  -4   31.99    3.31
  -9  -3   4   28.97    2.89
   9  -3  -4   25.64    2.85
  -9  -3   4   24.64    2.85
  -9   3  -4   26.51    2.78
  10   3  -4    5.14    1.45
  10  -3   4    5.64    1.52
  10  -3   4    6.59    1.45
 -10   3   4    4.45    1.42
 -10  -3  -4    5.16    1.42
  10   3   4    6.92    1.85
  10  -3  -4    7.30    1.66
  10  -3  -4    7.46    1.60
 -10  -3   4    6.97    1.63
  10   3   4    7.97    1.80
 -10   3  -4    6.55    1.49
 -10  -3   4    5.80    1.42
 -11  -3  -4    2.77    1.17
 -11   3   4    3.93    1.39
  11  -3   4    2.84    1.28
  11  -3   4    2.72    0.89
  11   3  -4    2.66    1.10
 -11  -3   4    4.53    1.32
 -11  -3   4    2.50    1.12
  11  -3  -4    2.14    1.04
  11   3   4    1.98    1.13
 -11   3  -4    1.35    0.89
  11   3   4    2.76    1.42
  11  -3  -4    3.37    1.25
  12   3  -4    9.16    2.05
 -12   3   4    6.86    1.81
  12  -3   4   15.16    2.38
 -12  -3  -4    8.32    1.93
  12  -3   4    8.38    2.18
 -12  -3   4    8.25    1.76
  12  -3  -4    7.42    1.80
  12   3   4    7.79    2.30
 -12   3  -4    7.94    1.78
 -12  -3   4   10.46    2.09
  12   3   4    9.81    2.03
  12  -3  -4    8.92    1.87
 -13   3   4   21.93    3.12
  13  -3   4   26.20    3.87
 -13  -3  -4   21.86    3.04
  13  -3   4   25.05    3.13
  13   3  -4   23.24    3.52
  13  -3  -4   20.51    3.12
 -13  -3   4   27.70    3.13
  13   3   4   33.84    4.30
  13  -3  -4   26.25    3.40
  13   3   4   28.58    3.77
 -13   3  -4   20.22    2.97
 -13  -3   4   33.96    3.70
 -14  -3  -4    1.53    1.12
 -14   3   4    2.16    1.31
  14  -3   4    0.75    1.11
  14   3  -4    0.36    0.95
  14   3   4    0.25    0.92
 -14  -3   4    0.41    0.72
 -14  -3   4   -0.53    0.81
 -14   3  -4   -0.94    0.69
  14  -3  -4    2.56    1.05
 -15  -3  -4   14.33    2.58
 -15   3   4   18.41    2.94
  15   3  -4   16.91    3.28
  15  -3   4   13.30    2.66
 -15  -3   4   18.19    2.94
  15  -3  -4   15.54    3.11
 -15   3  -4   13.51    2.72
  15   3   4   13.24    2.90
 -15  -3   4   14.09    2.20
   0  -4  -4  108.51    4.53
   0   4   4  109.56    3.78
   0   4  -4  106.61    4.24
   0   4   4  110.77    4.61
   0  -4   4  112.05    4.13
   0  -4   4  110.64    4.68
   0   4  -4   95.16    4.36
   0   4   4  114.34    4.57
  -1   4   4  119.12    4.32
   1   4  -4  107.44    4.71
   1  -4   4  126.21    4.63
  -1  -4  -4  117.60    4.07
   1  -4   4  115.62    5.07
  -1  -4  -4  117.79    5.01
  -1  -4  -4  125.98    4.11
  -1   4   4  114.64    4.95
   1   4  -4  116.61    4.81
  -1   4  -4  127.19    4.54
  -1  -4   4  113.32    5.07
   1   4   4  124.94    5.10
   1   4   4  121.16    5.01
  -1  -4   4  118.72    4.49
   1  -4  -4  119.74    4.90
   1  -4  -4  122.02    4.96
  -2   4   4  182.26    6.90
   2   4  -4  184.22    7.44
   2  -4   4  187.29    6.74
   2  -4   4  192.45    7.08
   2  -4   4  198.18    7.70
  -2   4   4  185.23    7.35
   2   4  -4  177.73    7.06
  -2  -4  -4  179.20    7.49
  -2  -4  -4  190.37    6.56
   2  -4  -4  186.78    7.15
   2  -4  -4  177.43    7.12
   2   4   4  189.72    7.41
   2   4   4  182.84    7.14
  -2   4  -4  179.02    7.08
  -2  -4   4  187.82    6.67
  -2  -4   4  185.29    7.41
  -3  -4  -4   68.43    3.82
  -3   4   4   80.50    3.67
  -3   4   4   81.21    3.63
  -3  -4  -4   86.84    3.24
   3   4  -4   75.41    3.91
   3  -4   4   84.27    3.24
   3   4  -4   79.34    3.38
   3  -4   4   73.80    3.93
   3   4   4   78.03    3.36
   3   4   4   70.55    3.69
  -3  -4   4   77.06    3.75
   3  -4  -4   81.37    3.56
   3  -4  -4   74.23    3.49
  -3  -4   4   78.00    3.18
  -3   4  -4   73.96    3.40
  -3   4  -4   76.12    3.38
  -4  -4  -4    8.02    0.91
  -4   4   4    5.28    0.89
   4  -4   4    6.80    1.23
   4   4  -4    7.63    1.29
   4  -4   4    7.50    0.84
   4   4  -4    6.85    0.77
  -4  -4  -4    6.87    1.22
  -4   4   4    8.14    1.20
   4  -4  -4    9.00    1.14
   4  -4  -4    8.78    1.16
  -4  -4   4   10.07    1.37
   4   4   4    6.22    0.78
  -4   4  -4    8.91    0.97
  -4  -4   4    8.27    0.94
  -4   4  -4    7.18    1.03
   4   4   4    6.83    1.18
   5   4  -4   99.74    4.10
  -5   4   4   99.00    4.84
   5  -4   4  112.11    5.43
  -5   4   4  103.69    4.50
   5   4  -4  101.99    5.27
  -5  -4  -4   99.23    4.36
   5  -4   4  107.99    4.49
  -5  -4  -4   97.58    5.10
   5   4   4  101.26    4.99
  -5  -4   4   96.14    4.77
  -5   4  -4   93.59    4.43
  -5  -4   4   94.19    4.17
   5  -4  -4   97.18    4.57
   5  -4  -4   99.53    4.65
  -5   4  -4   96.42    4.12
   5   4   4   93.36    3.86
  -6  -4  -4   42.37    3.09
   6  -4   4   47.53    2.59
   6  -4   4   47.17    3.25
   6   4  -4   39.74    1.99
  -6   4   4   43.90    2.38
   6   4  -4   46.16    3.24
  -6  -4  -4   41.08    2.48
  -6   4   4   50.40    3.10
  -6   4  -4   45.49    2.37
  -6   4  -4   41.06    2.70
  -6  -4   4   44.12    2.59
   6   4   4   48.50    2.09
  -6  -4   4   47.35    3.08
   6   4   4   53.75    3.39
   6  -4  -4   45.52    2.89
   6  -4  -4   49.48    2.97
  -7   4   4   28.61    2.90
   7  -4   4   37.73    2.40
   7   4  -4   33.92    1.60
   7   4  -4   28.87    3.20
  -7  -4  -4   28.00    2.15
  -7   4   4   32.32    1.92
   7  -4   4   30.42    3.26
  -7  -4   4   34.17    2.66
  -7  -4   4   35.31    2.34
   7  -4  -4   35.39    2.57
  -7   4  -4   30.97    1.88
   7   4   4   36.99    3.58
   7   4   4   34.77    1.52
   7  -4  -4   33.89    2.53
  -7   4  -4   31.10    2.37
   8   4  -4   53.38    3.99
   8  -4   4   56.20    4.08
  -8   4   4   52.87    2.72
   8  -4   4   54.91    3.37
  -8  -4  -4   53.23    3.26
  -8   4   4   62.12    3.87
  -8  -4   4   57.20    3.34
   8   4   4   60.55    4.10
   8  -4  -4   55.65    3.65
   8  -4  -4   54.88    3.59
  -8   4  -4   54.59    2.74
  -8  -4   4   57.48    3.80
  -8   4  -4   50.36    3.37
   9  -4   4   11.32    2.15
  -9  -4  -4    8.36    1.56
  -9   4   4   11.45    2.00
   9  -4   4   10.25    1.64
   9   4  -4    5.69    1.51
  -9  -4   4   10.93    2.03
   9   4   4    6.50    1.55
  -9   4  -4    6.82    1.39
   9  -4  -4    8.25    1.65
   9  -4  -4    8.75    1.75
  -9  -4   4   10.28    1.65
  10   4  -4   33.04    3.81
  10  -4   4   42.47    4.37
 -10   4   4   36.45    3.70
 -10  -4  -4   31.46    3.17
  10  -4   4   38.66    2.95
  10  -4  -4   42.57    4.05
 -10  -4   4   35.91    2.83
 -10  -4   4   40.59    3.94
  10   4   4   43.99    4.49
 -10   4  -4   34.92    3.43
  10  -4  -4   36.34    3.68
  11  -4   4    2.03    1.12
 -11  -4  -4    1.39    1.05
  11  -4   4    3.88    1.18
 -11   4   4    2.04    1.09
  11   4  -4    0.85    0.79
 -11  -4   4    2.59    1.10
  11  -4  -4    1.89    0.91
  11   4   4    3.42    1.20
  11  -4  -4    2.41    0.93
 -11   4  -4    3.81    1.21
 -11  -4   4    4.73    1.26
  12  -4   4   24.76    3.09
 -12   4   4   30.35    3.64
  12   4  -4   28.19    3.84
 -12  -4  -4   21.43    2.90
  12  -4   4   22.03    3.39
 -12  -4   4   24.68    3.14
  12   4   4   24.14    3.49
 -12  -4   4   22.38    2.73
  12  -4  -4   23.07    3.18
 -12   4  -4   23.10    2.96
  12  -4  -4   25.03    3.41
  13   4  -4   19.25    3.36
 -13  -4  -4   17.42    2.99
  13  -4   4   15.41    2.93
 -13   4   4   15.94    2.73
 -13  -4  -4   17.09    2.71
 -13  -4   4   18.69    2.89
  13  -4  -4   22.25    3.23
 -13  -4   4   18.87    2.56
 -13   4  -4   18.74    2.89
  13  -4  -4   15.92    2.55
  13   4   4   19.37    3.25
  14  -4   4   -1.17    0.90
  14   4  -4    2.10    1.40
 -14  -4  -4    0.97    1.07
 -14   4   4    2.86    1.50
 -14  -4  -4    2.35    1.37
  14   4   4    1.59    1.26
 -14  -4   4    2.31    0.98
 -14   4  -4    1.79    1.26
 -14  -4   4    4.12    1.36
  14  -4  -4    2.13    1.18
   0   5  -4   19.16    1.39
   0  -5   4   23.79    1.65
   0   5   4   20.85    1.56
   0  -5   4   24.62    1.22
   0   5   4   20.78    1.47
   0   5   4   20.83    0.83
   0  -5  -4   20.39    1.46
   0   5  -4   21.94    1.28
  -1  -5  -4   68.02    3.47
   1   5  -4   74.35    3.31
   1  -5   4   74.22    3.09
   1   5  -4   67.76    3.27
   1  -5   4   75.81    3.66
  -1   5   4   74.99    3.55
  -1   5   4   72.06    2.77
   1   5   4   69.54    3.31
  -1   5  -4   59.63    3.07
   1  -5  -4   63.54    3.14
  -1   5  -4   69.08    2.80
   1  -5  -4   67.53    3.18
  -1  -5   4   68.71    3.40
   1   5   4   65.26    3.24
  -1  -5   4   68.33    2.70
  -2  -5  -4   22.30    2.07
  -2  -5  -4   23.30    1.04
   2  -5   4   23.76    1.21
   2  -5   4   23.91    1.80
  -2   5   4   20.84    1.62
  -2   5   4   23.51    1.38
   2   5  -4   22.93    1.48
   2   5  -4   20.87    1.58
  -2  -5   4   25.68    1.31
   2  -5  -4   26.41    1.69
  -2   5  -4   25.49    1.64
   2  -5  -4   26.88    1.67
   2   5   4   24.42    1.69
   2   5   4   30.34    1.92
  -2  -5   4   25.78    1.86
  -3  -5  -4   20.83    2.06
   3   5  -4   20.19    2.00
   3  -5   4   20.30    1.17
  -3   5   4   21.18    1.62
   3   5  -4   18.67    1.34
  -3   5   4   20.02    1.48
   3  -5   4   17.95    1.94
  -3  -5  -4   26.10    1.24
  -3  -5   4   18.80    1.90
  -3  -5   4   18.42    1.13
   3   5   4   20.09    1.45
   3  -5  -4   20.67    1.50
  -3   5  -4   17.93    1.32
   3   5   4   17.60    1.87
   3  -5  -4   20.49    1.44
  -3   5  -4   18.82    1.37
   4  -5   4  140.76    5.48
  -4  -5  -4  148.17    5.41
  -4  -5  -4  128.18    6.30
   4   5  -4  134.07    5.52
   4  -5   4  135.79    6.45
   4   5  -4  127.39    6.33
  -4   5   4  139.07    5.91
  -4   5   4  145.47    5.96
  -4   5  -4  151.00    6.00
   4   5   4  140.24    5.89
  -4   5  -4  142.76    5.99
   4  -5  -4  146.51    6.29
  -4  -5   4  147.32    5.66
  -4  -5   4  146.37    6.53
   4  -5  -4  145.67    6.17
   4   5   4  142.83    6.56
  -5  -5  -4   17.89    1.35
   5  -5   4   13.23    1.92
   5   5  -4   15.38    1.15
  -5   5   4   21.99    2.12
   5  -5   4   17.05    1.26
  -5  -5  -4   18.30    2.23
  -5   5   4   17.72    1.75
   5   5  -4   14.60    2.06
   5   5   4   15.95    1.23
   5   5   4   17.72    2.09
  -5  -5   4   18.14    1.34
  -5   5  -4   17.83    1.38
  -5   5  -4   20.83    1.94
  -5  -5   4   17.71    2.08
   5  -5  -4   18.68    1.96
   5  -5  -4   18.66    1.90
  -6   5   4   32.03    2.44
  -6  -5  -4   27.32    2.97
  -6   5   4   30.43    2.02
   6   5  -4   29.82    1.66
   6  -5   4   29.95    1.96
  -6  -5  -4   29.09    2.01
   6   5  -4   30.20    3.10
   6  -5   4   33.87    3.33
  -6  -5   4   31.68    2.49
   6  -5  -4   31.78    2.35
  -6   5  -4   26.90    1.81
  -6   5  -4   30.48    2.22
   6   5   4   29.58    1.63
   6  -5  -4   32.04    2.29
  -6  -5   4   30.58    1.94
   6   5   4   28.73    2.96
   7   5  -4   14.06    1.08
   7  -5   4   15.11    2.26
   7   5  -4   14.88    2.36
  -7  -5  -4   17.88    1.92
   7  -5   4   19.19    1.96
  -7  -5  -4   18.07    2.41
  -7   5   4   18.58    1.76
  -7   5   4   17.64    2.20
   7  -5  -4   15.00    1.98
   7   5   4   15.24    1.01
   7  -5  -4   16.23    2.04
  -7  -5   4   17.19    1.80
   7   5   4   15.42    2.22
  -7  -5   4   16.32    2.17
  -7   5  -4   15.77    1.91
  -7   5  -4   15.49    1.54
   8  -5   4   15.57    2.43
  -8  -5  -4   13.83    1.90
   8  -5   4   15.83    1.92
   8   5  -4   13.50    2.32
  -8  -5  -4    9.63    1.92
  -8   5   4   13.53    2.10
  -8   5   4   12.23    1.40
  -8   5  -4   17.43    1.61
   8   5   4   15.73    2.50
  -8   5  -4   11.59    1.75
  -8  -5   4   12.26    1.99
   8  -5  -4   12.35    1.89
  -8  -5   4   14.34    1.75
   8  -5  -4   13.35    1.99
  -9   5   4    7.33    1.67
   9  -5   4    4.34    1.41
   9  -5   4    4.40    1.12
  -9   5   4    7.14    0.99
  -9  -5  -4    5.86    1.54
  -9  -5  -4    4.49    1.29
   9   5  -4    4.62    1.46
   9  -5  -4    6.36    1.54
   9   5   4    5.23    1.54
  -9  -5   4    4.90    1.13
   9  -5  -4    8.81    1.75
  -9  -5   4    6.40    1.54
  -9   5  -4    5.63    1.34
 -10   5   4    5.91    1.55
 -10  -5  -4    5.17    1.45
  10   5  -4    7.78    1.78
  10  -5   4   13.21    2.49
  10  -5   4    8.26    1.56
 -10  -5  -4    7.36    1.82
 -10  -5   4    6.55    1.61
 -10   5  -4    9.69    1.74
 -10  -5   4    7.71    1.44
  10  -5  -4    7.77    1.61
  10  -5  -4   10.92    1.99
  10   5   4    9.06    1.91
  11   5  -4   19.38    3.23
 -11  -5  -4   19.05    2.55
  11  -5   4   19.78    2.58
  11  -5   4   19.21    3.09
 -11   5   4   21.49    2.95
 -11  -5  -4   20.95    2.94
 -11   5  -4   19.11    2.65
 -11  -5   4   16.60    2.63
  11   5   4   17.94    2.88
  11  -5  -4   24.51    3.22
 -11  -5   4   21.30    2.50
  11  -5  -4   25.81    3.24
  12  -5   4   30.64    4.14
 -12  -5  -4   28.31    3.61
 -12  -5  -4   30.28    3.34
  12   5  -4   25.12    3.67
 -12   5   4   25.72    3.41
  12  -5  -4   31.61    3.69
 -12   5  -4   29.07    3.38
  12   5   4   33.04    4.23
 -12  -5   4   24.69    2.81
 -12  -5   4   30.99    3.69
  12  -5  -4   31.31    3.78
  13   5  -4   24.74    3.82
 -13  -5  -4   28.73    3.36
 -13   5   4   24.27    3.43
 -13  -5  -4   25.37    3.62
  13  -5   4   22.91    3.65
 -13  -5   4   25.45    2.89
  13  -5  -4   27.19    3.69
  13  -5  -4   28.50    3.53
 -13   5  -4   24.77    3.33
 -13  -5   4   25.40    3.38
  13   5   4   19.01    3.24
  14   5  -4    7.69    2.21
 -14   5   4    7.09    2.01
 -14  -5  -4    7.05    1.81
  14  -5   4    9.36    2.47
 -14  -5  -4    8.10    2.32
 -14  -5   4    6.97    1.39
 -14  -5   4    5.96    1.96
  14  -5  -4   12.02    2.42
  14   5   4    7.17    2.10
 -14   5  -4    7.33    2.03
   0  -6  -4  236.80    9.51
   0   6   4  251.23    9.49
   0   6  -4  248.17    9.12
   0  -6   4  248.98    8.70
   0  -6   4  226.59    9.65
   0   6  -4  236.78    9.37
   0   6   4  235.04    9.54
   1   6  -4   79.15    3.68
   1   6  -4   78.08    3.60
   1  -6   4   76.18    3.28
  -1   6   4   77.26    2.92
   1  -6   4   78.30    3.98
  -1  -6  -4   78.46    3.87
  -1   6   4   71.74    3.78
  -1  -6   4   72.50    2.89
   1   6   4   69.36    3.60
  -1  -6   4   62.24    3.59
  -1   6  -4   73.06    3.50
   1   6   4   74.01    3.63
   1  -6  -4   70.66    3.53
  -1   6  -4   73.48    3.10
   1  -6  -4   74.47    3.52
   2   6  -4   45.00    2.45
  -2   6   4   45.41    2.68
   2  -6   4   43.02    2.09
  -2  -6  -4   41.53    2.66
  -2   6   4   44.64    2.15
   2   6  -4   46.74    2.60
   2  -6   4   45.16    2.81
  -2   6  -4   46.29    2.55
  -2  -6   4   46.79    2.79
  -2  -6   4   43.64    1.98
   2   6   4   42.42    2.58
   2  -6  -4   43.90    2.55
  -2   6  -4   47.47    2.29
   2  -6  -4   47.40    2.53
   2   6   4   44.12    2.69
   3   6  -4  109.19    4.99
  -3   6   4   99.68    4.36
  -3  -6  -4   97.28    4.92
   3  -6   4   96.43    4.99
   3   6  -4   95.35    4.37
  -3  -6  -4  101.47    3.78
  -3   6   4   94.98    4.67
   3  -6   4  102.17    4.10
   3   6   4   92.75    4.36
  -3   6  -4   93.97    4.12
   3  -6  -4   97.21    4.50
  -3  -6   4   95.76    4.72
  -3   6  -4   84.92    4.23
   3   6   4   92.89    4.66
   3  -6  -4   93.05    4.30
  -3  -6   4   99.34    3.77
   4  -6   4   54.78    2.67
  -4  -6  -4   58.01    2.62
   4  -6   4   56.45    3.53
   4   6  -4   54.14    2.82
  -4  -6  -4   53.13    3.42
   4   6  -4   60.72    3.59
  -4   6   4   57.99    3.20
  -4   6   4   58.91    3.12
  -4  -6   4   62.00    2.71
   4   6   4   49.47    3.36
   4  -6  -4   60.25    3.33
   4   6   4   58.98    3.10
  -4   6  -4   58.96    3.06
  -4  -6   4   58.84    3.49
   4  -6  -4   60.25    3.18
  -4   6  -4   62.15    3.13
  -5  -6  -4   11.82    1.28
  -5   6   4   12.76    1.55
   5  -6   4   12.15    1.26
  -5   6   4   10.26    1.54
  -5  -6  -4    9.33    1.66
   5  -6   4   10.07    1.70
   5   6  -4   10.18    1.18
   5   6  -4   10.33    1.74
  -5  -6   4   10.18    1.64
   5  -6  -4   10.92    1.51
  -5   6  -4    9.42    1.24
   5   6   4   10.60    1.70
   5  -6  -4    9.43    1.37
  -5   6  -4   12.57    1.50
   5   6   4   10.55    1.28
  -5  -6   4   10.83    1.15
  -6  -6  -4   93.30    5.32
   6   6  -4   93.50    5.42
   6  -6   4   89.62    4.33
  -6  -6  -4  103.97    4.47
   6  -6   4   88.34    5.30
  -6   6   4  101.23    4.68
   6   6  -4   93.42    4.14
  -6   6   4   89.39    4.82
  -6  -6   4   96.41    4.28
  -6   6  -4   91.34    4.67
  -6   6  -4   99.02    4.50
  -6  -6   4   95.63    5.18
   6  -6  -4  100.67    4.89
   6   6   4   96.60    5.33
   6  -6  -4   96.03    5.03
   6   6   4   92.36    4.19
  -7  -6  -4    5.73    1.44
  -7   6   4    8.05    1.54
  -7   6   4    9.10    1.33
   7  -6   4    7.17    1.16
   7   6  -4    6.06    0.89
   7  -6   4    7.71    1.68
   7   6  -4    7.48    1.67
  -7  -6  -4    6.63    1.26
   7  -6  -4    6.35    1.27
  -7  -6   4    5.14    0.95
  -7   6  -4    6.17    1.19
   7   6   4    6.41    0.81
   7   6   4    5.64    1.36
   7  -6  -4    6.19    1.29
  -7  -6   4    5.92    1.44
  -7   6  -4    7.19    1.11
   8  -6   4   19.13    2.77
   8   6  -4   13.36    2.42
  -8  -6  -4   13.01    2.25
  -8   6   4   17.15    2.30
  -8   6   4   13.20    1.59
  -8  -6  -4   11.42    1.72
   8  -6   4   12.20    1.64
  -8   6  -4   15.11    1.62
  -8   6  -4   11.79    1.79
   8   6   4   12.18    2.14
   8  -6  -4   16.49    2.23
  -8  -6   4   12.40    2.07
   8  -6  -4   14.68    2.12
  -8  -6   4   12.69    1.61
   9   6  -4    3.82    1.37
  -9   6   4    7.18    1.59
   9  -6   4    9.10    2.00
  -9  -6  -4    6.08    1.65
   9  -6   4    7.11    1.29
  -9   6   4    7.08    1.04
  -9  -6  -4    5.99    1.34
  -9   6  -4    7.85    1.12
   9  -6  -4    6.15    1.46
   9  -6  -4    8.37    1.62
   9   6   4    5.09    1.42
  -9  -6   4    6.28    1.23
  -9  -6   4    8.29    1.72
  -9   6  -4    9.29    1.66
 -10  -6  -4    5.31    1.40
  10   6  -4    6.07    1.85
 -10   6   4    3.17    1.39
 -10  -6  -4    4.94    1.50
  10  -6   4    7.22    1.89
 -10  -6   4    7.84    1.81
  10  -6  -4    8.43    1.82
  10   6   4    7.18    1.80
  10  -6  -4    8.67    1.85
 -10  -6   4    5.69    1.32
 -10   6  -4    7.02    1.60
  11  -6   4    1.54    1.13
  11   6  -4    3.94    1.53
 -11  -6  -4    2.32    1.02
 -11   6   4    3.96    1.45
 -11  -6  -4    3.79    1.23
 -11  -6   4    4.04    1.09
  11  -6  -4    5.60    1.49
 -11   6  -4    3.68    1.19
 -11  -6   4    3.98    1.45
  11  -6  -4    5.96    1.48
  11   6   4    3.38    1.19
 -12   6   4    3.06    1.36
  12  -6   4    4.23    1.57
 -12  -6  -4    5.18    1.45
 -12  -6  -4    6.26    1.83
  12   6  -4    4.04    1.56
 -12  -6   4    2.62    0.90
 -12  -6   4    3.02    1.37
  12   6   4    3.25    1.55
 -12   6  -4    2.25    1.14
  12  -6  -4    4.07    1.36
  12  -6  -4    2.18    1.04
  13  -6   4   28.39    4.05
  13   6  -4   23.90    3.66
 -13   6   4   23.49    3.37
 -13  -6  -4   30.91    3.25
 -13  -6  -4   23.82    3.57
 -13  -6   4   30.86    3.10
 -13   6  -4   24.13    3.43
 -13  -6   4   27.89    3.60
  13  -6  -4   31.02    3.90
 -14  -6  -4    4.20    1.78
  14   6  -4    3.49    1.60
  14  -6   4    3.78    1.43
 -14   6   4    3.64    1.49
 -14  -6   4    4.10    1.03
  14   6   4    6.67    2.33
 -14   6  -4    5.86    1.91
  14  -6  -4    5.13    1.74
 -14  -6   4    3.61    1.50
   0  -7   4   17.46    1.08
   0  -7   4   17.47    1.98
   0   7   4   13.97    1.73
   0   7   4   18.99    1.90
   0   7  -4   19.04    1.33
   0  -7  -4   16.91    1.84
   0   7  -4   15.88    1.67
   1   7  -4   94.87    4.33
   1   7  -4   87.71    4.12
  -1   7   4   80.94    4.36
   1  -7   4   93.46    3.81
   1  -7   4   90.28    4.64
  -1  -7  -4   91.15    4.50
  -1   7   4   89.40    3.32
  -1   7  -4   90.34    3.69
  -1  -7   4   78.88    4.27
   1  -7  -4   87.21    4.20
  -1  -7   4   77.45    3.29
  -1   7  -4   83.89    4.07
   1  -7  -4   83.04    4.04
   1   7   4   84.65    4.17
   1   7   4   80.89    4.17
   2  -7   4  109.27    4.46
   2  -7   4  104.33    5.31
   2   7  -4  109.96    4.99
  -2   7   4  107.71    4.26
   2   7  -4  104.02    4.82
  -2   7   4  104.65    5.09
  -2  -7  -4  105.92    5.19
  -2  -7   4  105.78    4.24
  -2  -7   4  109.95    5.39
  -2   7  -4  119.21    4.65
   2  -7  -4  114.39    5.06
   2   7   4  109.60    5.28
   2   7   4  107.40    5.16
  -2   7  -4  113.31    5.11
   2  -7  -4  111.90    5.18
  -3  -7  -4   62.26    3.70
   3   7  -4   61.02    3.24
  -3  -7  -4   69.18    2.33
  -3   7   4   61.68    3.51
   3   7  -4   56.83    3.45
   3  -7   4   55.95    3.67
   3  -7   4   62.57    2.89
  -3   7   4   60.91    3.07
   3   7   4   61.76    3.41
  -3   7  -4   60.21    3.00
   3   7   4   56.21    3.45
   3  -7  -4   64.12    3.47
  -3   7  -4   59.04    3.25
  -3  -7   4   60.54    2.61
   3  -7  -4   60.29    3.22
  -3  -7   4   67.24    3.72
  -4   7   4   51.32    2.91
   4   7  -4   50.23    2.79
  -4  -7  -4   53.93    3.44
  -4   7   4   47.47    3.04
  -4  -7  -4   53.44    2.23
   4  -7   4   52.31    2.56
   4   7  -4   48.27    3.27
   4  -7   4   45.79    3.34
  -4   7  -4   48.77    2.82
   4  -7  -4   49.97    2.84
  -4  -7   4   47.32    2.24
  -4  -7   4   44.20    3.09
   4   7   4   47.87    3.28
   4   7   4   45.33    2.77
   4  -7  -4   46.71    2.95
  -4   7  -4   45.61    2.64
  -5  -7  -4   81.28    3.46
   5   7  -4   78.54    4.67
  -5   7   4   80.23    4.20
  -5  -7  -4   72.75    4.53
   5   7  -4   74.13    3.73
   5  -7   4   77.36    4.69
  -5   7   4   82.05    4.17
   5  -7   4   79.25    3.68
  -5   7  -4   85.80    4.03
   5  -7  -4   73.55    4.22
  -5  -7   4   76.47    4.41
   5   7   4   74.78    3.82
   5  -7  -4   79.70    4.05
  -5   7  -4   73.50    3.87
  -5  -7   4   74.79    3.38
  -6  -7  -4   21.56    2.67
   6   7  -4   24.10    2.88
   6  -7   4   30.19    3.25
  -6   7   4   20.07    2.15
  -6   7   4   20.60    2.36
  -6  -7  -4   22.14    1.67
   6  -7   4   21.20    1.62
   6   7  -4   20.65    1.61
  -6  -7   4   18.50    2.39
   6   7   4   18.94    2.51
  -6   7  -4   20.79    2.11
  -6   7  -4   21.68    2.04
  -6  -7   4   20.12    1.47
   6  -7  -4   21.87    2.24
   6  -7  -4   23.68    2.56
   6   7   4   20.65    1.62
  -7   7   4   25.72    2.43
   7   7  -4   22.64    1.66
   7   7  -4   24.94    3.09
  -7   7   4   23.00    2.65
   7  -7   4   25.73    1.93
  -7  -7  -4   25.64    2.25
   7  -7   4   26.26    3.17
  -7  -7  -4   25.31    3.02
   7   7   4   25.72    3.05
  -7  -7   4   29.48    3.12
   7   7   4   26.22    1.74
   7  -7  -4   23.95    2.55
   7  -7  -4   27.90    2.95
  -7   7  -4   25.02    1.95
  -7  -7   4   22.78    1.72
  -7   7  -4   24.36    2.47
  -8  -7  -4   81.81    5.22
  -8   7   4   73.03    4.58
   8  -7   4   79.57    4.23
   8  -7   4   81.43    5.36
  -8   7   4   82.28    4.22
  -8  -7  -4   77.14    4.08
   8   7  -4   69.45    5.07
  -8   7  -4   67.46    4.26
   8  -7  -4   78.88    4.83
   8   7   4   86.29    5.35
  -8  -7   4   84.56    5.04
  -8  -7   4   70.90    3.83
  -8   7  -4   80.36    4.06
   8  -7  -4   80.30    4.64
  -9  -7  -4   40.52    4.14
  -9  -7  -4   38.86    2.69
   9  -7   4   35.74    4.15
  -9   7   4   29.81    3.38
   9   7  -4   39.07    4.38
  -9   7   4   40.70    2.60
  -9  -7   4   33.75    2.35
  -9  -7   4   29.76    3.51
   9  -7  -4   32.82    3.37
  -9   7  -4   34.93    2.34
   9   7   4   36.28    4.00
  -9   7  -4   29.84    3.11
   9  -7  -4   38.56    3.84
 -10  -7  -4   20.09    2.24
  10   7  -4   20.46    3.18
 -10  -7  -4   19.22    2.91
  10  -7   4   17.10    2.91
 -10   7   4   15.19    2.45
 -10  -7   4   19.27    2.76
  10  -7  -4   21.66    2.83
  10   7   4   19.95    3.04
 -10  -7   4   16.67    1.97
  10  -7  -4   19.52    2.72
 -10   7  -4   18.70    2.51
 -11   7   4    1.15    0.83
  11   7  -4    1.37    1.11
  11  -7   4    1.05    1.38
 -11  -7  -4    0.58    0.86
  11   7   4    2.28    1.01
  11  -7  -4    1.70    0.94
 -11  -7   4    0.28    0.53
 -11  -7   4    0.86    0.77
 -11   7  -4   -0.64    0.53
  11  -7  -4    1.32    0.76
  12  -7   4    6.40    2.04
 -12  -7  -4    5.80    1.73
 -12   7   4    3.41    1.49
  12   7  -4    5.50    1.76
 -12  -7   4    5.29    1.06
 -12   7  -4    5.63    1.69
  12   7   4    2.23    1.10
 -12  -7   4    4.74    1.57
  12  -7  -4    6.98    1.47
  12  -7  -4    2.56    1.10
  13  -7   4   12.73    2.61
 -13   7   4   11.20    2.40
 -13  -7  -4   10.77    2.55
  13   7  -4   10.20    2.39
 -13  -7   4   12.10    2.51
  13   7   4    9.95    2.66
 -13   7  -4   14.56    2.65
 -13  -7   4   12.85    1.77
  13  -7  -4   14.35    2.59
   0   8   4   30.24    2.10
   0  -8   4   24.64    2.50
   0   8  -4   23.62    1.93
   0   8   4   28.38    2.60
   0   8  -4   25.73    1.72
   0  -8   4   23.38    1.39
   0  -8  -4   28.18    2.13
  -1   8   4  162.01    5.70
   1  -8   4  157.58    7.42
   1   8  -4  153.87    6.77
  -1  -8  -4  166.71    7.27
  -1   8   4  166.28    7.30
   1   8  -4  167.91    7.06
  -1   8  -4  153.95    6.93
  -1   8  -4  158.27    6.43
   1   8   4  165.40    7.09
   1  -8  -4  158.99    6.88
   1  -8  -4  168.01    7.15
  -1  -8   4  150.19    7.19
  -1  -8   4  160.63    5.94
   1   8   4  160.95    7.14
   2   8  -4  134.28    5.88
   2   8  -4  124.72    5.73
  -2   8   4  123.33    4.86
  -2  -8  -4  119.28    5.99
   2  -8   4  138.43    6.47
  -2   8   4  126.27    6.02
   2  -8   4  124.90    5.26
  -2  -8   4  129.53    6.09
  -2   8  -4  125.46    5.08
   2  -8  -4  121.88    5.79
  -2  -8   4  121.53    4.67
   2   8   4  118.69    5.78
   2   8   4  121.19    5.84
   2  -8  -4  120.86    5.57
  -2   8  -4  127.77    5.83
   3   8  -4   10.17    1.47
  -3  -8  -4   11.81    1.79
   3  -8   4   14.08    1.33
  -3   8   4   10.95    1.71
  -3   8   4   11.67    1.38
   3   8  -4   11.24    1.64
   3  -8   4   12.12    1.82
   3  -8  -4   13.95    1.65
   3  -8  -4   12.90    1.70
   3   8   4   10.19    1.63
  -3   8  -4   11.53    1.57
   3   8   4   11.48    1.76
  -3  -8   4   11.46    1.72
  -3   8  -4   13.28    1.40
  -3  -8   4   13.11    0.87
   4   8  -4    5.45    1.22
   4   8  -4    7.43    1.23
  -4   8   4    8.40    1.31
  -4   8   4    5.44    1.25
  -4  -8  -4    8.57    1.63
   4  -8   4    6.19    0.89
   4  -8   4    8.01    1.54
  -4  -8   4    6.46    0.75
   4  -8  -4    6.50    1.12
   4  -8  -4    4.97    1.06
   4   8   4    5.93    1.27
   4   8   4    5.14    1.16
  -4  -8   4    5.49    1.24
  -4   8  -4    4.46    1.00
  -4   8  -4    6.97    1.11
  -5   8   4    0.49    0.67
   5   8  -4    0.01    0.57
   5   8  -4    0.09    0.61
   5  -8   4   -0.01    0.54
  -5   8   4    0.26    0.77
   5  -8   4    1.24    0.42
  -5  -8  -4    0.57    0.77
  -5   8  -4    0.94    0.51
  -5   8  -4    1.68    0.77
  -5  -8   4    1.03    0.69
   5  -8  -4    1.46    0.65
   5   8   4    0.35    0.57
   5  -8  -4    0.08    0.36
   5   8   4    0.07    0.61
  -5  -8   4    1.48    0.42
   6  -8   4   71.93    3.70
   6   8  -4   71.85    3.72
  -6   8   4   76.75    4.21
   6  -8   4   70.81    4.85
   6   8  -4   72.63    4.76
  -6  -8  -4   73.97    4.73
  -6   8   4   75.32    4.22
  -6   8  -4   71.93    4.04
   6   8   4   74.24    4.78
  -6  -8   4   75.36    3.49
  -6   8  -4   72.82    4.05
   6  -8  -4   79.16    4.62
   6   8   4   76.93    3.96
  -6  -8   4   77.84    4.69
   6  -8  -4   81.13    4.32
   7  -8   4   21.04    2.04
   7  -8   4   19.04    2.79
  -7   8   4   14.77    1.99
  -7   8   4   15.28    2.15
   7   8  -4   14.06    1.61
   7   8  -4   13.13    2.33
  -7  -8  -4   16.88    2.53
  -7   8  -4   13.60    1.91
  -7  -8   4   17.05    2.45
   7  -8  -4   16.01    2.11
   7   8   4   16.84    1.74
  -7  -8   4   16.93    1.64
   7   8   4   14.83    2.40
  -7   8  -4   15.84    1.92
   7  -8  -4   18.98    2.49
  -8  -8  -4   58.27    4.37
  -8   8   4   64.41    4.15
   8   8  -4   57.81    4.56
   8  -8   4   58.05    4.57
  -8   8   4   64.31    3.73
  -8  -8   4   60.18    3.17
   8   8   4   62.65    4.58
   8  -8  -4   57.04    4.11
  -8   8  -4   62.41    3.83
   8  -8  -4   56.44    3.79
  -8  -8   4   47.25    3.90
  -8   8  -4   60.60    3.51
   9   8  -4   36.35    4.29
   9  -8   4   32.96    4.05
  -9   8   4   36.15    3.65
  -9   8   4   35.38    2.52
  -9  -8  -4   29.62    3.63
  -9   8  -4   25.86    2.95
   9  -8  -4   34.88    3.46
   9  -8  -4   37.35    3.91
  -9   8  -4   37.53    2.57
   9   8   4   29.06    3.73
  -9  -8   4   36.87    2.34
  -9  -8   4   38.51    3.97
 -10  -8  -4   12.34    2.40
 -10   8   4   11.71    2.21
  10  -8   4   14.19    2.69
  10   8  -4   14.10    2.74
  10  -8  -4    9.88    1.83
 -10  -8   4   12.75    2.26
 -10   8  -4   12.08    2.14
  10  -8  -4   15.12    2.50
  10   8   4   12.92    2.37
 -11  -8  -4   23.02    3.52
  11  -8   4   24.82    3.75
 -11   8   4   29.17    3.46
  11   8  -4   21.94    3.43
 -11  -8   4   27.62    3.57
  11  -8  -4   30.24    3.69
 -11   8  -4   29.37    3.48
  11   8   4   24.63    3.57
  11  -8  -4   31.67    3.74
 -12   8   4   38.10    4.19
  12  -8   4   37.71    4.75
 -12  -8  -4   32.09    4.13
  12   8  -4   34.39    4.57
 -12  -8   4   41.73    4.52
  12  -8  -4   39.12    4.29
 -12   8  -4   33.89    3.87
  12   8   4   32.72    4.43
  13   8  -4    1.58    1.06
 -13  -8  -4    1.72    1.39
 -13   8   4    2.05    1.27
  13  -8   4    2.21    1.26
 -13  -8   4    1.88    1.38
 -13   8  -4    3.10    1.43
  13   8   4    3.25    1.50
   0   9  -4   26.73    1.84
   0   9   4   24.33    2.42
   0  -9  -4   27.25    2.61
   0  -9   4   24.96    1.44
   0   9  -4   27.13    2.54
   0   9   4   25.17    2.59
   0  -9   4   23.56    2.58
  -1   9   4   98.63    5.39
   1   9  -4  105.47    5.04
   1  -9   4  119.32    5.88
   1   9  -4  117.14    5.41
  -1  -9  -4  105.68    5.46
  -1  -9   4  109.02    5.67
   1  -9  -4  109.11    5.47
   1   9   4  105.08    5.47
  -1   9  -4  109.12    4.83
   1  -9  -4  107.33    5.22
  -1  -9   4  112.27    4.29
  -1   9  -4  113.20    4.50
   1   9   4  108.79    5.40
  -1   9  -4  105.87    5.32
   2  -9   4   23.79    2.65
   2   9  -4   26.38    2.40
  -2   9   4   19.87    2.34
   2  -9   4   23.85    1.61
  -2   9   4   19.41    1.19
  -2  -9  -4   23.16    2.52
   2   9  -4   23.78    2.36
  -2   9  -4   25.55    1.58
  -2  -9   4   20.81    1.17
   2   9   4   25.33    2.57
   2  -9  -4   18.72    2.04
  -2  -9   4   23.59    2.57
   2   9   4   17.52    2.13
   2  -9  -4   23.54    2.43
  -2   9  -4   21.59    2.27
  -3   9   4    4.79    1.33
   3  -9   4    5.40    1.30
   3   9  -4    4.58    1.06
  -3  -9  -4    3.95    1.15
  -3   9   4    5.63    0.91
   3   9  -4    5.82    1.15
   3  -9   4    5.88    0.88
   3  -9  -4    6.38    1.15
  -3  -9   4    4.62    1.16
   3   9   4    2.44    1.02
  -3   9  -4    6.29    0.96
  -3   9  -4    6.00    1.22
   3  -9  -4    5.15    1.13
   3   9   4    3.49    0.93
   4   9  -4    3.02    0.94
   4  -9   4    2.80    0.62
  -4   9   4    1.69    0.92
  -4  -9  -4    2.21    1.01
   4   9  -4    4.03    1.06
  -4   9   4    2.15    0.88
   4   9   4    1.90    0.99
  -4  -9   4    2.21    0.87
   4  -9  -4    3.52    0.86
   4   9   4    3.74    1.08
  -4   9  -4    4.09    0.87
  -4   9  -4    2.86    0.96
   4  -9  -4    2.78    0.93
  -5   9   4   43.44    3.14
   5   9  -4   47.51    3.42
   5  -9   4   44.09    2.55
  -5   9   4   41.63    2.86
  -5  -9  -4   46.39    3.49
   5   9  -4   43.04    2.80
   5  -9   4   44.93    3.52
  -5   9  -4   46.69    3.05
   5  -9  -4   42.27    2.85
   5   9   4   46.33    3.45
   5  -9  -4   38.56    3.08
   5   9   4   43.74    2.99
  -5   9  -4   43.10    2.75
  -5  -9   4   47.08    3.40
  -6   9   4   62.27    3.80
   6   9  -4   64.59    3.55
  -6   9   4   66.49    3.97
   6  -9   4   54.51    4.27
  -6  -9  -4   63.81    4.40
   6   9  -4   64.21    4.42
   6   9   4   59.58    4.31
  -6   9  -4   63.34    3.64
   6   9   4   60.15    3.59
  -6   9  -4   65.37    3.79
  -6  -9   4   64.92    4.29
   6  -9  -4   65.30    3.84
   6  -9  -4   59.21    4.06
  -7  -9  -4    2.79    1.27
  -7   9   4    2.24    0.87
   7  -9   4    2.77    1.04
   7   9  -4    3.05    1.17
   7   9  -4    2.84    0.81
  -7   9   4    2.68    1.06
   7  -9  -4    2.78    0.98
   7   9   4    1.93    0.99
  -7   9  -4    1.05    0.62
  -7  -9   4    1.39    0.97
  -7   9  -4    0.92    0.71
   7  -9  -4    0.95    0.57
   8   9  -4   51.79    5.01
   8  -9   4   54.90    5.20
  -8   9   4   47.00    3.33
  -8   9   4   51.74    3.71
  -8  -9  -4   46.59    4.60
   8  -9  -4   48.65    3.90
  -8   9  -4   52.46    3.51
  -8  -9   4   51.89    3.94
   8  -9  -4   48.43    3.51
   8   9   4   46.30    4.77
  -8   9  -4   52.14    3.33
   9   9  -4   17.38    3.06
  -9   9   4   22.89    2.52
   9  -9   4   22.15    3.36
  -9  -9  -4   25.64    3.41
  -9   9   4   22.53    2.87
  -9   9  -4   22.27    2.71
   9  -9  -4   19.87    2.89
   9   9   4   20.53    3.10
  -9  -9   4   21.38    3.02
  -9   9  -4   24.94    2.56
   9  -9  -4   21.55    2.76
  10   9  -4   17.93    3.05
  10  -9   4   17.19    3.15
 -10   9   4   17.09    2.58
 -10  -9  -4   14.94    2.71
  10   9   4   15.99    2.88
 -10  -9   4   16.98    2.81
 -10   9  -4   17.52    2.58
  10  -9  -4   21.81    2.88
  10  -9  -4   21.76    3.07
  11   9  -4    8.60    2.09
  11  -9   4    8.75    2.31
 -11  -9  -4   12.86    2.52
 -11   9   4   14.17    2.38
 -11   9  -4    7.90    1.87
  11  -9  -4   10.06    2.07
 -11  -9   4   11.08    2.22
  11   9   4    8.81    2.12
  11  -9  -4   12.97    2.25
  12  -9   4   14.15    2.85
 -12  -9  -4   14.93    2.83
 -12   9   4   15.25    2.59
  12   9   4   16.66    3.05
 -12  -9   4   16.54    2.85
 -12   9  -4   19.42    2.94
 -13   9   4    1.98    1.24
 -13  -9  -4    0.44    1.02
 -13  -9   4    2.95    1.53
 -13   9  -4    2.22    1.48
   0  10   4   36.23    2.82
   0 -10   4   29.31    3.19
   0  10  -4   36.24    2.68
   0  10   4   30.70    2.45
   0 -10  -4   37.29    2.79
   0  10  -4   34.28    2.25
  -1 -10  -4   10.97    1.78
   1 -10   4   12.89    2.00
   1  10  -4   11.77    1.75
  -1  10   4    9.73    1.75
   1  10  -4   12.14    1.56
  -1  10  -4   10.38    1.64
   1  10   4   13.20    1.89
   1 -10  -4   13.81    1.96
   1 -10  -4   12.35    1.64
   1  10   4   11.08    1.83
  -1 -10   4    8.98    1.68
   2 -10   4   19.20    1.83
  -2  10   4   16.52    2.26
   2 -10   4   17.64    2.39
   2  10  -4   18.36    2.11
   2  10  -4   17.84    2.11
  -2 -10  -4   18.01    2.32
   2  10   4   20.96    2.51
  -2  10  -4   22.67    1.55
  -2 -10   4   17.45    2.34
   2 -10  -4   23.44    2.37
  -2  10  -4   19.74    2.32
   2  10   4   21.37    2.46
   2 -10  -4   19.32    2.36
   3 -10   4   24.16    2.90
   3 -10   4   20.04    1.56
  -3  10   4   22.17    2.65
   3  10  -4   21.98    2.34
   3  10  -4   22.60    2.48
  -3 -10  -4   18.94    2.50
   3 -10  -4   23.26    2.40
  -3 -10   4   25.05    2.82
  -3  10  -4   21.03    2.44
  -3  10  -4   23.16    1.74
   3 -10  -4   26.31    2.80
   3  10   4   30.61    3.12
   3  10   4   26.47    2.75
  -4 -10  -4   37.72    3.65
   4  10  -4   34.94    2.59
   4  10  -4   38.15    3.59
   4 -10   4   37.17    2.27
  -4  10   4   37.96    3.02
   4 -10   4   30.68    3.46
  -4  10  -4   38.97    2.89
   4  10   4   41.28    3.18
  -4  10  -4   36.10    2.42
   4 -10  -4   37.91    2.64
   4  10   4   40.80    2.97
  -4 -10   4   38.15    3.69
   4 -10  -4   35.25    3.46
   5  10  -4   65.88    3.83
  -5 -10  -4   64.96    4.47
  -5  10   4   69.41    4.28
   5  10  -4   69.61    4.49
  -5  10   4   68.89    3.77
   5 -10   4   69.03    4.77
   5  10   4   69.55    4.14
  -5 -10   4   67.25    4.53
   5 -10  -4   65.56    3.98
   5 -10  -4   71.33    4.55
   5  10   4   72.15    4.65
  -5  10  -4   77.12    3.93
  -5  10  -4   73.71    4.25
  -6  10   4    8.98    1.64
  -6 -10  -4    8.25    1.85
   6 -10   4   11.19    2.13
  -6  10   4   10.87    1.74
   6  10  -4    9.57    1.89
   6  10  -4   12.27    1.72
   6 -10  -4    8.04    1.67
  -6  10  -4   11.29    1.67
   6  10   4    9.57    1.55
  -6 -10   4    9.11    1.78
   6 -10  -4    8.90    1.54
   6  10   4    6.82    1.68
  -6  10  -4    8.62    1.59
  -7 -10  -4   39.18    4.14
  -7  10   4   36.98    2.97
  -7  10   4   41.05    3.07
   7  10  -4   37.02    4.05
   7 -10   4   31.85    3.93
  -7 -10   4   36.39    3.85
  -7  10  -4   37.91    2.76
   7  10   4   23.14    3.22
   7 -10  -4   32.49    3.21
   7 -10  -4   32.01    3.60
  -7  10  -4   38.66    2.83
   8  10  -4    3.33    1.37
  -8  10   4    5.07    1.23
  -8 -10  -4    4.37    1.51
  -8  10   4    4.15    1.43
   8 -10   4    4.06    1.49
  -8 -10   4    3.27    1.16
  -8  10  -4    4.03    1.12
   8 -10  -4    3.01    0.94
   8 -10  -4    4.29    1.39
   8  10   4    2.57    1.36
  -8  10  -4    4.79    1.21
   9  10  -4    7.59    2.11
  -9  10   4    9.78    1.93
   9 -10   4    7.25    1.88
  -9 -10  -4    7.23    1.99
  -9  10   4   12.15    1.86
  -9  10  -4   10.52    1.84
   9  10   4   10.25    2.25
   9 -10  -4   11.79    2.20
  -9  10  -4    8.04    1.57
  -9 -10   4    9.16    2.01
   9 -10  -4    9.65    1.88
  10  10  -4    6.09    1.83
 -10 -10  -4    6.27    1.84
 -10  10   4    7.00    1.71
  10 -10   4    4.15    1.56
 -10  10  -4    7.94    1.82
 -10 -10   4   11.06    2.23
  10 -10  -4    8.07    1.81
  10  10   4    6.68    1.81
  11 -10   4   10.03    2.36
 -11  10   4    7.89    1.79
 -11 -10  -4    5.84    1.80
  11  10  -4    6.37    1.74
 -11 -10   4   12.63    2.35
 -11  10  -4    7.84    1.90
  11  10   4    9.57    2.33
 -12 -10  -4    3.80    1.56
  12  10  -4    4.10    1.52
  12 -10   4    4.78    1.44
 -12  10   4    4.13    1.35
 -12 -10   4    3.48    1.66
 -12  10  -4    1.58    1.30
  12  10   4    2.06    1.35
   0 -11   4    3.84    1.16
   0  11  -4    1.70    0.61
   0  11   4    0.93    0.91
   0 -11  -4    2.88    0.95
   0  11  -4    2.18    0.97
   1  11  -4   84.36    4.44
   1  11  -4   86.15    4.85
   1 -11   4   84.37    5.22
  -1  11   4   86.25    5.07
  -1 -11  -4   89.21    5.06
   1 -11  -4   85.14    4.92
   1  11   4   81.28    4.67
   1  11   4   87.82    5.01
  -1  11  -4   91.15    4.94
   1 -11  -4   78.27    4.49
  -1 -11   4   84.68    5.12
  -2  11   4   32.03    3.27
   2  11  -4   29.59    2.39
  -2 -11  -4   33.62    3.37
   2 -11   4   29.94    3.39
   2  11  -4   33.34    2.64
   2 -11   4   31.14    2.15
  -2 -11   4   27.82    3.15
   2 -11  -4   32.02    2.44
   2  11   4   33.51    3.30
  -2  11  -4   33.12    3.22
   2  11   4   35.02    3.42
   2 -11  -4   32.23    3.22
  -3 -11  -4   52.36    3.71
   3  11  -4   46.66    3.30
   3 -11   4   48.07    2.80
  -3  11   4   49.22    3.63
   3 -11   4   41.49    4.17
   3  11  -4   51.38    3.37
   3 -11  -4   41.69    3.25
  -3  11  -4   47.22    3.37
   3  11   4   45.35    3.34
  -3 -11   4   48.50    3.57
   3 -11  -4   41.26    2.89
   3  11   4   40.35    3.18
   4  11  -4   40.67    3.19
  -4  11   4   41.62    3.30
   4 -11   4   38.52    4.02
  -4 -11  -4   49.72    3.66
   4  11  -4   40.38    2.97
   4 -11  -4   47.54    3.56
   4  11   4   42.96    3.25
  -4 -11   4   46.76    3.59
  -4  11  -4   49.37    3.42
   4  11   4   45.01    3.49
   4 -11  -4   45.46    3.06
   5  11  -4    7.49    1.39
   5 -11   4   10.16    2.09
  -5 -11  -4    7.61    1.83
  -5  11   4    8.73    2.08
   5  11  -4    6.60    1.63
   5  11   4    5.65    1.62
   5 -11  -4    7.29    1.35
  -5 -11   4   13.52    2.23
  -5  11  -4    9.59    1.73
   5 -11  -4    8.30    1.67
   5  11   4    9.21    1.66
   6  11  -4   17.04    2.57
   6  11  -4   17.09    2.15
  -6  11   4   19.45    2.56
  -6 -11  -4   19.18    2.81
   6 -11   4   16.30    2.76
   6 -11  -4   22.16    2.54
  -6  11  -4   16.39    2.25
   6 -11  -4   20.90    2.84
   6  11   4   14.10    2.44
   6  11   4   19.08    2.37
  -6  11  -4   22.06    2.38
  -6 -11   4   20.80    2.86
   7  11  -4   24.81    3.39
  -7 -11  -4   21.72    3.07
   7 -11   4   21.75    3.24
  -7  11   4   21.35    2.70
   7  11   4   18.19    2.84
   7 -11  -4   17.54    2.33
  -7  11  -4   20.58    2.53
  -7  11  -4   20.63    2.43
   7 -11  -4   23.15    3.06
  -7 -11   4   22.01    2.93
  -8 -11  -4    3.12    1.33
   8 -11   4    3.16    1.28
   8  11  -4    5.89    1.79
  -8  11   4    2.87    1.10
   8  11   4    5.26    1.72
  -8  11  -4    2.95    1.07
  -8  11  -4    6.44    1.43
   8 -11  -4    4.42    1.51
  -8 -11   4    4.97    1.54
   8 -11  -4    4.93    1.15
  -9  11   4   17.51    2.36
   9 -11   4   17.84    3.18
  -9 -11  -4   13.27    2.52
   9  11  -4   12.82    2.36
   9 -11  -4   17.29    2.77
  -9 -11   4   17.38    2.81
  -9  11  -4   14.60    2.19
   9  11   4   13.96    2.69
  -9  11  -4   16.47    2.38
  10  11  -4    5.79    1.67
 -10 -11  -4    5.76    1.75
  10 -11   4    7.88    2.12
  10  11   4    5.29    1.66
  10 -11  -4    6.87    1.59
 -10 -11   4    5.54    1.70
 -10  11  -4    9.27    1.95
  11  11  -4    1.82    0.99
 -11 -11  -4    0.22    1.03
  11 -11   4   -0.48    0.84
 -11  11  -4    4.08    1.48
  11  11   4    3.73    1.34
 -11 -11   4    2.74    1.33
   0  12   4  115.33    6.37
   0  12  -4  117.10    6.24
   0 -12  -4  114.84    6.28
   0  12  -4  112.61    5.51
   0 -12   4  119.58    6.64
   1  12  -4    4.95    1.14
   1 -12   4    5.38    1.51
  -1  12   4    5.92    1.44
   1 -12   4    7.11    1.24
   1  12  -4    8.31    1.62
  -1 -12  -4    5.65    1.43
   1 -12  -4    7.40    1.56
   1  12   4    6.15    1.57
   1  12   4    6.81    1.48
  -1 -12   4    4.56    1.39
  -1  12  -4    6.57    1.47
   1 -12  -4    8.16    1.48
   2  12  -4   73.28    4.26
  -2 -12  -4   70.44    4.67
  -2  12   4   78.24    4.90
   2 -12   4   72.13    3.88
   2  12  -4   74.83    4.54
   2 -12   4   75.96    5.08
   2 -12  -4   83.33    5.08
  -2 -12   4   87.28    5.35
   2  12   4   79.36    4.86
  -2  12  -4   82.23    4.98
   2 -12  -4   79.68    4.59
   2  12   4   89.95    5.21
   3 -12   4    6.12    1.54
  -3  12   4    2.35    1.14
   3  12  -4    3.73    1.12
  -3 -12  -4    4.18    1.24
   3  12  -4    5.94    1.27
   3 -12  -4    5.94    1.27
   3  12   4    5.97    1.46
   3 -12  -4    5.31    1.33
  -3 -12   4    4.18    1.22
  -3  12  -4    4.30    1.26
   3  12   4    3.82    1.25
   4 -12   4    1.89    1.10
  -4  12   4    0.23    0.82
   4  12  -4    2.93    0.99
   4  12  -4    1.65    0.83
  -4 -12  -4    4.24    1.30
   4 -12  -4    2.77    0.83
  -4  12  -4    1.28    0.96
  -4 -12   4    0.80    0.63
   4  12   4    2.72    1.18
   4  12   4    2.01    0.89
   4 -12  -4    4.66    1.25
  -5  12   4   24.19    3.02
  -5 -12  -4   24.16    3.13
   5  12  -4   31.12    3.43
   5 -12   4   26.67    3.53
   5  12  -4   26.24    2.78
   5  12   4   23.15    2.82
   5  12   4   27.36    3.47
   5 -12  -4   27.30    2.82
   5 -12  -4   29.20    3.39
  -5  12  -4   32.31    3.32
  -5 -12   4   29.29    3.38
  -6  12   4   14.74    2.33
  -6 -12  -4   17.49    2.73
   6  12  -4   14.69    2.44
   6  12  -4   15.49    2.11
   6 -12   4   14.45    2.73
   6  12   4   15.17    2.52
  -6  12  -4   14.10    2.23
   6  12   4   17.75    2.35
   6 -12  -4   18.36    2.73
  -6 -12   4   16.19    2.61
   6 -12  -4   16.43    2.20
  -7 -12  -4   11.28    2.21
  -7  12   4   11.91    2.02
   7  12  -4    7.74    1.95
   7 -12   4   10.23    2.29
  -7 -12   4    8.82    1.89
   7 -12  -4    5.34    1.59
   7  12   4    8.05    1.88
   7 -12  -4    9.63    1.71
  -7  12  -4   10.05    1.86
  -8 -12  -4   14.45    2.64
  -8  12   4   13.32    2.18
   8 -12   4   12.18    2.47
   8  12  -4    8.80    1.96
  -8  12  -4   11.50    2.00
   8 -12  -4    8.56    2.06
   8  12   4    9.29    2.09
  -8 -12   4   10.73    2.19
   9  12  -4    7.51    1.79
   9 -12   4    7.32    1.94
  -9 -12  -4    6.84    1.82
  -9  12   4    7.85    1.54
  -9  12  -4    8.23    1.76
  -9 -12   4    3.96    1.42
   9  12   4    6.93    1.81
   9 -12  -4    7.29    1.83
 -10 -12  -4   16.90    3.00
  10 -12   4   12.06    2.64
  10  12  -4   11.02    2.38
 -10 -12   4   10.15    2.28
  10  12   4   11.20    2.36
   0  13  -4    1.03    0.81
   0 -13  -4    3.35    1.07
   0 -13  -4    1.45    0.58
   0 -13   4    3.32    1.25
   0  13   4    1.86    1.12
   1 -13   4    5.20    1.52
   1  13  -4    3.51    1.20
  -1  13   4    4.73    1.39
  -1 -13  -4    3.45    1.18
   1  13  -4    5.59    1.11
  -1  13  -4    2.33    1.02
   1  13   4    3.18    1.08
   1  13   4    2.03    1.04
  -1 -13   4    5.31    1.45
   1 -13  -4    3.70    1.20
   1 -13  -4    3.54    0.94
   2  13  -4    7.18    1.41
  -2  13   4    5.14    1.55
   2 -13   4    6.34    1.67
   2  13  -4    3.18    1.20
  -2 -13  -4    5.77    1.59
   2 -13  -4    6.08    1.45
  -2 -13   4    3.26    1.27
   2  13   4    4.25    1.29
   2 -13  -4    4.49    1.07
   2  13   4    4.95    1.38
  -2  13  -4    8.20    1.80
   3  13  -4   59.48    3.95
  -3 -13  -4   53.35    4.02
   3  13  -4   46.87    3.47
  -3  13   4   47.70    3.88
   3 -13   4   46.88    4.84
   3 -13  -4   47.34    3.83
   3  13   4   46.42    3.66
   3  13   4   46.81    3.72
   3 -13  -4   51.58    3.46
  -3  13  -4   51.42    3.89
  -3 -13   4   53.51    4.05
  -4 -13  -4    9.18    2.02
   4 -13   4    7.88    1.98
   4  13  -4    8.38    1.65
   4  13  -4    8.93    1.73
  -4  13   4    8.01    1.85
   4 -13  -4    7.51    1.48
   4 -13  -4    9.58    1.91
   4  13   4    7.50    1.71
  -4 -13   4    7.14    1.66
  -4  13  -4   10.18    1.98
   4  13   4    9.98    1.92
  -5  13   4   85.61    5.44
  -5 -13  -4   90.62    5.75
   5  13  -4   84.03    5.03
   5 -13   4   89.09    6.14
   5  13  -4   81.52    5.33
  -5 -13   4   88.24    5.73
   5 -13  -4   88.68    5.07
   5  13   4   80.62    5.51
  -5  13  -4   96.75    5.62
   5  13   4   85.11    5.24
   5 -13  -4   87.85    5.74
   6 -13   4    1.55    1.05
   6  13  -4    0.23    0.84
   6  13  -4    1.22    0.87
  -6  13   4    0.76    0.85
  -6 -13  -4    0.20    0.78
  -6  13  -4    1.45    1.05
  -6 -13   4    1.09    0.76
   6 -13  -4    1.31    0.72
   6  13   4    1.61    0.94
   6  13   4    0.22    0.74
   6 -13  -4    2.22    0.97
   7 -13   4    8.47    2.03
  -7  13   4   11.26    2.07
  -7 -13  -4   13.62    2.44
   7  13  -4    9.65    2.17
   7 -13  -4   10.24    2.18
  -7 -13   4   11.76    2.28
  -7  13  -4    9.53    1.96
   7  13   4    9.07    2.12
   8  13  -4    1.63    1.03
  -8  13   4    2.11    1.06
  -8 -13  -4    0.63    0.74
   8 -13   4   -0.29    0.86
  -8  13  -4    1.09    0.86
   8  13   4    0.92    0.84
  -8 -13   4    0.80    0.88
   8 -13  -4    1.87    0.94
  -9 -13  -4    9.70    2.23
   9  13  -4   10.72    2.41
   9 -13   4    9.86    2.34
  -9  13   4   10.42    1.93
   9  13   4    8.83    1.93
  -9 -13   4   10.30    2.42
   9 -13  -4   12.67    2.29
  -9  13  -4    8.58    1.78
   0 -14  -4    1.09    0.63
   0 -14  -4    0.02    0.57
   0  14  -4    0.42    0.72
   0  14   4    0.51    0.69
   0 -14   4    0.69    0.67
  -1 -14  -4    1.88    1.00
   1 -14   4    1.88    1.00
  -1  14   4    1.13    1.00
   1  14  -4    2.11    0.96
   1  14   4    3.95    1.24
  -1 -14   4    2.30    1.09
   1 -14  -4    3.18    1.17
  -1  14  -4    3.80    1.23
   1 -14  -4    3.46    0.89
   2  14  -4   69.11    4.67
   2  14  -4   73.53    4.32
  -2  14   4   66.07    4.80
  -2 -14  -4   65.37    4.71
   2 -14   4   70.34    5.21
   2 -14  -4   72.32    4.37
   2  14   4   67.96    4.60
   2 -14  -4   70.14    4.92
  -2 -14   4   66.50    4.94
   2  14   4   69.38    4.84
  -2  14  -4   75.88    4.99
  -3 -14  -4   12.75    2.25
   3  14  -4   11.15    1.96
   3  14  -4   13.52    2.06
  -3  14   4    7.96    1.75
   3 -14   4    8.19    1.92
   3  14   4   13.66    2.31
   3  14   4    8.32    1.80
   3 -14  -4   13.06    1.98
  -3 -14   4   12.38    2.30
  -3  14  -4   11.74    2.18
   3 -14  -4   13.13    2.37
  -4  14   4   26.36    3.34
   4 -14   4   30.48    3.93
   4  14  -4   34.62    3.53
  -4 -14  -4   30.74    3.60
   4  14  -4   28.48    3.24
   4 -14  -4   26.16    3.39
  -4 -14   4   29.79    3.58
   4  14   4   23.29    3.15
   4  14   4   25.67    3.17
   4 -14  -4   28.68    3.06
  -4  14  -4   29.37    3.45
   5 -14   4    9.84    2.32
   5  14  -4    6.51    1.59
  -5 -14  -4    5.39    1.49
  -5  14   4    9.19    1.86
   5  14  -4    6.68    1.57
   5 -14  -4    7.52    1.83
  -5 -14   4    8.20    1.91
   5  14   4    8.04    1.66
  -5  14  -4   10.63    2.04
   5  14   4   11.52    2.11
   6 -14   4   11.06    2.28
   6  14  -4    9.40    2.04
  -6  14   4    8.92    1.86
  -6 -14  -4    7.77    1.92
   6  14  -4   13.57    2.12
  -6  14  -4    9.99    1.98
  -6 -14   4   11.21    2.21
   6 -14  -4   11.41    2.25
   6  14   4   10.98    2.22
   7  14  -4    6.20    1.66
   7 -14   4    5.55    1.75
  -7  14   4    5.34    1.42
  -7 -14  -4    6.91    1.62
   7 -14  -4    7.06    1.68
  -7  14  -4    4.09    1.42
   7  14   4    8.47    1.89
  -7 -14   4    5.40    1.64
   8  14  -4    5.05    1.53
  -8 -14  -4    4.53    1.49
  -8  14   4    3.64    1.31
   8 -14   4    3.40    1.23
   8  14   4    2.91    1.16
  -8  14  -4    5.65    1.51
   8 -14  -4    3.03    1.13
  -8 -14   4    4.09    1.54
   0  15   4    3.46    1.21
   0 -15   4    5.11    1.55
   0 -15  -4    4.37    1.33
   0  15  -4    2.48    1.20
   0 -15  -4    2.89    1.00
  -1  15   4    8.77    1.96
   1 -15   4   10.60    2.25
  -1 -15  -4   10.10    1.81
   1  15  -4    9.16    1.99
  -1 -15  -4    6.80    1.73
  -1 -15   4   10.02    2.05
  -1  15  -4    8.26    1.90
   1  15   4   13.79    2.42
   1 -15  -4   13.51    2.12
   1 -15  -4   12.01    2.30
   2  15  -4   14.07    2.45
  -2 -15  -4   13.66    2.38
  -2  15   4   12.82    2.43
   2 -15   4   14.38    2.60
   2 -15  -4   11.91    2.19
  -2  15  -4   14.39    2.47
   2  15   4   14.40    2.37
   2  15   4   14.68    2.40
   2 -15  -4   14.80    2.14
  -2 -15   4   11.22    2.17
   3 -15   4    2.17    1.04
  -3  15   4    2.06    1.15
  -3 -15  -4    2.85    1.05
   3  15  -4    2.08    0.66
   3  15  -4    0.83    0.78
  -3 -15   4    2.51    0.95
   3 -15  -4    1.36    0.99
   3  15   4    1.87    0.98
   3 -15  -4    2.31    0.93
   3  15   4    2.01    0.99
  -3  15  -4    0.89    0.87
  -4 -15  -4   21.75    3.13
   4 -15   4   18.15    3.03
   4  15  -4   19.53    2.72
  -4  15   4   17.90    2.74
   4  15  -4   15.48    2.28
  -4 -15   4   17.04    2.82
   4  15   4   18.28    2.84
   4  15   4   20.54    2.83
  -4  15  -4   19.38    2.88
   4 -15  -4   14.97    2.64
   5  15  -4    8.35    1.75
  -5  15   4    8.97    1.89
   5 -15   4    7.12    1.80
  -5 -15  -4    8.74    1.78
   5  15  -4    9.12    1.83
   5  15   4    7.90    1.77
   5 -15  -4    6.99    1.77
   5  15   4    6.78    1.80
  -5 -15   4    8.22    1.95
  -5  15  -4    8.87    1.96
  -6 -15  -4    2.53    1.11
  -6  15   4    5.74    1.53
   6 -15   4    6.20    1.73
   6  15  -4    5.85    1.53
  -6  15  -4    2.54    1.22
   6  15   4    2.16    1.02
   6 -15  -4    5.10    1.50
  -6 -15   4    3.56    1.44
  -7  15   4    9.41    2.04
   7  15  -4   14.60    2.44
   7 -15   4   12.96    2.55
  -7 -15  -4   10.90    2.38
  -7  15  -4   12.65    2.41
  -7 -15   4   12.95    2.48
   7  15   4   13.69    2.55
   7 -15  -4   14.51    2.66
   0  16   4    8.02    2.00
   0 -16   4    5.19    1.46
   0 -16  -4    8.68    1.91
   0 -16  -4    8.92    1.66
   0  16  -4    8.15    2.07
  -1 -16  -4   10.66    2.11
  -1 -16  -4    9.50    1.79
  -1  16   4   10.70    2.21
   1 -16   4   13.20    2.49
   1  16  -4   14.65    2.52
   1 -16  -4   10.85    2.13
   1 -16  -4   13.27    2.10
   1  16   4   11.77    2.31
  -1  16  -4    6.32    1.80
  -1 -16   4   10.90    2.22
   2 -16   4    1.69    1.03
   2  16  -4    2.07    1.27
  -2  16   4    3.47    1.37
  -2 -16  -4    1.07    0.88
  -2 -16   4    1.71    0.92
   2  16   4    0.22    0.80
   2 -16  -4   -0.12    0.73
  -2  16  -4    2.65    1.16
  -3 -16  -4   10.64    2.08
  -3  16   4    9.23    2.10
   3 -16   4    9.41    2.14
   3  16  -4    4.59    1.41
  -3 -16   4    9.03    1.94
  -3  16  -4    9.23    2.05
   3 -16  -4   11.05    2.12
   3  16   4    8.15    1.87
   3  16   4    7.71    1.65
  -4  16   4   10.38    2.24
   4 -16   4    8.81    2.16
  -4 -16  -4    7.81    1.76
   4  16  -4    9.06    1.96
   4 -16  -4    8.54    2.02
   4  16   4    8.59    1.93
  -4 -16   4    9.82    2.25
  -4  16  -4    8.93    2.15
   4  16   4   12.18    2.29
  -5  16   4    1.41    1.22
   5 -16   4    2.95    1.28
   5  16  -4    0.81    1.02
  -5 -16  -4    3.11    1.28
   5  16   4    1.85    0.86
  -5  16  -4    2.83    1.42
  -5 -16   4    2.26    1.22
   5  16   4    6.08    1.38
   5 -16  -4    1.77    0.93
   0  17   4    4.36    1.34
   0  17  -4    1.28    1.05
   0   0   5    0.11    0.09
   0   0   5    0.07    0.09
   0   0   5    0.14    0.08
   0   0  -5    0.30    0.12
   1   0  -5  280.52   10.09
   1   0   5  278.44   10.27
  -1   0   5  281.30    9.78
  -1   0   5  283.78   10.04
  -1   0   5  267.14    9.80
   1   0  -5  292.54    9.79
   1   0   5  290.45    9.93
   1   0   5  279.13   10.01
   1   0   5  276.01    9.87
  -2   0   5  852.70   29.52
   2   0   5  812.30   30.09
   2   0  -5  854.60   29.79
   2   0   5  876.30   29.52
  -2   0   5  860.21   28.95
  -2   0  -5  853.18   29.47
   2   0   5  838.01   29.03
  -3   0   5   94.44    3.98
  -3   0  -5  100.36    3.68
   3   0  -5  102.34    3.96
  -3   0  -5   99.76    3.98
   3   0   5   89.68    4.36
  -3   0   5   96.42    3.74
   3   0   5   99.75    4.01
   3   0  -5   91.55    4.20
  -4   0   5  350.24   12.66
  -4   0  -5  355.00   12.23
  -4   0  -5  345.63   12.56
   4   0   5  343.89   12.87
   4   0   5  325.24   13.36
  -4   0   5  352.79   12.33
   4   0  -5  351.11   12.85
  -5   0   5   12.96    0.76
   5   0  -5   12.95    1.42
  -5   0   5   10.34    1.38
  -5   0  -5   11.30    0.65
   5   0   5   14.48    1.83
   5   0   5   11.26    1.35
  -5   0  -5   11.21    1.30
   5   0  -5    9.94    1.40
   6   0   5    7.91    1.43
  -6   0  -5    5.29    0.98
   6   0  -5    9.86    1.33
  -6   0   5    6.93    0.52
   6   0   5    9.69    1.35
  -6   0   5    6.17    1.21
  -6   0  -5    7.04    0.45
   6   0  -5    5.18    1.13
  -7   0  -5  118.24    5.37
  -7   0  -5  114.86    4.18
   7   0   5  118.37    5.69
   7   0  -5  116.57    5.90
   7   0   5  106.14    5.96
   7   0  -5  122.79    5.65
  -7   0   5  107.87    5.52
   8   0   5    7.08    1.37
   8   0   5    3.80    1.26
   8   0  -5    4.89    0.48
   8   0  -5    6.73    1.33
   8   0  -5    5.99    1.37
  -8   0  -5    3.34    0.95
  -8   0   5    4.92    1.30
   9   0   5  204.55   10.21
   9   0  -5  219.55   10.16
   9   0  -5  209.73    9.62
  -9   0  -5  207.59    9.24
  -9   0   5  233.03    9.76
   9   0   5  231.24    9.97
  10   0  -5   12.91    2.23
  10   0   5   18.59    2.53
 -10   0   5   11.40    2.05
  10   0   5   12.53    2.32
  10   0  -5   12.10    1.98
 -10   0  -5   10.71    1.82
  11   0  -5   64.54    4.79
 -11   0  -5   66.17    4.39
  11   0   5   63.72    4.50
  11   0   5   56.52    5.46
  11   0  -5   73.79    4.73
 -11   0   5   66.69    4.48
  12   0  -5    1.36    0.82
 -12   0   5    1.08    1.12
  12   0   5    0.44    0.75
  12   0   5    1.57    1.26
  12   0  -5    0.47    0.88
 -12   0  -5    1.39    1.06
  13   0   5    1.06    0.90
  13   0  -5    0.54    0.78
 -13   0   5    2.05    1.01
  13   0   5    0.99    1.15
  13   0  -5    0.25    0.99
 -13   0  -5    1.29    1.04
  14   0  -5   14.24    2.53
  14   0  -5   14.44    2.87
 -14   0   5   16.95    2.63
  14   0   5   16.20    3.17
 -14   0  -5   17.76    2.80
  14   0   5   21.20    3.21
  15   0   5    5.83    1.82
  15   0   5    4.72    1.66
 -15   0  -5    4.11    1.73
 -15   0   5    4.89    1.52
  15   0  -5    2.01    1.63
   0  -1   5    6.50    0.50
   0   1   5    6.98    0.52
   0  -1  -5    6.06    0.48
   0   1   5    5.61    0.42
   0  -1   5    6.54    0.49
   0   1  -5    6.04    0.47
   0   1  -5    6.30    0.41
   0   1   5    7.08    0.48
  -1   1   5   15.87    0.94
   1   1  -5   17.39    1.01
  -1   1   5   18.42    0.71
   1   1  -5   15.54    0.89
   1  -1   5   16.03    1.06
   1  -1   5   18.36    1.02
  -1   1   5   17.04    0.92
  -1  -1   5   15.15    0.87
  -1  -1   5   16.42    0.85
   1   1   5   15.45    0.90
  -1   1  -5   14.94    0.64
   1  -1  -5   15.34    0.92
   1   1   5   16.55    0.88
   1   1   5   14.65    0.98
  -1   1  -5   13.78    0.82
   1  -1  -5   14.16    0.61
  -1   1  -5   16.21    0.65
   1   1   5   16.25    0.87
  -2   1   5  281.21    9.99
  -2   1   5  277.44    9.85
   2  -1   5  284.26   10.01
   2  -1   5  293.91    9.81
   2   1  -5  266.36   10.26
   2  -1   5  269.97   10.45
   2   1  -5  266.67    9.89
  -2   1  -5  275.15   10.09
   2  -1  -5  274.09   10.37
   2   1   5  285.57   10.09
   2   1   5  288.18   10.08
   2   1   5  284.48   10.65
  -2  -1   5  289.47   10.22
   2  -1  -5  292.65   10.03
   2   1   5  283.81   10.31
  -2  -1   5  271.66   10.00
   3   1  -5   85.54    4.05
  -3   1   5   96.46    3.62
  -3  -1  -5   94.64    3.75
  -3   1   5   90.31    3.82
   3   1  -5   97.17    3.53
   3  -1   5   86.74    3.65
   3  -1   5   81.06    4.13
   3   1   5   83.21    4.04
  -3  -1   5   83.09    3.59
   3   1   5   83.47    3.72
   3  -1  -5   87.50    3.83
  -3   1  -5   92.56    3.38
  -3   1  -5   86.97    3.64
   3  -1  -5   86.11    3.51
  -3  -1   5   83.54    3.57
   3   1   5   86.04    3.30
   4   1  -5   64.53    3.34
  -4  -1  -5   61.32    2.90
  -4  -1  -5   66.41    2.45
  -4   1   5   60.35    3.07
   4  -1   5   62.81    2.93
   4   1  -5   60.85    2.52
   4  -1   5   65.57    3.49
  -4   1   5   59.87    2.61
   4   1   5   64.86    3.52
  -4   1  -5   66.59    2.64
  -4   1  -5   61.32    3.03
   4   1   5   62.37    3.16
  -4  -1   5   62.47    3.02
   4  -1  -5   68.41    3.30
   4  -1  -5   67.12    3.02
  -5  -1  -5   53.38    2.79
  -5   1   5   57.13    2.39
  -5   1   5   56.14    3.09
   5  -1   5   57.14    2.93
   5   1  -5   56.81    2.26
   5   1  -5   50.46    3.15
   5  -1   5   49.44    3.22
   5   1  -5   54.44    2.99
  -5  -1  -5   54.91    2.14
   5   1   5   50.05    3.25
  -5   1  -5   53.64    2.28
  -5   1  -5   56.13    2.91
   5  -1  -5   56.46    3.14
   5  -1  -5   55.33    2.87
  -5  -1   5   60.70    3.02
   5   1   5   56.31    3.13
  -6  -1  -5   91.40    4.46
  -6  -1  -5  100.69    3.60
   6  -1   5  102.46    5.30
   6   1  -5  103.63    3.77
  -6   1   5   99.10    3.90
   6   1  -5   96.45    4.80
   6  -1   5   99.40    4.76
   6   1  -5   93.80    5.06
  -6   1   5   95.28    4.84
   6   1   5   99.47    5.19
   6   1   5   98.81    4.86
  -6   1  -5   95.42    3.69
  -6  -1   5   97.56    4.65
   6  -1  -5   96.16    4.88
  -6   1  -5   88.27    4.44
   6  -1  -5   97.45    4.61
   7   1  -5    6.85    1.45
   7  -1   5    6.36    1.43
  -7   1   5    7.85    1.55
   7   1  -5    8.65    1.46
   7   1  -5    7.60    0.50
  -7   1   5    7.15    0.58
   7  -1   5    8.18    1.38
  -7  -1  -5    8.77    1.32
  -7   1  -5    8.40    0.58
   7   1   5   10.25    1.63
   7  -1  -5    9.83    1.44
  -7  -1   5    9.34    1.57
   7   1   5    9.66    1.70
   7  -1  -5    9.94    1.61
  -7   1  -5    7.95    1.31
  -8   1   5  158.58    7.57
  -8   1   5  170.28    6.12
   8   1  -5  160.37    7.59
   8   1  -5  161.91    7.92
   8  -1   5  162.33    8.14
  -8  -1  -5  163.65    7.20
   8  -1   5  160.18    7.53
   8   1   5  170.66    7.73
   8  -1  -5  147.96    7.20
   8  -1  -5  162.53    7.72
  -8   1  -5  152.20    7.06
  -8  -1   5  167.63    7.35
   8   1   5  154.01    7.92
   9  -1   5   92.18    5.61
   9  -1   5   85.90    4.94
   9   1  -5   85.86    5.32
  -9   1   5   91.90    5.20
  -9  -1  -5   85.94    4.72
   9   1  -5   85.97    5.06
   9  -1  -5   83.29    4.80
   9  -1  -5   87.31    5.19
  -9   1  -5   76.30    4.53
  -9  -1   5   82.60    4.79
   9   1   5   84.08    5.40
   9   1   5   96.30    5.27
  10  -1   5   20.23    2.63
  10   1  -5   18.54    2.58
  10  -1   5   10.64    2.20
 -10  -1  -5   19.06    2.41
  10   1  -5   16.99    2.83
 -10   1   5   19.87    2.64
 -10   1  -5   23.63    2.70
  10   1   5   13.37    2.49
 -10  -1   5   15.69    2.30
  10  -1  -5   14.47    2.21
  10   1   5   18.71    2.74
  10  -1  -5   19.27    2.76
 -11   1   5    6.55    1.73
  11   1  -5    5.99    1.58
  11  -1   5    7.59    1.68
  11  -1   5    7.57    1.99
 -11  -1  -5    8.98    1.98
  11   1  -5    6.80    1.76
  11  -1  -5   10.57    2.11
  11  -1  -5    7.58    1.68
 -11  -1   5    8.92    1.87
 -11   1  -5    7.28    1.68
  11   1   5   11.64    2.14
  11   1   5    8.69    2.16
  12   1  -5   19.54    3.13
  12  -1   5   23.04    3.46
 -12   1   5   24.56    3.09
 -12  -1  -5   21.60    2.86
  12  -1   5   23.43    3.10
  12   1  -5   24.98    3.29
 -12  -1   5   22.97    2.95
  12   1   5   21.23    3.27
  12   1   5   24.11    3.29
  12  -1  -5   24.07    3.55
  12  -1  -5   24.01    3.14
 -12   1  -5   19.99    2.83
 -13   1   5   10.68    2.08
  13   1  -5   17.89    2.78
  13  -1   5   11.69    2.47
  13   1  -5   14.57    2.73
 -13  -1  -5   14.60    2.50
  13  -1   5   15.28    2.58
  13   1   5   10.88    2.47
 -13  -1   5   17.81    2.64
  13  -1  -5   13.52    2.49
  13   1   5   11.63    2.29
 -13   1  -5   13.16    2.35
  13  -1  -5   13.97    2.50
  14  -1   5    7.33    1.81
  14  -1   5    4.24    1.69
  14   1  -5    3.52    1.42
 -14  -1  -5    3.83    1.49
 -14   1   5    5.91    1.47
  14   1   5    5.40    1.47
  14   1   5    7.87    2.16
 -14  -1   5    4.69    1.25
 -14   1  -5    3.62    1.49
  14  -1  -5    4.61    1.71
 -15  -1  -5   -0.28    0.93
  15  -1   5   -1.05    1.29
  15   1  -5    0.16    1.00
 -15   1   5    2.18    1.05
  15   1   5    0.85    1.09
 -15  -1   5    0.68    0.74
  15   1   5   -1.34    0.91
 -15   1  -5   -1.61    1.02
  15  -1  -5    0.41    1.11
   0   2  -5    5.38    0.58
   0   2  -5    5.42    0.51
   0   2   5    4.89    0.59
   0   2   5    4.37    0.35
   0  -2   5    4.87    0.61
   0  -2  -5    5.32    0.59
   0  -2   5    5.16    0.54
  -1   2   5   99.90    3.59
  -1  -2  -5   97.84    3.91
   1   2  -5   87.98    3.69
   1  -2   5   98.46    3.76
   1   2  -5   97.60    3.87
  -1   2   5   87.79    3.77
   1  -2   5   94.50    3.99
  -1   2  -5   96.75    3.85
   1   2   5  100.30    4.00
  -1  -2   5   95.97    3.92
   1  -2  -5  105.78    3.70
   1  -2  -5   94.87    3.93
   1   2   5  101.03    3.66
   1   2   5   93.65    3.84
  -1  -2   5   94.37    3.72
  -2   2   5    4.88    0.62
  -2   2   5    4.50    0.60
   2   2  -5    4.22    0.49
   2   2  -5    3.28    0.64
   2  -2   5    5.11    0.77
   2  -2   5    4.61    0.31
   2  -2   5    3.93    0.59
   2   2   5    4.20    0.63
   2   2   5    3.72    0.48
   2   2   5    4.62    0.54
   2  -2  -5    4.05    0.44
   2  -2  -5    4.33    0.61
   2   2   5    4.90    0.79
  -2  -2   5    2.78    0.53
  -2   2  -5    3.88    0.51
  -2  -2   5    4.31    0.55
   3  -2   5  199.10    8.07
  -3   2   5  196.18    7.38
   3   2  -5  205.48    7.99
  -3  -2  -5  194.24    7.24
   3  -2   5  194.56    7.25
  -3   2   5  199.89    7.47
   3   2  -5  194.90    7.21
  -3   2  -5  193.56    7.17
  -3  -2   5  194.85    7.49
   3   2   5  179.08    7.84
   3   2   5  191.66    7.08
   3   2   5  192.18    7.57
   3  -2  -5  191.97    7.55
  -3   2  -5  196.12    7.33
   3  -2  -5  204.84    7.33
  -3  -2   5  196.30    7.21
  -4   2   5  130.15    5.10
   4  -2   5  131.28    5.96
   4   2  -5  129.83    4.91
   4   2  -5  127.55    5.82
  -4   2   5  135.02    5.55
   4  -2   5  128.21    5.23
  -4  -2  -5  131.94    5.20
   4  -2  -5  134.23    5.50
   4   2   5  136.20    5.82
  -4  -2   5  133.51    5.40
  -4   2  -5  134.12    5.16
  -4   2  -5  131.39    5.51
   4  -2  -5  140.52    5.79
   4   2   5  138.92    5.03
   4   2   5  141.98    6.19
  -4  -2   5  124.66    5.60
  -5   2   5  113.96    4.51
   5  -2   5  117.14    5.62
  -5  -2  -5  112.56    4.80
   5   2  -5  109.24    5.41
  -5   2   5  105.77    5.11
   5  -2   5  119.83    4.95
   5   2  -5  111.38    4.28
  -5  -2   5  116.15    5.29
   5   2   5  124.43    5.57
   5  -2  -5  116.39    5.40
   5   2   5  122.26    4.43
   5   2   5  121.71    5.85
  -5   2  -5  119.37    5.19
  -5  -2   5  114.16    5.05
  -5   2  -5  117.19    4.63
   5  -2  -5  123.13    5.23
   6   2  -5  232.62   10.26
  -6   2   5  241.24    9.90
   6  -2   5  244.51   10.51
  -6   2   5  244.83    8.99
  -6  -2  -5  236.72    9.38
   6   2  -5  244.29    8.73
   6  -2   5  254.46    9.76
  -6  -2  -5  244.01    8.56
   6   2   5  240.45   10.60
  -6  -2   5  242.59    9.98
  -6   2  -5  232.49    9.66
  -6   2  -5  241.92    9.01
   6  -2  -5  250.39    9.92
   6   2   5  253.17   10.28
  -6  -2   5  248.54    9.68
   6  -2  -5  268.51   10.30
  -7   2   5  107.50    5.37
   7  -2   5  108.48    5.09
   7   2  -5   99.90    3.85
   7  -2   5  108.99    5.79
   7   2  -5   97.00    5.49
  -7  -2  -5  104.22    4.85
  -7   2   5   99.77    4.13
   7  -2  -5  103.73    5.06
   7   2   5  105.01    5.75
  -7  -2   5   99.27    4.92
  -7   2  -5  100.96    4.05
   7   2   5  108.92    5.47
  -7   2  -5   98.25    4.91
   7  -2  -5  100.01    5.27
   8  -2   5    4.99    1.16
  -8   2   5    3.82    1.19
   8  -2   5    5.48    1.41
  -8  -2  -5    4.46    1.05
  -8   2   5    4.23    0.57
   8   2  -5    3.16    1.04
  -8  -2   5    3.74    1.14
   8   2   5    5.02    1.33
  -8   2  -5    6.06    0.65
   8  -2  -5    4.26    1.11
  -8   2  -5    5.19    1.20
   8  -2  -5    4.43    1.06
   8   2   5    5.08    1.44
   9   2  -5   29.73    3.45
   9  -2   5   28.54    3.42
  -9   2   5   24.95    2.96
   9  -2   5   33.24    3.18
  -9  -2  -5   30.77    2.88
   9   2   5   28.56    3.20
   9  -2  -5   30.65    3.25
  -9   2  -5   25.90    2.76
   9  -2  -5   27.35    2.87
   9   2   5   30.99    3.62
  -9  -2   5   31.60    3.08
 -10  -2  -5   14.16    2.14
 -10   2   5   15.24    2.35
  10   2  -5   13.66    2.42
  10  -2   5   15.93    2.65
  10  -2   5   12.94    2.06
  10   2   5   15.26    2.46
  10  -2  -5   16.09    2.46
  10   2   5   15.30    2.60
  10  -2  -5   14.11    2.24
 -10   2  -5   14.16    2.09
 -10  -2   5   16.29    2.21
 -11  -2  -5   26.37    3.01
  11  -2   5   34.66    4.15
  11   2  -5   26.36    3.44
 -11   2   5   24.73    3.11
  11  -2   5   31.29    3.39
  11   2   5   25.44    3.32
  11  -2  -5   28.45    3.49
 -11   2  -5   28.62    3.17
 -11  -2   5   28.64    3.12
  11  -2  -5   27.98    3.27
  11   2   5   33.16    4.04
  12  -2   5   13.37    2.24
  12   2  -5   14.29    2.62
 -12   2   5   19.21    2.80
 -12  -2  -5   13.09    2.26
  12  -2   5   15.87    2.93
  12   2   5   11.52    2.62
 -12   2  -5   15.87    2.55
  12  -2  -5   15.38    2.70
 -12  -2   5   12.46    2.16
 -12  -2   5   13.86    2.25
  12  -2  -5   16.71    2.54
  12   2   5   14.55    2.51
 -13  -2  -5   13.16    2.35
 -13   2   5   11.08    2.17
  13   2  -5   10.64    2.31
  13  -2   5   15.14    2.48
  13  -2   5    9.34    2.26
  13  -2  -5    8.29    1.84
 -13   2  -5    9.03    1.96
 -13  -2   5   13.40    2.18
  13  -2  -5   15.09    2.80
  13   2   5   11.69    2.34
  13   2   5   12.13    2.61
 -13  -2   5   12.84    2.12
 -14   2   5    6.06    1.57
  14  -2   5    2.52    1.53
 -14  -2  -5    1.86    1.32
  14   2  -5    3.78    1.49
  14   2   5    2.92    1.25
  14   2   5    4.70    1.87
 -14  -2   5    6.77    1.71
 -14  -2   5    4.75    1.25
  14  -2  -5    5.52    1.71
 -14   2  -5    0.79    0.82
  15  -2   5   11.02    2.50
 -15   2   5   12.79    2.32
 -15  -2  -5    9.64    2.21
  15   2  -5    8.95    2.31
  15   2   5    9.31    2.34
 -15   2  -5   11.23    2.54
 -15  -2   5    9.81    1.89
  15  -2  -5   12.12    2.76
  15   2   5    6.84    1.99
   0   3   5  146.69    5.95
   0   3   5  157.53    6.00
   0  -3   5  151.01    5.63
   0  -3   5  152.70    6.06
   0   3  -5  155.70    5.66
   0   3   5  150.16    5.39
   0   3  -5  158.31    5.89
   0  -3  -5  155.36    5.91
   1   3  -5   65.75    2.86
   1   3  -5   60.04    2.73
  -1  -3  -5   62.79    2.93
   1  -3   5   60.44    2.98
   1  -3   5   67.45    2.78
  -1   3   5   66.79    2.93
  -1   3   5   64.33    2.52
  -1  -3   5   63.13    2.58
   1   3   5   68.78    2.46
  -1  -3   5   59.23    2.87
   1   3   5   61.83    2.90
   1   3   5   57.49    2.76
   1  -3  -5   59.40    2.80
   1  -3  -5   65.57    2.68
  -1   3  -5   66.48    2.34
  -1   3  -5   62.18    2.76
   2  -3   5   59.20    2.96
  -2  -3  -5   60.77    2.92
  -2   3   5   55.36    2.66
   2  -3   5   62.00    2.71
  -2  -3  -5   55.91    2.30
   2   3  -5   60.88    2.91
   2   3  -5   51.35    2.45
  -2   3   5   54.48    2.46
   2  -3  -5   51.52    2.51
   2   3   5   55.28    2.68
   2  -3  -5   58.33    2.40
  -2   3  -5   54.56    2.43
  -2  -3   5   53.21    2.30
   2   3   5   49.15    2.37
  -2  -3   5   47.89    2.54
  -3   3   5  274.94   10.04
   3   3  -5  256.34    9.76
   3  -3   5  276.69    9.66
  -3  -3  -5  263.02    9.57
  -3   3   5  271.09    9.91
   3   3  -5  271.06   10.53
  -3  -3   5  266.68    9.50
  -3   3  -5  261.13    9.68
   3  -3  -5  273.23    9.82
   3  -3  -5  265.19    9.96
   3   3   5  248.55   10.07
   3   3   5  256.93    9.57
  -3  -3   5  252.65   10.02
  -3   3  -5  272.87    9.71
   4   3  -5  182.50    7.26
   4   3  -5  200.63    8.34
   4  -3   5  198.69    8.41
   4  -3   5  209.09    7.51
  -4  -3  -5  183.07    7.34
  -4   3   5  202.93    7.87
  -4   3   5  206.67    7.61
   4   3   5  201.73    8.14
   4  -3  -5  212.95    7.85
  -4  -3   5  204.66    8.02
   4  -3  -5  204.33    7.96
  -4  -3   5  190.51    7.44
  -4   3  -5  197.65    7.46
  -4   3  -5  190.56    7.67
   4   3   5  191.93    7.29
   4   3   5  183.37    8.35
  -5   3   5   40.82    2.66
   5   3  -5   37.42    1.84
   5  -3   5   45.92    2.97
   5   3  -5   40.74    2.83
   5  -3   5   47.98    2.36
  -5  -3  -5   36.51    2.17
  -5   3   5   43.60    2.17
   5  -3  -5   47.77    2.53
   5  -3  -5   43.18    2.60
   5   3   5   45.54    2.82
   5   3   5   47.25    3.08
  -5   3  -5   38.89    2.02
  -5   3  -5   38.39    2.40
  -5  -3   5   36.91    2.23
  -5  -3   5   39.22    2.53
   5   3   5   41.37    1.85
   6   3  -5   21.18    1.13
   6  -3   5   18.99    1.53
  -6  -3  -5   21.90    1.63
  -6   3   5   21.38    1.36
  -6   3   5   21.08    2.25
   6   3  -5   20.97    2.49
   6  -3   5   23.11    2.59
  -6  -3   5   20.56    1.93
   6   3   5   21.08    1.04
  -6  -3   5   22.74    2.27
   6  -3  -5   21.84    2.21
  -6   3  -5   19.98    1.27
   6   3   5   23.65    2.72
   6  -3  -5   22.81    1.76
  -6   3  -5   17.52    1.88
   6   3   5   21.95    2.40
   7   3  -5   85.05    5.10
  -7   3   5   89.62    4.86
  -7  -3  -5   90.64    4.36
   7  -3   5   92.49    5.30
   7   3  -5   91.44    3.50
  -7   3   5   89.98    3.84
   7  -3   5   84.58    4.40
   7   3   5   85.63    5.20
   7  -3  -5   78.36    4.41
  -7   3  -5   93.14    3.75
   7  -3  -5   89.84    4.79
  -7   3  -5   86.75    4.47
  -7  -3   5   87.92    4.68
   7   3   5   95.30    5.07
  -7  -3   5   81.75    4.27
  -8  -3  -5    8.46    1.47
  -8   3   5    9.59    0.98
   8  -3   5   12.43    2.10
   8   3  -5    6.92    1.49
   8  -3   5   10.34    1.56
  -8   3   5   10.86    1.90
  -8   3  -5    9.59    1.60
  -8  -3   5   10.50    1.61
   8  -3  -5   13.13    2.02
  -8   3  -5   10.77    1.05
  -8  -3   5   12.89    1.88
   8  -3  -5    9.99    1.59
   8   3   5    9.89    1.79
   8   3   5   10.28    2.04
   9  -3   5   46.02    3.17
  -9   3   5   47.90    3.53
   9   3  -5   42.57    4.42
  -9  -3  -5   44.07    3.07
   9  -3   5   41.80    4.66
   9   3   5   49.21    4.75
  -9   3  -5   46.96    3.29
   9   3   5   46.03    3.63
  -9  -3   5   48.20    3.45
   9  -3  -5   43.25    3.26
  -9  -3   5   53.98    3.36
   9  -3  -5   48.54    3.57
 -10   3   5    2.42    1.21
 -10  -3  -5    2.12    1.02
  10  -3   5    3.96    1.14
  10   3  -5    2.08    0.93
  10  -3   5    4.39    1.45
  10  -3  -5    3.05    1.07
 -10  -3   5    4.03    1.23
 -10   3  -5    4.03    1.14
  10   3   5    3.95    1.47
  10  -3  -5    3.06    1.06
  10   3   5    2.53    1.08
 -10  -3   5    3.13    1.07
  11  -3   5   16.84    2.88
  11   3  -5   21.79    3.18
  11  -3   5   26.45    3.03
 -11   3   5   20.92    2.86
 -11  -3  -5   20.98    2.68
  11  -3  -5   19.46    2.64
  11   3   5   16.12    2.90
 -11  -3   5   20.69    2.74
 -11  -3   5   25.11    2.79
 -11   3  -5   18.48    2.57
  11  -3  -5   26.90    3.38
  11   3   5   21.44    3.08
  12   3  -5   10.60    2.40
  12  -3   5    5.60    1.53
 -12  -3  -5    7.42    1.72
 -12   3   5    7.15    1.78
  12  -3   5    7.72    2.15
  12   3   5    5.57    1.61
  12  -3  -5    7.59    1.97
  12  -3  -5    7.04    1.60
 -12   3  -5    5.08    1.42
  12   3   5    8.73    2.23
 -12  -3   5    7.73    1.70
 -12  -3   5    8.75    1.72
 -13   3   5   14.20    2.47
  13  -3   5   20.56    3.32
 -13  -3  -5   16.79    2.65
  13   3  -5   15.38    2.75
  13   3   5   18.28    3.21
 -13  -3   5   22.26    2.82
 -13  -3   5   19.38    2.89
  13  -3  -5   19.61    2.72
  13   3   5   18.96    3.12
  13  -3  -5   23.66    3.34
 -13   3  -5   17.14    2.72
  14   3  -5   10.71    2.47
  14  -3   5    5.64    1.91
 -14  -3  -5    7.78    1.95
 -14   3   5    7.54    1.87
  14  -3  -5   11.37    2.47
 -14  -3   5    7.64    1.80
 -14  -3   5    9.51    1.81
 -14   3  -5    6.77    1.76
  14   3   5   10.99    2.47
  14   3   5    6.71    1.85
  15  -3   5   -0.71    0.99
 -15   3   5    0.69    0.90
  15   3  -5    0.81    1.21
 -15  -3  -5    0.74    0.86
 -15  -3   5    2.87    0.97
  15   3   5    0.83    1.14
  15  -3  -5    0.06    1.03
 -15  -3   5    1.42    1.14
 -15   3  -5    0.22    0.96
   0   4   5   33.17    1.87
   0   4  -5   31.81    1.57
   0  -4   5   31.94    1.92
   0   4   5   31.34    1.30
   0   4  -5   35.82    1.82
   0   4   5   32.77    1.91
   0  -4  -5   34.55    1.84
   0  -4   5   32.11    1.59
  -1  -4  -5   20.85    1.48
   1  -4   5   21.90    1.55
   1  -4   5   22.50    1.30
  -1   4   5   21.72    1.51
   1   4  -5   20.05    1.31
   1   4  -5   22.59    1.38
  -1   4   5   23.60    1.09
  -1   4  -5   22.82    1.40
   1  -4  -5   22.14    1.33
   1  -4  -5   21.05    1.39
   1   4   5   21.82    0.96
  -1   4  -5   22.69    1.05
   1   4   5   20.18    1.42
  -1  -4   5   22.12    1.16
  -1  -4   5   22.47    1.51
   1   4   5   20.54    1.46
  -2   4   5  206.68    7.89
   2  -4   5  208.20    8.20
  -2  -4  -5  203.32    7.06
   2  -4   5  202.63    7.60
   2   4  -5  182.40    7.54
  -2  -4  -5  196.26    8.01
  -2   4   5  198.35    7.31
   2   4  -5  204.44    7.97
   2  -4   5  202.24    7.16
  -2  -4   5  201.10    7.30
   2   4   5  199.59    7.99
  -2  -4   5  188.25    7.93
   2  -4  -5  214.28    7.74
  -2   4  -5  208.54    7.74
   2   4   5  194.23    7.71
   2  -4  -5  200.22    7.79
  -3   4   5   51.45    2.64
   3   4  -5   50.73    2.90
  -3  -4  -5   49.68    2.21
   3   4  -5   51.95    2.40
   3  -4   5   51.07    2.15
   3  -4   5   44.81    2.86
  -3   4   5   51.18    2.55
  -3  -4  -5   52.90    2.95
   3   4   5   54.84    2.96
   3   4   5   51.78    2.54
   3  -4  -5   50.75    2.71
  -3   4  -5   53.76    2.66
  -3  -4   5   55.62    2.46
   3  -4  -5   55.64    2.69
  -3  -4   5   55.06    2.91
  -3   4  -5   55.14    2.62
  -4   4   5   61.63    3.09
   4   4  -5   65.62    3.65
  -4   4   5   68.03    3.34
  -4  -4  -5   62.48    3.55
   4  -4   5   60.57    2.77
   4   4  -5   58.07    2.77
   4  -4   5   69.45    3.76
  -4  -4  -5   67.38    2.88
   4   4   5   57.73    2.74
  -4   4  -5   63.51    2.92
  -4  -4   5   64.16    3.35
  -4   4  -5   62.60    3.10
   4  -4  -5   65.10    3.14
  -4  -4   5   61.12    2.84
   4  -4  -5   60.96    3.17
   4   4   5   59.38    3.36
   5   4  -5  151.47    7.07
   5  -4   5  161.89    7.28
  -5   4   5  159.82    6.28
   5   4  -5  145.51    5.85
  -5  -4  -5  139.99    6.88
  -5   4   5  146.65    6.56
  -5  -4  -5  162.52    6.13
   5  -4   5  149.60    6.11
   5  -4  -5  162.25    6.85
  -5   4  -5  152.20    6.62
  -5   4  -5  153.93    6.32
   5   4   5  158.57    7.19
  -5  -4   5  159.04    7.01
  -5  -4   5  168.06    6.43
   5  -4  -5  164.03    6.91
   5   4   5  163.01    6.14
  -6  -4  -5   32.25    2.11
   6   4  -5   35.47    2.80
   6  -4   5   36.01    2.18
   6   4  -5   33.81    1.72
   6  -4   5   37.72    2.89
  -6   4   5   34.10    2.03
  -6   4   5   34.42    2.64
   6   4   5   32.81    1.61
   6  -4  -5   36.40    2.48
  -6   4  -5   31.18    2.24
   6  -4  -5   39.03    2.45
   6   4   5   35.40    2.68
  -6   4  -5   30.22    1.83
  -6  -4   5   30.62    2.04
  -6  -4   5   34.30    2.52
   7  -4   5   38.34    2.47
   7   4  -5   37.41    3.65
  -7   4   5   36.69    2.12
   7  -4   5   34.11    3.51
  -7   4   5   38.01    2.94
   7   4  -5   38.30    1.81
  -7  -4  -5   37.19    2.44
   7  -4  -5   35.37    2.59
   7   4   5   37.06    3.58
   7  -4  -5   40.07    2.76
  -7  -4   5   40.63    2.49
   7   4   5   36.71    1.65
  -7   4  -5   36.79    2.06
  -7   4  -5   34.26    2.54
  -7  -4   5   36.26    2.80
   8  -4   5   32.94    3.62
  -8   4   5   30.61    1.85
   8  -4   5   26.86    2.17
  -8  -4  -5   32.80    2.36
   8   4  -5   34.67    3.70
  -8   4   5   35.89    3.34
  -8   4  -5   26.30    2.66
   8  -4  -5   27.10    2.80
   8  -4  -5   34.11    3.25
  -8   4  -5   30.35    1.82
  -8  -4   5   31.24    2.35
   8   4   5   37.95    3.88
   8   4   5   26.77    3.33
  -8  -4   5   34.05    3.22
  -9   4   5    9.38    1.83
   9   4  -5    8.87    2.05
   9  -4   5   10.76    2.12
   9  -4   5   13.03    1.85
  -9  -4  -5   11.57    1.75
   9  -4  -5   11.00    1.88
  -9  -4   5    8.57    1.53
  -9  -4   5   12.00    1.98
  -9   4  -5   11.72    1.85
   9   4   5    9.62    2.07
   9  -4  -5   11.13    1.84
   9   4   5   11.08    2.05
 -10   4   5   81.35    4.99
  10  -4   5   71.42    5.18
  10  -4   5   77.86    4.53
  10   4  -5   71.65    5.12
 -10  -4  -5   64.70    4.20
 -10  -4   5   75.85    4.30
  10  -4  -5   71.13    4.76
  10   4   5   62.48    5.02
  10   4   5   73.62    5.09
 -10  -4   5   82.93    4.93
  10  -4  -5   71.37    4.60
 -10   4  -5   68.15    4.41
 -11   4   5   14.89    2.44
 -11  -4  -5   11.90    2.03
  11  -4   5    8.04    1.99
  11  -4   5   11.45    1.90
  11   4  -5    7.47    1.91
  11  -4  -5   11.77    2.27
 -11  -4   5    9.96    1.77
 -11  -4   5   15.00    2.34
  11  -4  -5   11.09    2.01
 -11   4  -5   12.09    2.01
  11   4   5    6.70    1.78
 -12  -4  -5   16.56    2.51
 -12   4   5   14.98    2.58
  12   4  -5   13.97    2.64
  12  -4   5   13.40    2.75
  12   4   5   15.97    2.78
  12  -4  -5   20.25    2.77
  12  -4  -5   19.12    2.89
 -12   4  -5   17.65    2.63
 -12  -4   5   22.00    2.63
 -12  -4   5   20.03    2.84
 -13   4   5    8.51    2.00
  13   4  -5   15.42    2.88
 -13  -4  -5   16.15    2.59
 -13  -4  -5   19.40    3.17
  13  -4   5   16.14    3.01
 -13  -4   5   16.99    2.39
 -13  -4   5   17.64    2.74
 -13   4  -5   12.90    2.39
  13  -4  -5   25.61    3.67
  13   4   5   16.83    2.98
  14  -4   5    4.87    1.83
 -14  -4  -5    5.07    1.78
 -14   4   5    2.13    1.20
 -14  -4  -5    3.14    1.38
  14   4  -5    1.15    1.13
 -14  -4   5    6.68    1.63
 -14   4  -5    2.90    1.44
  14  -4  -5    3.22    1.25
  14   4   5    3.36    1.39
 -14  -4   5    3.52    1.00
   0   5   5    1.69    0.19
   0   5   5    1.56    0.49
   0  -5  -5    1.29    0.47
   0   5   5    1.65    0.57
   0   5  -5    1.15    0.46
   0  -5   5    2.22    0.40
   0   5  -5    1.97    0.39
   0  -5   5    2.31    0.60
   1   5  -5  105.03    4.50
  -1   5   5  107.87    3.91
   1  -5   5  104.50    4.27
   1  -5   5   98.12    4.79
  -1   5   5  109.65    4.77
   1   5  -5  105.71    4.48
  -1  -5  -5  107.33    4.72
   1  -5  -5  104.59    4.46
   1   5   5  107.64    4.66
  -1  -5   5  100.92    3.99
   1   5   5   99.97    4.57
   1  -5  -5  102.35    4.52
  -1   5  -5  104.75    4.01
  -1   5  -5  102.71    4.46
  -1  -5   5  102.25    4.70
   2  -5   5   25.94    2.05
  -2  -5  -5   32.83    2.17
   2  -5   5   31.60    1.83
   2   5  -5   31.71    1.85
   2   5  -5   31.85    2.04
  -2  -5  -5   35.52    1.39
   2  -5   5   32.41    1.50
  -2   5   5   32.03    1.63
  -2   5   5   33.15    2.10
  -2  -5   5   35.83    1.77
  -2   5  -5   40.35    2.18
  -2  -5   5   39.79    2.39
   2   5   5   37.81    2.34
   2   5   5   36.83    2.18
   2  -5  -5   37.54    2.15
   2  -5  -5   40.29    2.16
   3  -5   5   67.63    3.69
  -3   5   5   63.31    3.05
  -3   5   5   64.05    3.32
   3   5  -5   60.48    2.98
   3  -5   5   63.96    2.71
  -3  -5  -5   64.50    3.55
   3   5  -5   68.53    3.59
  -3  -5  -5   66.82    2.68
   3   5   5   69.22    3.51
   3  -5  -5   61.26    3.12
  -3  -5   5   55.15    3.26
   3   5   5   58.55    3.03
  -3   5  -5   64.69    3.04
  -3   5  -5   59.97    3.03
  -3  -5   5   65.36    2.77
   3  -5  -5   69.71    3.23
  -4   5   5    6.25    1.02
  -4  -5  -5    7.24    1.32
   4  -5   5    6.51    1.25
   4  -5   5    5.60    0.69
  -4  -5  -5    7.46    0.85
  -4   5   5    5.99    1.07
   4   5  -5    6.88    1.32
   4   5  -5    5.57    0.79
   4  -5  -5    5.99    1.01
  -4   5  -5    6.02    0.96
   4   5   5    6.05    1.09
  -4   5  -5    5.98    0.89
   4  -5  -5    5.75    0.95
   4   5   5    5.85    0.86
  -4  -5   5    5.68    1.13
  -4  -5   5    5.21    0.73
   5  -5   5  213.44    9.30
   5  -5   5  197.66    8.00
  -5   5   5  208.73    8.56
  -5  -5  -5  215.42    7.97
  -5  -5  -5  196.76    9.03
  -5   5   5  211.23    8.39
   5   5  -5  214.63    9.24
   5   5  -5  207.23    7.95
  -5  -5   5  207.06    8.70
  -5  -5   5  206.28    7.77
   5   5   5  198.01    8.75
  -5   5  -5  187.78    8.06
   5  -5  -5  212.70    8.48
   5   5   5  195.86    7.75
   5  -5  -5  209.96    8.44
  -5   5  -5  199.66    7.95
   6  -5   5   81.93    3.99
  -6   5   5   89.27    4.13
   6  -5   5   98.85    5.30
  -6  -5  -5   86.34    4.03
   6   5  -5   84.90    3.69
   6   5  -5   88.52    5.06
  -6   5   5   82.77    4.54
  -6  -5  -5   81.58    4.82
  -6  -5   5   91.42    4.78
  -6   5  -5   86.02    3.98
   6   5   5   87.32    4.88
   6  -5  -5   91.28    4.58
   6   5   5   90.54    3.73
   6  -5  -5   88.12    4.52
  -6  -5   5   82.78    3.97
  -6   5  -5   78.91    4.28
  -7  -5  -5   32.28    2.27
   7  -5   5   35.33    3.63
   7   5  -5   36.01    1.86
   7   5  -5   35.41    3.67
   7  -5   5   33.32    2.29
  -7   5   5   34.47    2.18
  -7  -5  -5   31.91    3.29
  -7   5   5   41.16    2.97
  -7   5  -5   34.21    2.50
   7   5   5   35.29    1.75
  -7  -5   5   34.35    2.29
   7   5   5   38.03    3.01
   7  -5  -5   26.14    2.76
   7  -5  -5   38.79    2.77
  -7  -5   5   35.27    2.79
  -7   5  -5   38.97    2.18
   8  -5   5   76.72    4.08
  -8  -5  -5   69.06    4.65
  -8   5   5   66.56    4.34
   8   5  -5   74.84    4.96
  -8  -5  -5   68.25    3.91
   8  -5   5   89.49    5.33
  -8   5   5   74.63    3.62
   8   5   5   78.08    4.91
  -8  -5   5   69.44    4.44
   8  -5  -5   77.21    4.45
  -8   5  -5   68.49    4.12
  -8  -5   5   71.33    3.85
   8  -5  -5   72.54    4.37
  -8   5  -5   77.00    3.60
  -9   5   5   17.70    1.37
   9  -5   5   21.84    3.07
  -9  -5  -5   14.91    2.41
  -9  -5  -5   12.94    1.92
   9  -5   5   23.47    2.47
  -9   5   5   17.63    2.50
   9   5  -5   16.00    2.61
  -9  -5   5   17.66    2.47
   9  -5  -5   21.05    2.61
  -9   5  -5   16.95    2.27
  -9  -5   5   20.58    2.22
   9  -5  -5   21.39    2.61
   9   5   5   18.11    2.80
 -10  -5  -5   11.34    2.15
 -10  -5  -5   13.11    2.00
  10   5  -5   12.77    2.41
  10  -5   5   15.32    2.10
  10  -5   5   13.18    2.50
 -10   5   5    8.57    1.86
 -10  -5   5   15.45    2.39
 -10   5  -5    9.42    1.76
 -10  -5   5   13.09    1.84
  10  -5  -5   15.64    2.49
  10  -5  -5   15.44    2.35
  10   5   5   17.10    2.75
 -11  -5  -5    6.53    1.55
  11   5  -5    3.01    1.22
 -11  -5  -5    5.45    1.50
  11  -5   5    5.83    1.79
 -11   5   5    8.65    1.85
 -11  -5   5    6.73    1.35
  11  -5  -5    4.98    1.36
  11   5   5    3.80    1.36
 -11   5  -5    8.15    1.68
  11  -5  -5    4.76    1.34
 -11  -5   5    4.08    1.26
 -12  -5  -5   38.43    4.28
  12   5  -5   29.22    4.02
 -12  -5  -5   35.38    3.61
 -12   5   5   33.70    3.79
  12  -5   5   33.69    4.41
  12  -5  -5   35.93    3.84
 -12   5  -5   26.68    3.35
 -12  -5   5   36.45    3.99
 -12  -5   5   40.47    3.60
  12   5   5   33.11    4.12
  12  -5  -5   32.06    3.93
 -13   5   5   20.29    3.04
  13  -5   5   12.36    2.81
 -13  -5  -5   15.51    2.89
  13   5  -5   15.66    2.94
 -13  -5  -5   17.70    2.68
 -13  -5   5   19.73    2.84
 -13   5  -5   14.90    2.59
  13   5   5    9.57    2.24
  13  -5  -5   17.98    2.91
 -13  -5   5   15.52    2.23
  14  -5   5    9.84    2.33
 -14  -5  -5    5.55    1.89
 -14  -5  -5    4.11    1.56
  14   5  -5    5.40    1.97
 -14   5   5    5.25    1.66
 -14  -5   5    4.37    1.66
 -14  -5   5    6.08    1.33
  14  -5  -5    5.49    1.67
 -14   5  -5    2.43    1.45
  14   5   5    8.03    2.13
   0   6  -5   23.35    1.68
   0   6   5   25.88    1.77
   0  -6   5   24.04    1.35
   0   6  -5   23.79    1.45
   0  -6  -5   23.73    1.71
   0   6   5   26.62    1.93
   0  -6   5   18.47    1.95
   1   6  -5  124.86    5.64
   1  -6   5  132.80    6.07
   1   6  -5  137.50    5.62
  -1   6   5  132.18    4.85
   1  -6   5  140.32    5.34
  -1   6   5  142.47    6.02
  -1  -6  -5  135.21    5.92
   1   6   5  132.21    5.89
   1  -6  -5  133.14    5.78
   1  -6  -5  139.42    5.82
  -1   6  -5  134.99    5.76
  -1  -6   5  140.82    6.09
   1   6   5  125.61    5.84
  -1   6  -5  141.70    5.28
  -1  -6   5  133.81    5.11
   2  -6   5   25.35    1.33
   2   6  -5   23.29    1.74
   2  -6   5   25.85    1.60
   2   6  -5   22.51    1.62
  -2   6   5   23.98    1.34
  -2   6   5   22.25    2.10
   2  -6   5   25.41    2.01
  -2  -6  -5   21.92    2.15
  -2  -6   5   26.21    1.35
   2   6   5   22.37    1.76
   2  -6  -5   24.27    1.71
  -2   6  -5   24.96    1.74
  -2  -6   5   24.55    1.89
   2  -6  -5   23.64    1.68
   2   6   5   22.76    1.82
  -3   6   5    9.09    1.34
   3  -6   5   10.03    1.49
   3   6  -5    9.90    1.42
   3   6  -5    7.28    1.04
  -3   6   5    7.81    1.06
  -3  -6  -5   10.02    1.47
  -3  -6  -5    7.81    0.75
   3  -6   5    9.47    0.73
  -3  -6   5    8.02    0.83
   3  -6  -5    7.33    1.09
  -3  -6   5    7.13    1.23
   3  -6  -5   10.53    1.30
  -3   6  -5    7.07    1.04
   3   6   5    6.85    1.12
   3   6   5    8.89    1.39
  -3   6  -5    8.45    1.06
   4   6  -5   10.40    1.62
   4  -6   5   13.26    0.95
  -4  -6  -5   13.26    1.01
   4  -6   5   11.82    1.76
  -4   6   5   12.49    1.62
  -4  -6  -5   13.35    1.86
   4   6  -5   13.19    1.36
  -4   6   5   13.33    1.62
  -4   6  -5   11.46    1.36
   4   6   5    8.85    1.23
   4  -6  -5   11.18    1.44
  -4  -6   5   13.39    1.77
  -4  -6   5   12.81    0.96
  -4   6  -5   10.87    1.34
   4   6   5    9.33    1.58
   4  -6  -5    9.23    1.28
   5   6  -5   61.24    3.09
  -5  -6  -5   70.35    4.23
  -5   6   5   65.23    3.62
  -5   6   5   65.44    3.53
   5  -6   5   63.12    4.06
   5   6  -5   69.23    4.14
  -5  -6  -5   65.66    3.07
   5  -6   5   63.17    3.06
   5   6   5   62.69    3.89
   5   6   5   64.58    3.22
  -5  -6   5   64.69    3.87
   5  -6  -5   67.78    3.68
   5  -6  -5   64.77    3.56
  -5   6  -5   60.89    3.39
  -5  -6   5   67.69    3.10
  -5   6  -5   67.76    3.37
  -6   6   5  116.50    5.34
   6   6  -5  116.34    4.86
   6  -6   5  111.52    5.02
   6   6  -5  118.62    6.29
  -6  -6  -5  117.59    5.04
   6  -6   5  122.36    6.37
  -6   6   5  112.75    5.60
  -6  -6  -5  101.79    5.90
  -6  -6   5  112.35    4.88
  -6  -6   5  110.56    5.79
   6  -6  -5  112.91    5.60
   6   6   5  112.71    4.81
  -6   6  -5  120.70    5.14
   6  -6  -5  111.54    5.48
  -6   6  -5  110.11    5.32
   6   6   5  109.35    5.93
  -7   6   5    7.81    1.26
   7  -6   5    7.87    1.22
   7   6  -5    9.63    1.11
   7  -6   5    9.07    1.84
  -7   6   5    9.32    1.70
  -7  -6  -5    9.09    1.87
   7   6  -5    8.00    1.83
  -7  -6  -5    9.10    1.39
  -7   6  -5    8.27    1.20
   7   6   5    6.71    1.45
   7   6   5    9.77    1.02
  -7   6  -5    8.35    1.39
   7  -6  -5    8.28    1.52
   7  -6  -5    8.44    1.45
  -7  -6   5    9.81    1.79
  -7  -6   5    7.37    1.17
   8   6  -5   78.09    5.16
   8  -6   5   73.38    5.04
   8  -6   5   69.66    3.95
  -8   6   5   77.27    3.86
  -8   6   5   71.05    4.49
  -8  -6  -5   70.48    4.78
  -8  -6  -5   77.99    4.11
  -8   6  -5   78.20    4.38
  -8   6  -5   77.21    3.78
  -8  -6   5   76.22    3.90
   8  -6  -5   77.42    4.53
   8   6   5   69.64    4.82
  -8  -6   5   69.46    4.57
   8  -6  -5   73.68    4.51
  -9  -6  -5   31.83    3.68
[truncated: 1,619,637 more chars]
