# Supplementary material for: Crystal structures of coordination polymers from CaI2 and proline
Source: Acta Crystallogr E Crystallogr Commun. 2015 May 23;71(Pt 6):675–80. doi: 10.1107/S2056989015009597 (PMC4459365; doi:10.1107/S2056989015009597)
Supplement: Supplementary file 2 [file e-71-00675-1sup2.hkl]

data_1                                                                          
_shelx_title ' k13_51 in P2(1)2(1)2(1)'                                         
_shelx_refln_list_code          4                                               
_shelx_F_calc_maximum      440.43                                               
_exptl_crystal_F_000      2356.34                                               
_reflns_d_resolution_high  0.7470                                               
                                                                                
loop_                                                                           
 _space_group_symop_operation_xyz                                               
 'x, y, z'                                                                      
 '-x+1/2, -y, z+1/2'                                                            
 'x+1/2, -y+1/2, -z'                                                            
 '-x, y+1/2, -z+1/2'                                                            
                                                                                
_cell_length_a    11.5276                                                       
_cell_length_b    12.7878                                                       
_cell_length_c    28.2850                                                       
_cell_angle_alpha  90.000                                                       
_cell_angle_beta   90.000                                                       
_cell_angle_gamma  90.000                                                       
                                                                                
_shelx_F_squared_multiplier     1.000                                           
                                                                                
loop_                                                                           
 _refln_index_h                                                                 
 _refln_index_k                                                                 
 _refln_index_l                                                                 
 _refln_F_squared_calc                                                          
 _refln_F_squared_meas                                                          
 _refln_F_squared_sigma                                                         
 _refln_observed_status                                                         
   2   0   0      99960.83     116331.95      2709.24 o                         
   4   0   0      21452.95      21394.22       816.10 o                         
   6   0   0      23405.47      23721.13       973.48 o                         
   8   0   0       5026.32       5039.94       472.95 o                         
  10   0   0      19816.42      19334.70      1006.06 o                         
  12   0   0       5322.96       4435.24       558.86 o                         
  14   0   0       1199.45       1146.67       337.43 o                         
   1   1   0       7301.82       7351.75       157.71 o                         
   2   1   0      38153.44      40077.77       726.25 o                         
   3   1   0      75098.05      81419.01      1660.88 o                         
   4   1   0      34792.60      35417.66       796.69 o                         
   5   1   0        507.63       1329.53       105.96 o                         
   6   1   0      28242.33      29611.54       728.69 o                         
   7   1   0      63851.90      62779.91      1409.66 o                         
   8   1   0       5031.20       5123.04       342.09 o                         
   9   1   0       2631.15       2585.02       260.37 o                         
  10   1   0       6158.70       5638.38       407.57 o                         
  11   1   0      11510.91      10762.61       540.69 o                         
  12   1   0         18.98         56.88       109.71 o                         
  13   1   0       3009.97       2952.58       324.51 o                         
  14   1   0       1021.13        946.41       197.01 o                         
  15   1   0         49.32         95.85       130.79 o                         
   0   2   0      12323.92      12652.72       323.06 o                         
   1   2   0      16673.15      17375.12       377.58 o                         
   2   2   0      36919.61      38720.71       760.23 o                         
   3   2   0       5327.94       5989.19       206.68 o                         
   4   2   0      87635.48      91625.07      1760.30 o                         
   5   2   0       1712.20       2130.84       152.29 o                         
   6   2   0       9369.13       9554.46       322.28 o                         
   7   2   0      13745.64      13870.75       434.15 o                         
   8   2   0        934.36       1192.09       124.60 o                         
   9   2   0       2878.21       3134.29       280.91 o                         
  10   2   0        643.80       1259.60       201.23 o                         
  11   2   0       2255.72       2170.57       261.31 o                         
  12   2   0       3346.46       2972.80       321.36 o                         
  13   2   0         81.05        127.94       116.36 o                         
  14   2   0       7345.06       6360.05       504.14 o                         
  15   2   0       2957.35       2861.77       367.41 o                         
   1   3   0      21317.92      21824.75       447.74 o                         
   2   3   0        112.37        141.04        32.47 o                         
   3   3   0      20604.91      19134.87       431.03 o                         
   4   3   0       3271.26       3560.82       145.84 o                         
   5   3   0      49888.18      52834.50      1086.70 o                         
   6   3   0       2361.88       2396.97       133.88 o                         
   7   3   0       7278.14       7732.07       303.47 o                         
   8   3   0         13.55        170.17        70.61 o                         
   9   3   0        131.18        357.24       119.87 o                         
  10   3   0          7.55         50.20        93.39 o                         
  11   3   0       3399.39       3290.96       322.12 o                         
  12   3   0       3146.00       3246.59       364.02 o                         
  13   3   0        498.95        605.52       187.41 o                         
  14   3   0       4846.72       4353.54       413.77 o                         
  15   3   0        249.04        338.61       152.08 o                         
   0   4   0      10514.06      10794.57       445.18 o                         
   1   4   0     114976.10     116934.14      2516.30 o                         
   2   4   0        678.18        869.69        66.80 o                         
   3   4   0      29833.47      30851.54       655.74 o                         
   4   4   0      52761.05      51732.22      1056.13 o                         
   5   4   0        651.03        902.60        91.83 o                         
   6   4   0      26673.64      25228.33       605.97 o                         
   7   4   0       1298.26       1696.58       119.35 o                         
   8   4   0        221.13        367.06        86.75 o                         
   9   4   0       6291.60       6141.50       405.74 o                         
  10   4   0        851.49        859.12       167.85 o                         
  11   4   0      11919.63      11808.83       565.75 o                         
  12   4   0       8848.76       8382.92       544.51 o                         
  13   4   0       7158.00       6828.91       502.37 o                         
  14   4   0       9440.70       8518.06       577.72 o                         
  15   4   0          0.70       -124.62       197.27 o                         
   1   5   0      51446.70      52286.45      1102.06 o                         
   2   5   0        496.72       2173.55       101.41 o                         
   3   5   0     115212.43     117618.63      2383.09 o                         
   4   5   0       5695.23       6015.12       206.81 o                         
   5   5   0       2511.59       3384.33       179.05 o                         
   6   5   0         21.46        704.84        92.69 o                         
   7   5   0      37639.38      38237.34       876.40 o                         
   8   5   0        166.49        286.44        87.04 o                         
   9   5   0       9620.80       9342.47       402.75 o                         
  10   5   0         11.79        349.32       140.12 o                         
  11   5   0        794.07        820.75       167.34 o                         
  12   5   0        444.05        824.77       167.26 o                         
  13   5   0        567.19        455.74       143.64 o                         
  14   5   0        147.14        169.37       136.45 o                         
   0   6   0      54373.41      54316.59      1528.57 o                         
   1   6   0      14913.78      14732.11       355.10 o                         
   2   6   0         46.51        178.02        38.05 o                         
   3   6   0      24253.17      23700.36       545.44 o                         
   4   6   0      28768.81      28687.57       654.86 o                         
   5   6   0       4388.84       4094.17       195.00 o                         
   6   6   0       4233.71       4648.66       219.48 o                         
   7   6   0         12.89         53.81        58.70 o                         
   8   6   0      21911.21      20925.27       633.15 o                         
   9   6   0       2077.55       3068.70       242.99 o                         
  10   6   0      27229.77      26050.18       868.55 o                         
  11   6   0       3535.76       3719.27       337.76 o                         
  12   6   0        192.08        226.30       114.88 o                         
  13   6   0       9632.01       9685.95       640.67 o                         
  14   6   0       2979.75       2866.09       359.54 o                         
   1   7   0       6686.58       6798.88       240.58 o                         
   2   7   0       6212.73       6164.76       200.46 o                         
   3   7   0      23263.62      23328.41       549.17 o                         
   4   7   0        242.46        588.70        78.47 o                         
   5   7   0        124.99        346.57        73.83 o                         
   6   7   0       1595.49       1821.65       152.37 o                         
   7   7   0       6622.22       5980.50       268.25 o                         
   8   7   0        186.19        378.29       101.30 o                         
   9   7   0        482.95        605.49       113.44 o                         
  10   7   0        163.49        315.23       103.60 o                         
  11   7   0       4633.50       4120.07       352.42 o                         
  12   7   0        390.88        272.00       162.77 o                         
  13   7   0       1532.81       1427.52       309.27 o                         
  14   7   0        380.16        355.90       204.94 o                         
   0   8   0      21819.40      22450.48       737.42 o                         
   1   8   0      38765.30      36950.84      1034.42 o                         
   2   8   0       6488.08       6393.33       264.18 o                         
   3   8   0      12786.33      12629.63       351.30 o                         
   4   8   0       1274.72       1488.57       113.11 o                         
   5   8   0       9420.99       9178.17       306.92 o                         
   6   8   0       7716.33       7320.00       301.60 o                         
   7   8   0      16058.83      14875.25       453.27 o                         
   8   8   0        229.76       1860.44       213.56 o                         
   9   8   0       3986.47       3722.96       320.64 o                         
  10   8   0        370.74        811.84       213.09 o                         
  11   8   0       1966.81       1452.28       283.65 o                         
  12   8   0       1214.93       1723.46       335.48 o                         
  13   8   0        587.49        804.88       258.60 o                         
   1   9   0      14043.22      13492.44       447.55 o                         
   2   9   0       5682.10       6011.32       273.29 o                         
   3   9   0      10500.70      10360.43       365.28 o                         
   4   9   0      12668.05      12738.57       430.86 o                         
   5   9   0        219.65        289.03        91.11 o                         
   6   9   0       1311.57       1601.24       177.07 o                         
   7   9   0       7539.62       7757.94       363.18 o                         
   8   9   0       6212.72       6324.75       418.11 o                         
   9   9   0       1230.18       1117.78       204.56 o                         
  10   9   0       9379.64       8944.12       716.14 o                         
  11   9   0        357.53        346.86       191.23 o                         
  12   9   0       1199.53        966.60       255.06 o                         
  13   9   0        270.88         32.15       183.90 o                         
   0  10   0      70134.14      65732.89      2313.28 o                         
   1  10   0      11148.66      11278.53       439.24 o                         
   2  10   0      22323.77      21526.10       684.88 o                         
   3  10   0      17154.04      16572.09       576.26 o                         
   4  10   0      16472.52      16862.99       536.08 o                         
   5  10   0       1377.65       1564.04       168.03 o                         
   6  10   0       5671.83       5484.28       322.43 o                         
   7  10   0       2091.18       2336.28       240.70 o                         
   8  10   0       2091.81       2418.01       295.20 o                         
   9  10   0       1965.22       2711.67       317.48 o                         
  10  10   0      12757.99      13145.12       794.56 o                         
  11  10   0       1904.10       1750.40       316.40 o                         
  12  10   0        860.54       1258.99       292.25 o                         
   1  11   0       3677.22       3849.30       293.94 o                         
   2  11   0       1313.62       1188.06       166.01 o                         
   3  11   0      15140.72      14327.28       544.61 o                         
   4  11   0       6002.96       5973.69       369.14 o                         
   5  11   0        752.03        952.12       159.61 o                         
   6  11   0      10902.83      10784.75       484.74 o                         
   7  11   0       9978.21       9183.44       644.77 o                         
   8  11   0        706.21       1223.09       253.88 o                         
   9  11   0        389.53        312.39       143.69 o                         
  10  11   0        593.87        628.00       210.23 o                         
  11  11   0       5285.07       5240.71       573.81 o                         
   0  12   0       1503.29       2380.22       344.05 o                         
   1  12   0       1853.43       2134.06       225.20 o                         
   2  12   0       5674.21       5483.78       371.37 o                         
   3  12   0       1717.57       1744.82       207.94 o                         
   4  12   0      28794.77      28309.28       899.40 o                         
   5  12   0       7391.49       7513.80       524.08 o                         
   6  12   0      18969.28      18293.69       772.52 o                         
   7  12   0       2333.77       2147.15       329.01 o                         
   8  12   0        290.29        463.75       179.15 o                         
   9  12   0       1111.53       1152.08       252.69 o                         
  10  12   0        345.21         94.13       165.26 o                         
   1  13   0        177.21        257.75        88.30 o                         
   2  13   0        675.79       1190.49       180.90 o                         
   3  13   0       7401.43       6805.49       421.80 o                         
   4  13   0        465.07        386.58       138.17 o                         
   5  13   0       2778.59       2920.32       327.47 o                         
   6  13   0         75.40          6.42       102.72 o                         
   7  13   0        627.24        729.16       210.66 o                         
   8  13   0       3118.65       2891.26       389.64 o                         
   9  13   0       1364.87       1520.32       281.24 o                         
  10  13   0       1340.87       2580.39       781.71 o                         
   0  14   0          0.43        -11.17       105.60 o                         
   1  14   0       7648.14       7084.45       435.42 o                         
   2  14   0       3494.65       3138.09       296.92 o                         
   3  14   0       5308.08       4571.65       416.18 o                         
   4  14   0       6122.65       6183.15       495.42 o                         
   5  14   0       1440.26       1391.11       235.92 o                         
   6  14   0       5324.78       4978.66       507.51 o                         
   7  14   0       3899.19       3690.46       446.09 o                         
   8  14   0        176.07        200.50       144.21 o                         
   1  15   0       2745.35       2898.26       383.70 o                         
   2  15   0        264.50        726.03       167.04 o                         
   3  15   0      10273.76       9462.33       637.85 o                         
   4  15   0        806.20        579.17       160.22 o                         
   5  15   0        448.15        312.19       129.94 o                         
   6  15   0        679.93        708.46       191.08 o                         
   7  15   0       2983.88       2976.39       404.57 o                         
   0  16   0       9693.24      10114.89      1075.57 o                         
   1  16   0       1122.60        825.11       201.89 o                         
   2  16   0       1887.05       1846.45       267.24 o                         
   3  16   0       1871.71       2301.70       303.26 o                         
   4  16   0       1535.42       1517.40       243.10 o                         
   5  16   0       1201.96       1497.11       252.57 o                         
   1  17   0       2771.88       3166.88       423.04 o                         
   1   0   1        952.28        970.75        38.69 o                         
   2   0   1       4704.76       4828.26       110.08 o                         
   3   0   1      47958.03      50380.51       913.84 o                         
   4   0   1       1423.53       2113.37       106.73 o                         
   5   0   1      84691.77      87798.12      1836.76 o                         
   6   0   1      20674.25      22002.52       651.05 o                         
   7   0   1        185.93        386.35        98.84 o                         
   8   0   1        833.48       1410.87       181.51 o                         
   9   0   1      32654.55      29634.02       914.26 o                         
  10   0   1        162.61        545.86       138.71 o                         
  11   0   1       7181.71       6971.42       477.51 o                         
  12   0   1       2652.59       2840.88       313.45 o                         
  13   0   1       2218.20       2301.28       300.19 o                         
  14   0   1       2638.55       2238.63       296.41 o                         
  15   0   1       2877.55       2985.22       347.82 o                         
 -15   1   1        368.52        482.49       162.41 o                         
 -14   1   1         37.91        101.32       125.57 o                         
 -13   1   1         51.89        135.41       113.08 o                         
 -12   1   1      10390.56       9357.57       583.11 o                         
 -11   1   1       2260.93       2343.96       276.40 o                         
 -10   1   1      15771.10      15555.19       617.51 o                         
  -9   1   1       1934.82       1952.82       230.23 o                         
  -8   1   1      38735.09      38284.05      1068.37 o                         
  -7   1   1      14045.81      14188.65       429.91 o                         
  -6   1   1      31396.56      31301.18       765.00 o                         
  -5   1   1      13881.44      13459.21       379.92 o                         
  -4   1   1      14263.61      14888.07       391.38 o                         
  -3   1   1       1458.23       1551.67        60.46 o                         
  -2   1   1      25789.20      28965.70       537.10 o                         
  -1   1   1       6106.59       5658.74       132.61 o                         
   1   1   1       5983.29       5681.27       133.73 o                         
   2   1   1      26548.44      29328.96       544.13 o                         
   3   1   1       1317.62       1561.07        92.94 o                         
   4   1   1      15476.83      15583.65       435.15 o                         
   5   1   1      14440.13      14514.66       402.88 o                         
   6   1   1      30349.36      30499.81       749.50 o                         
   7   1   1      14308.15      14107.41       427.61 o                         
   8   1   1      37415.86      36646.38      1036.98 o                         
   9   1   1       1666.38       1816.93       221.80 o                         
  10   1   1      15753.51      15501.62       613.58 o                         
  11   1   1       2191.88       2337.66       273.83 o                         
  12   1   1      10674.52       8925.03       568.81 o                         
  13   1   1         31.70         75.24       114.14 o                         
  14   1   1         51.07         73.60       118.85 o                         
  15   1   1        451.41        396.26       166.04 o                         
 -15   2   1        531.43        457.54       190.15 o                         
 -14   2   1       1137.72       1360.09       249.53 o                         
 -13   2   1        737.70        802.72       187.17 o                         
 -12   2   1       3725.28       3370.89       345.50 o                         
 -11   2   1       1647.35       1970.53       254.41 o                         
 -10   2   1       8764.05       8287.71       504.01 o                         
  -9   2   1       7024.00       6589.94       418.94 o                         
  -8   2   1       2159.88       2149.41       155.54 o                         
  -7   2   1       7115.70       6930.58       277.82 o                         
  -6   2   1       2529.98       2868.04       177.56 o                         
  -5   2   1      10343.19      11104.56       339.85 o                         
  -4   2   1      19649.73      19721.62       450.47 o                         
  -3   2   1      69551.09      73181.17      1494.97 o                         
  -2   2   1      56715.17      58981.25      1196.79 o                         
  -1   2   1       6347.56       7141.17       167.89 o                         
   0   2   1       1501.60       1221.05        55.40 o                         
   1   2   1       7022.65       7695.02       166.20 o                         
   2   2   1      58858.72      60145.48      1145.68 o                         
   3   2   1      66756.05      69841.80      1271.64 o                         
   4   2   1      20108.33      20621.98       466.86 o                         
   5   2   1       9881.40      10666.76       329.70 o                         
   6   2   1       2298.35       2718.37       170.41 o                         
   7   2   1       7079.54       7129.63       286.87 o                         
   8   2   1       1983.11       1942.38       150.40 o                         
   9   2   1       7024.46       6864.70       425.96 o                         
  10   2   1       8510.78       8540.21       470.92 o                         
  11   2   1       1500.54       2088.45       257.10 o                         
  12   2   1       3910.21       3573.83       354.76 o                         
  13   2   1        775.20        905.25       200.55 o                         
  14   2   1       1187.27       1180.50       212.59 o                         
  15   2   1        574.18        599.38       186.69 o                         
 -15   3   1       2105.89       2045.82       316.13 o                         
 -14   3   1       3052.02       3517.69       373.02 o                         
 -13   3   1       2988.97       3038.97       364.58 o                         
 -12   3   1       3262.46       2886.70       347.73 o                         
 -11   3   1       5061.49       4711.52       422.26 o                         
 -10   3   1         94.90        244.66       115.42 o                         
  -9   3   1      14044.74      14008.44       606.82 o                         
  -8   3   1       7704.24       7677.81       344.34 o                         
  -7   3   1      26698.85      26664.45       758.56 o                         
  -6   3   1      43959.66      43981.34      1001.02 o                         
  -5   3   1      15076.41      14726.27       399.83 o                         
  -4   3   1      78064.27      79391.09      1547.16 o                         
  -3   3   1       1281.02       3178.31       141.43 o                         
  -2   3   1      19913.82      20019.11       464.22 o                         
  -1   3   1      40008.64      39265.71       763.57 o                         
   0   3   1       1485.70       1817.09        60.88 o                         
   1   3   1      41305.30      40503.94       737.22 o                         
   2   3   1      18951.04      18710.04       406.02 o                         
   3   3   1       1199.40       3108.37       160.64 o                         
   4   3   1      75753.46      77893.16      1518.52 o                         
   5   3   1      14632.12      14529.57       374.34 o                         
   6   3   1      41868.46      41482.03       851.35 o                         
   7   3   1      25258.04      24583.18       667.86 o                         
   8   3   1       7219.48       7047.76       319.84 o                         
   9   3   1      13904.31      13798.13       552.16 o                         
  10   3   1        116.20        184.74       102.01 o                         
  11   3   1       4882.71       4667.96       383.05 o                         
  12   3   1       3048.92       2845.42       313.66 o                         
  13   3   1       2785.47       2879.54       320.08 o                         
  14   3   1       3262.72       3390.87       358.91 o                         
  15   3   1       2072.25       2007.38       274.66 o                         
 -15   4   1        957.18       1415.73       626.64 o                         
 -14   4   1        788.33        688.56       191.72 o                         
 -13   4   1       2784.36       2640.45       312.69 o                         
 -12   4   1       1606.69       1805.67       248.31 o                         
 -11   4   1       4889.78       5445.36       418.96 o                         
 -10   4   1        541.95        509.53       136.61 o                         
  -9   4   1      23606.94      22548.78       761.54 o                         
  -8   4   1       4748.51       4626.69       270.12 o                         
  -7   4   1       8199.74       8618.40       289.27 o                         
  -6   4   1      12360.30      12208.24       354.11 o                         
  -5   4   1      38438.23      38854.32       842.91 o                         
  -4   4   1        156.83        223.67        49.37 o                         
  -3   4   1      16226.31      15870.42       401.50 o                         
  -2   4   1       1322.46       1725.68        88.15 o                         
  -1   4   1       7584.83       7317.68       234.06 o                         
   0   4   1        139.88        335.65        29.05 o                         
   1   4   1       6962.18       6502.94       177.95 o                         
   2   4   1       1194.69       1625.36        88.72 o                         
   3   4   1      15912.88      15443.19       370.95 o                         
   4   4   1        223.00        253.10        52.47 o                         
   5   4   1      37486.52      39285.46       847.16 o                         
   6   4   1      11974.29      12103.15       347.92 o                         
   7   4   1       9312.08      10234.24       314.55 o                         
   8   4   1       4971.53       5134.90       287.23 o                         
   9   4   1      23119.95      23332.41       775.92 o                         
  10   4   1        507.67        451.84       124.65 o                         
  11   4   1       4683.48       5104.46       397.97 o                         
  12   4   1       1650.16       2048.76       255.78 o                         
  13   4   1       2444.11       2673.82       304.17 o                         
  14   4   1        769.84        714.82       173.23 o                         
  15   4   1        963.42       1263.82       585.49 o                         
 -14   5   1        450.25        506.22       193.16 o                         
 -13   5   1       2015.86       2139.15       304.37 o                         
 -12   5   1      10924.78      10545.26       576.45 o                         
 -11   5   1       8138.92       8072.52       495.25 o                         
 -10   5   1      11101.01      10004.13       511.44 o                         
  -9   5   1      19642.42      19096.44       644.84 o                         
  -8   5   1      11232.56      11029.60       411.37 o                         
  -7   5   1      13537.41      13707.41       407.95 o                         
  -6   5   1      21113.64      20669.04       530.70 o                         
  -5   5   1      13272.22      13520.04       376.35 o                         
  -4   5   1      10198.38      10651.47       304.21 o                         
  -3   5   1      15702.55      16835.44       405.94 o                         
  -2   5   1      48528.24      48619.79       972.81 o                         
  -1   5   1       1986.54       2388.48       138.22 o                         
   0   5   1      24904.37      24881.43       528.08 o                         
   1   5   1       1800.86       2114.18        98.34 o                         
   2   5   1      49167.16      47730.14       961.97 o                         
   3   5   1      16243.01      17147.11       412.88 o                         
   4   5   1      10349.20      10849.18       306.70 o                         
   5   5   1      13813.74      13711.79       377.31 o                         
   6   5   1      22047.16      21278.18       538.50 o                         
   7   5   1      12918.59      12834.16       383.76 o                         
   8   5   1      10872.21      10553.73       396.35 o                         
   9   5   1      19904.16      18818.04       672.32 o                         
  10   5   1      11691.26      11249.10       502.16 o                         
  11   5   1       8356.20       8855.00       528.71 o                         
  12   5   1      11072.98      11468.43       591.90 o                         
  13   5   1       1997.35       2216.66       277.12 o                         
  14   5   1        457.25        517.42       160.66 o                         
 -14   6   1       1070.15       1350.81       241.89 o                         
 -13   6   1       4416.34       4223.49       426.45 o                         
 -12   6   1          0.73         -4.26       104.68 o                         
 -11   6   1       3584.07       3714.85       339.78 o                         
 -10   6   1       1579.33       1641.20       215.24 o                         
  -9   6   1       5551.11       5966.90       338.60 o                         
  -8   6   1       2420.60       2563.50       221.62 o                         
  -7   6   1       4589.73       4673.24       243.62 o                         
  -6   6   1        829.58       1416.12       132.39 o                         
  -5   6   1      42025.30      41006.04       901.09 o                         
  -4   6   1      14990.55      14458.88       384.74 o                         
  -3   6   1      11750.68      11253.29       306.18 o                         
  -2   6   1      14640.28      15057.24       366.18 o                         
  -1   6   1      64614.79      63143.39      1458.05 o                         
   0   6   1       1201.29       1453.01        94.62 o                         
   1   6   1      63834.44      62410.25      1231.34 o                         
   2   6   1      13591.42      13904.97       349.96 o                         
   3   6   1      11833.41      11678.33       317.19 o                         
   4   6   1      14289.52      14210.48       380.73 o                         
   5   6   1      42790.64      42389.77       924.89 o                         
   6   6   1        691.31       1377.57       129.34 o                         
   7   6   1       4399.15       4402.87       231.56 o                         
   8   6   1       2478.04       2470.40       211.55 o                         
   9   6   1       5121.94       5598.78       327.00 o                         
  10   6   1       1519.25       1523.08       211.23 o                         
  11   6   1       3661.51       3650.61       335.31 o                         
  12   6   1          2.43         21.99        98.29 o                         
  13   6   1       4409.81       4529.71       436.86 o                         
  14   6   1       1197.13        929.03       216.12 o                         
 -14   7   1        771.72        977.86       279.95 o                         
 -13   7   1       3091.11       2633.70       397.73 o                         
 -12   7   1       2752.79       2645.75       390.32 o                         
 -11   7   1       1511.34       1487.76       240.87 o                         
 -10   7   1       1457.03       1850.64       220.90 o                         
  -9   7   1       9500.94       9441.83       413.05 o                         
  -8   7   1      12974.05      11997.06       466.34 o                         
  -7   7   1      21159.59      19988.49       548.80 o                         
  -6   7   1      17160.61      17922.80       493.96 o                         
  -5   7   1      17901.38      17474.81       467.51 o                         
  -4   7   1      11719.08      12099.12       346.02 o                         
  -3   7   1      11511.81      10560.66       300.42 o                         
  -2   7   1       3236.36       3218.57       176.46 o                         
  -1   7   1       5312.53       5840.41       269.27 o                         
   0   7   1      48470.75      49665.79      1102.50 o                         
   1   7   1       5270.32       6338.20       200.93 o                         
   2   7   1       3953.75       3871.69       161.64 o                         
   3   7   1      10975.93      10471.88       302.69 o                         
   4   7   1      11185.70      11245.45       331.15 o                         
   5   7   1      18088.39      18187.55       481.83 o                         
   6   7   1      17283.95      17686.23       488.18 o                         
   7   7   1      21467.17      20673.32       560.60 o                         
   8   7   1      12479.28      12258.63       444.43 o                         
   9   7   1       9895.40       9450.07       412.84 o                         
  10   7   1       1557.79       2019.18       228.84 o                         
  11   7   1       1494.55       1604.20       215.40 o                         
  12   7   1       2779.05       2768.44       320.34 o                         
  13   7   1       3075.83       2846.77       409.23 o                         
  14   7   1        720.24        765.67       231.36 o                         
 -13   8   1        359.15        480.09       219.46 o                         
 -12   8   1       2245.13       2489.12       388.33 o                         
 -11   8   1        862.32       1026.70       258.33 o                         
 -10   8   1        670.62        767.70       212.26 o                         
  -9   8   1        200.89        149.55        90.99 o                         
  -8   8   1       2825.06       3000.91       275.61 o                         
  -7   8   1       4829.32       5051.90       299.93 o                         
  -6   8   1       2523.68       3003.18       191.58 o                         
  -5   8   1       3514.98       3578.15       196.28 o                         
  -4   8   1      10875.17      11104.87       331.67 o                         
  -3   8   1      13976.39      13573.71       368.01 o                         
  -2   8   1       5937.78       6014.55       243.30 o                         
  -1   8   1       4573.19       4145.15       222.71 o                         
   0   8   1       3588.19       3617.97       186.51 o                         
   1   8   1       4668.22       4295.87       210.62 o                         
   2   8   1       6473.07       6339.83       213.81 o                         
   3   8   1      13167.46      12387.13       349.79 o                         
   4   8   1      10629.54      10499.15       322.91 o                         
   5   8   1       3753.34       3780.88       203.47 o                         
   6   8   1       2447.95       3242.13       199.91 o                         
   7   8   1       4605.86       5031.23       258.34 o                         
   8   8   1       2579.06       2697.94       226.90 o                         
   9   8   1        267.90        346.98       113.90 o                         
  10   8   1        661.76        676.03       174.77 o                         
  11   8   1        834.25        857.86       207.01 o                         
  12   8   1       2324.10       2319.85       357.62 o                         
  13   8   1        359.56        410.06       210.68 o                         
 -13   9   1       3121.44       2827.81       445.00 o                         
 -12   9   1       2630.29       3013.35       427.02 o                         
 -11   9   1        656.95        747.95       220.30 o                         
 -10   9   1       9959.82       9469.06       836.08 o                         
  -9   9   1       5038.25       5102.15       437.96 o                         
  -8   9   1      11208.34      10755.17       515.29 o                         
  -7   9   1       2517.21       2730.01       231.69 o                         
  -6   9   1       7454.16       7160.76       345.93 o                         
  -5   9   1       5583.87       5755.70       312.59 o                         
  -4   9   1        842.82       1248.52       143.94 o                         
  -3   9   1       7110.99       7311.08       294.71 o                         
  -2   9   1      11694.47      10864.98       365.53 o                         
  -1   9   1      10232.52      10114.98       366.31 o                         
   0   9   1       3262.55       3520.80       191.79 o                         
   1   9   1      10244.76      10237.91       372.85 o                         
   2   9   1      11538.85      11168.37       374.32 o                         
   3   9   1       6794.68       6962.73       305.29 o                         
   4   9   1        850.70       1158.57       140.65 o                         
   5   9   1       5326.57       5343.29       290.30 o                         
   6   9   1       7223.87       7109.39       336.87 o                         
   7   9   1       2736.09       3001.54       242.13 o                         
   8   9   1      11618.30      11103.47       525.90 o                         
   9   9   1       5795.77       5493.47       401.96 o                         
  10   9   1      10094.65       9981.60       851.96 o                         
  11   9   1        872.01       1081.75       263.63 o                         
  12   9   1       2784.37       3100.38       434.48 o                         
  13   9   1       3304.75       3016.23       434.31 o                         
 -12  10   1       1377.26       1279.28       279.88 o                         
 -11  10   1         21.73         95.46       166.43 o                         
 -10  10   1       3972.89       3812.95       460.54 o                         
  -9  10   1       6426.31       6634.25       512.80 o                         
  -8  10   1       1409.89       1495.45       236.25 o                         
  -7  10   1       1408.97       1555.97       226.01 o                         
  -6  10   1        490.45        605.46       117.77 o                         
  -5  10   1      10474.70      10252.90       398.32 o                         
  -4  10   1       2129.98       3035.12       232.00 o                         
  -3  10   1       5615.60       5984.72       346.93 o                         
  -2  10   1       2869.74       2902.78       243.48 o                         
  -1  10   1      17531.67      17551.10       655.08 o                         
   0  10   1       1382.65       1740.21       185.56 o                         
   1  10   1      18253.68      17534.07       591.47 o                         
   2  10   1       3145.78       3181.85       261.38 o                         
   3  10   1       5733.52       5621.82       289.64 o                         
   4  10   1       2410.95       3430.29       247.23 o                         
   5  10   1      10318.68      10876.29       413.57 o                         
   6  10   1        407.20        553.04       117.32 o                         
   7  10   1       1639.34       1916.33       223.94 o                         
   8  10   1       1366.94       1435.71       201.54 o                         
   9  10   1       6375.72       6643.89       509.66 o                         
  10  10   1       4034.30       4245.90       489.17 o                         
  11  10   1         35.28        101.87       135.17 o                         
  12  10   1       1453.17       1059.40       290.12 o                         
 -11  11   1       3087.23       2922.46       500.98 o                         
 -10  11   1       5835.27       5299.73       670.30 o                         
  -9  11   1        639.43        915.83       223.28 o                         
  -8  11   1      12360.69      11781.92       848.21 o                         
  -7  11   1        683.80        693.74       195.00 o                         
  -6  11   1      19639.22      19371.52       859.98 o                         
  -5  11   1       1391.19       1381.72       183.42 o                         
  -4  11   1        577.78        539.76       124.35 o                         
  -3  11   1       8828.61       8749.71       409.51 o                         
  -2  11   1      16785.69      15824.27       571.29 o                         
  -1  11   1      15635.52      15164.71       551.22 o                         
   0  11   1         12.14        221.15        90.05 o                         
   1  11   1      15804.20      15384.21       561.64 o                         
   2  11   1      16694.40      15978.35       577.83 o                         
   3  11   1       8466.58       8336.90       406.65 o                         
   4  11   1        800.68        826.89       145.32 o                         
   5  11   1       1416.28       1483.07       192.51 o                         
   6  11   1      19620.47      19408.35       693.41 o                         
   7  11   1        776.65       1064.63       223.29 o                         
   8  11   1      12421.94      13098.36       738.44 o                         
   9  11   1        615.50        901.65       203.70 o                         
  10  11   1       5773.09       6554.85       704.56 o                         
  11  11   1       3204.70       3163.87       432.15 o                         
 -10  12   1         33.86        153.90       197.46 o                         
  -9  12   1       8281.49       8732.87       805.28 o                         
  -8  12   1       2456.47       2195.11       332.44 o                         
  -7  12   1       1822.20       2249.12       331.64 o                         
  -6  12   1        591.10        783.98       178.59 o                         
  -5  12   1       6159.18       6115.46       464.82 o                         
  -4  12   1       2217.18       2440.49       247.87 o                         
  -3  12   1       7793.84       7295.79       423.93 o                         
  -2  12   1       1798.32       1952.48       215.55 o                         
  -1  12   1      13538.69      13010.70       517.88 o                         
   0  12   1       4911.71       4732.68       341.50 o                         
   1  12   1      13535.96      12936.41       520.76 o                         
   2  12   1       1679.10       1774.40       209.69 o                         
   3  12   1       8155.78       7774.51       439.51 o                         
   4  12   1       2454.07       2607.82       264.34 o                         
   5  12   1       5960.31       5744.80       397.76 o                         
   6  12   1        499.10        930.61       191.84 o                         
   7  12   1       1720.68       1978.65       313.96 o                         
   8  12   1       2469.38       2539.47       365.36 o                         
   9  12   1       7929.43       7913.18       676.30 o                         
  10  12   1         47.25        271.78       168.00 o                         
  -9  13   1        544.55        726.77       201.11 o                         
  -8  13   1        896.06       1088.05       237.84 o                         
  -7  13   1        486.92        407.28       172.82 o                         
  -6  13   1       4793.65       5108.71       441.96 o                         
  -5  13   1       4260.08       4266.38       399.53 o                         
  -4  13   1      10073.39       9634.77       590.08 o                         
  -3  13   1       1596.10       2243.09       279.15 o                         
  -2  13   1       4639.39       4512.53       344.48 o                         
  -1  13   1        875.90       1050.24       168.04 o                         
   0  13   1        468.21        527.35       166.26 o                         
   1  13   1        701.05        839.20       155.32 o                         
   2  13   1       4823.34       4730.96       358.58 o                         
   3  13   1       1501.98       1841.97       227.56 o                         
   4  13   1       9821.23       9574.54       491.84 o                         
   5  13   1       4148.22       4052.25       386.74 o                         
   6  13   1       4952.52       5044.53       430.38 o                         
   7  13   1        621.36        613.44       198.92 o                         
   8  13   1        949.75        942.51       222.05 o                         
   9  13   1        607.11        778.31       201.89 o                         
  -8  14   1        386.52        392.44       168.24 o                         
  -7  14   1       4579.01       4252.14       479.34 o                         
  -6  14   1        923.41        796.38       183.11 o                         
  -5  14   1       2824.18       2795.69       323.87 o                         
  -4  14   1        644.96        712.99       172.31 o                         
  -3  14   1        257.00        431.20       139.97 o                         
  -2  14   1       1837.87       1828.32       258.75 o                         
  -1  14   1       1569.71       1444.73       198.78 o                         
   0  14   1       1037.50        972.06       163.71 o                         
   1  14   1       1639.46       1534.63       205.77 o                         
   2  14   1       1971.60       2182.60       246.12 o                         
   3  14   1        267.16        471.90       147.12 o                         
   4  14   1        637.65        832.17       186.57 o                         
   5  14   1       2804.08       2978.74       339.97 o                         
   6  14   1        895.13        829.85       213.71 o                         
   7  14   1       4522.73       4351.35       493.38 o                         
   8  14   1        442.73        506.63       184.96 o                         
  -7  15   1        295.83        420.12       168.25 o                         
  -6  15   1       2913.39       3136.66       411.21 o                         
  -5  15   1        613.67        549.79       160.45 o                         
  -4  15   1        592.56        497.80       156.05 o                         
  -3  15   1       2115.50       2226.29       285.42 o                         
  -2  15   1      11275.77      11062.39       635.94 o                         
  -1  15   1        397.28        808.80       208.78 o                         
   0  15   1      16397.37      16245.75       733.02 o                         
   1  15   1        390.68        801.14       170.63 o                         
   2  15   1      11399.33      10143.49       627.82 o                         
   3  15   1       2097.33       2395.04       307.37 o                         
   4  15   1        627.28        653.56       154.45 o                         
   5  15   1        618.57        674.64       157.86 o                         
   6  15   1       2936.68       2783.73       374.51 o                         
   7  15   1        249.25        382.33       165.45 o                         
  -5  16   1       4962.94       4633.83       458.57 o                         
  -4  16   1        837.20       1151.45       216.53 o                         
  -3  16   1       2134.19       2347.80       298.46 o                         
  -2  16   1       1530.92       1385.30       258.00 o                         
  -1  16   1       2718.85       2605.45       306.48 o                         
   0  16   1       2817.17       3180.96       416.21 o                         
   1  16   1       2809.38       2509.23       358.55 o                         
   2  16   1       1551.32       1401.75       238.35 o                         
   3  16   1       2086.82       2300.24       295.57 o                         
   4  16   1        775.69        937.11       199.14 o                         
   5  16   1       4715.21       4310.51       423.82 o                         
  -1  17   1        668.47        896.10       224.43 o                         
   0  17   1       5574.15       5918.20       599.20 o                         
   1  17   1        665.32       1162.88       258.29 o                         
   1   0   2       1403.80       1157.17        40.58 o                         
   2   0   2       8957.64       9443.93       212.53 o                         
   3   0   2       5203.44       4993.04       143.64 o                         
   4   0   2      41418.74      43227.77       873.42 o                         
   5   0   2        978.05       1464.50        95.74 o                         
   6   0   2      16374.10      17486.76       515.77 o                         
   7   0   2       1105.46       1036.17       146.16 o                         
   8   0   2          5.57       1406.50       175.92 o                         
   9   0   2       1018.26        980.26       167.09 o                         
  10   0   2        384.09       1165.84       192.05 o                         
  11   0   2        949.11        891.97       180.45 o                         
  12   0   2      11981.20      11048.25       595.13 o                         
  13   0   2       2271.57       1996.71       268.38 o                         
  14   0   2       9936.91       9235.93       606.18 o                         
  15   0   2        615.89        741.57       183.40 o                         
 -15   1   2       2995.26       3193.63       358.21 o                         
 -14   1   2       1817.23       1349.80       232.68 o                         
 -13   1   2       3253.64       3318.83       345.71 o                         
 -12   1   2       4489.74       4309.80       390.03 o                         
 -11   1   2       1783.88       1626.34       230.32 o                         
 -10   1   2       7218.15       7069.69       461.82 o                         
  -9   1   2       9077.41       8427.08       466.30 o                         
  -8   1   2       1103.03       1559.55       185.59 o                         
  -7   1   2      14492.38      13702.20       419.56 o                         
  -6   1   2       6045.56       8621.40       394.11 o                         
  -5   1   2      27467.26      28545.66       744.21 o                         
  -4   1   2      20310.13      21416.54       475.53 o                         
  -3   1   2      66174.02      69277.53      1246.49 o                         
  -2   1   2       8490.65       8674.62       217.77 o                         
  -1   1   2       1830.87       1756.93        59.99 o                         
   0   1   2       2810.31       2547.67        75.34 o                         
   1   1   2       1605.99       1419.98        48.73 o                         
   2   1   2       8530.78       8175.11       194.16 o                         
   3   1   2      65658.80      68854.59      1319.09 o                         
   4   1   2      21404.39      21771.07       527.94 o                         
   5   1   2      26729.70      28366.91       681.82 o                         
   6   1   2       5338.11       7636.64       455.22 o                         
   7   1   2      14460.20      13999.92       426.55 o                         
   8   1   2        990.41       1345.84       176.87 o                         
   9   1   2       8929.63       8750.49       435.77 o                         
  10   1   2       6714.58       6516.71       431.55 o                         
  11   1   2       1645.64       1628.65       232.23 o                         
  12   1   2       4832.69       4570.33       396.34 o                         
  13   1   2       3142.23       3076.52       340.45 o                         
  14   1   2       1882.16       1797.30       260.80 o                         
  15   1   2       3108.06       3174.98       351.66 o                         
 -15   2   2       1815.72       1514.27       274.21 o                         
 -14   2   2       1165.25       1064.14       229.91 o                         
 -13   2   2       6440.16       5297.72       440.19 o                         
 -12   2   2       8871.77       8053.31       531.05 o                         
 -11   2   2       2917.46       3135.81       318.01 o                         
 -10   2   2       8485.59       8678.87       492.72 o                         
  -9   2   2       1669.14       2123.60       235.33 o                         
  -8   2   2      24136.19      23106.85       648.27 o                         
  -7   2   2       5169.66       5194.06       256.40 o                         
  -6   2   2      23897.86      23604.79       618.06 o                         
  -5   2   2       1078.94       1275.36       103.57 o                         
  -4   2   2      33994.30      34833.19       775.76 o                         
  -3   2   2      40342.97      43759.08       928.74 o                         
  -2   2   2     185532.91     196076.23      3598.04 o                         
  -1   2   2      20570.46      19529.06       350.90 o                         
   0   2   2      25340.16      27460.84       498.68 o                         
   1   2   2      21876.04      21359.30       501.90 o                         
   2   2   2     185734.28     196947.61      3613.21 o                         
   3   2   2      39985.29      42347.89       800.84 o                         
   4   2   2      33113.53      34807.91       729.21 o                         
   5   2   2       1015.55       1194.59       108.25 o                         
   6   2   2      22707.23      22209.44       588.92 o                         
   7   2   2       5039.33       5142.77       257.18 o                         
   8   2   2      23764.12      23817.07       663.29 o                         
   9   2   2       1610.44       2143.93       236.59 o                         
  10   2   2       9075.62       9292.47       499.12 o                         
  11   2   2       2921.70       3213.64       312.84 o                         
  12   2   2       8652.61       8036.98       534.08 o                         
  13   2   2       6610.48       6187.92       483.34 o                         
  14   2   2       1220.95       1024.56       196.22 o                         
  15   2   2       1763.58       1554.92       229.40 o                         
 -15   3   2       1974.01       1930.21       309.79 o                         
 -14   3   2        947.64       1060.69       233.00 o                         
 -13   3   2        676.70        739.58       202.57 o                         
 -12   3   2       4776.96       4262.96       426.97 o                         
 -11   3   2       7527.38       6663.62       505.32 o                         
 -10   3   2       1688.94       1971.87       263.77 o                         
  -9   3   2      34012.55      33516.32      1211.79 o                         
  -8   3   2       1797.55       2393.40       204.98 o                         
  -7   3   2       4892.68       5260.58       279.45 o                         
  -6   3   2      13558.17      12820.82       373.27 o                         
  -5   3   2      28396.12      29614.86       700.95 o                         
  -4   3   2       1163.90       1300.76        93.94 o                         
  -3   3   2      32833.37      33381.07       693.63 o                         
  -2   3   2       1725.70       1795.79        84.48 o                         
  -1   3   2     193353.75     200257.14      3437.13 o                         
   0   3   2      20226.46      20115.65       401.74 o                         
   1   3   2     193975.52     199639.28      4242.07 o                         
   2   3   2       2014.46       1973.93        91.24 o                         
   3   3   2      33858.75      34005.58       702.32 o                         
   4   3   2        917.65       1082.26        86.08 o                         
   5   3   2      30263.20      32227.64       672.23 o                         
   6   3   2      13651.33      13204.27       341.85 o                         
   7   3   2       4689.66       5237.09       256.81 o                         
   8   3   2       1687.94       2018.23       176.96 o                         
   9   3   2      33657.86      33532.27      1007.80 o                         
  10   3   2       1464.79       1628.21       215.38 o                         
  11   3   2       7142.63       7130.98       443.56 o                         
  12   3   2       4558.42       4332.20       354.04 o                         
  13   3   2        767.48        919.33       179.57 o                         
  14   3   2       1004.69       1012.28       191.43 o                         
  15   3   2       1876.54       1633.43       244.37 o                         
 -14   4   2       1031.95        971.90       227.89 o                         
 -13   4   2        860.08        855.97       195.51 o                         
 -12   4   2      10386.71       9744.99       596.19 o                         
 -11   4   2        525.09        700.58       161.11 o                         
 -10   4   2       3582.87       3695.02       325.55 o                         
  -9   4   2       3109.15       4044.73       330.22 o                         
  -8   4   2      13738.82      13570.78       461.65 o                         
  -7   4   2        771.57       1842.03       138.75 o                         
  -6   4   2      20518.44      20447.59       542.28 o                         
  -5   4   2      14197.01      13968.59       376.64 o                         
  -4   4   2       1579.58       1614.34       114.11 o                         
  -3   4   2      15852.17      15982.21       382.99 o                         
  -2   4   2      54483.96      53885.16      1058.83 o                         
  -1   4   2      75616.43      74339.84      1520.29 o                         
   0   4   2     105326.22     103915.43      2096.80 o                         
   1   4   2      77866.90      78183.21      1495.98 o                         
   2   4   2      54876.11      54790.64      1076.81 o                         
   3   4   2      15420.16      15625.36       375.24 o                         
   4   4   2       1339.79       1307.78       101.48 o                         
   5   4   2      14093.60      14470.66       381.94 o                         
   6   4   2      20032.97      19763.15       495.50 o                         
   7   4   2        707.68       1841.50       118.15 o                         
   8   4   2      13119.65      12305.75       426.47 o                         
   9   4   2       2684.86       3487.83       294.29 o                         
  10   4   2       3622.34       3929.32       331.54 o                         
  11   4   2        589.86        706.50       155.25 o                         
  12   4   2      10544.61      10467.32       587.56 o                         
  13   4   2        771.57       1020.93       195.37 o                         
  14   4   2       1145.69       1280.32       218.18 o                         
 -14   5   2       2024.18       1970.30       304.95 o                         
 -13   5   2       1090.51       1237.71       248.77 o                         
 -12   5   2        885.64        909.56       186.89 o                         
 -11   5   2       3314.01       3293.10       321.14 o                         
 -10   5   2       1691.97       1587.31       219.61 o                         
  -9   5   2        508.98        525.49       110.47 o                         
  -8   5   2       4348.17       4371.67       271.26 o                         
  -7   5   2      18470.64      19052.64       515.43 o                         
  -6   5   2       5037.30       4640.92       214.60 o                         
  -5   5   2      28784.21      29887.68       687.84 o                         
  -4   5   2       5969.39       5500.79       201.77 o                         
  -3   5   2        423.78        606.91        68.87 o                         
  -2   5   2       9409.26       9732.69       254.67 o                         
  -1   5   2       2436.59       2512.72       137.59 o                         
   0   5   2       4882.84       4971.06       173.38 o                         
   1   5   2       2457.65       2866.85       132.68 o                         
   2   5   2       8846.91       9112.16       250.06 o                         
   3   5   2        581.65        782.75        76.92 o                         
   4   5   2       6439.61       6282.36       212.84 o                         
   5   5   2      27233.27      27843.59       644.97 o                         
   6   5   2       5125.99       4633.15       206.38 o                         
   7   5   2      18967.23      19765.90       517.16 o                         
   8   5   2       4525.54       4530.91       274.66 o                         
   9   5   2        444.35        546.68       129.86 o                         
  10   5   2       1676.98       1606.23       214.45 o                         
  11   5   2       3546.38       3508.71       323.26 o                         
  12   5   2        893.82        971.88       181.77 o                         
  13   5   2       1184.73       1062.35       190.73 o                         
  14   5   2       1811.71       2084.40       268.17 o                         
 -14   6   2        356.82        325.59       153.80 o                         
 -13   6   2       4467.16       4349.98       437.48 o                         
 -12   6   2        320.61        532.67       159.57 o                         
 -11   6   2       1939.42       1944.37       254.53 o                         
 -10   6   2       3226.11       3510.88       320.19 o                         
  -9   6   2       3456.39       3767.20       277.21 o                         
  -8   6   2       2203.16       2591.29       222.90 o                         
  -7   6   2       6680.38       6442.78       273.18 o                         
  -6   6   2      16751.34      16521.75       460.37 o                         
  -5   6   2       4846.51       4940.19       214.47 o                         
  -4   6   2      32499.32      31804.92       714.21 o                         
  -3   6   2      28918.57      28264.14       629.46 o                         
  -2   6   2       2088.47       2297.54       142.54 o                         
  -1   6   2      94205.15      92673.10      2078.50 o                         
   0   6   2      27563.89      25529.81       613.14 o                         
   1   6   2      94937.84      95555.48      1836.30 o                         
   2   6   2       2333.00       2433.51       125.99 o                         
   3   6   2      29505.02      29073.55       649.01 o                         
   4   6   2      31304.64      31015.00       699.44 o                         
   5   6   2       5449.75       5345.93       216.52 o                         
   6   6   2      17620.72      17909.25       506.61 o                         
   7   6   2       6700.35       6458.02       267.77 o                         
   8   6   2       2279.15       2817.07       223.96 o                         
   9   6   2       3657.32       3855.98       271.69 o                         
  10   6   2       3324.87       3437.21       308.29 o                         
  11   6   2       1946.96       1959.61       238.01 o                         
  12   6   2        297.33        375.03       123.85 o                         
  13   6   2       4014.30       4315.52       391.70 o                         
  14   6   2        305.39        621.47       202.03 o                         
 -14   7   2         20.29         13.88       170.21 o                         
 -13   7   2       1570.70       1494.38       309.51 o                         
 -12   7   2       2288.04       2122.26       363.93 o                         
 -11   7   2        899.62       1171.37       212.44 o                         
 -10   7   2       8756.14       7819.96       511.24 o                         
  -9   7   2       2976.00       3001.95       246.17 o                         
  -8   7   2        459.27        924.90       140.28 o                         
  -7   7   2       1244.39       1305.42       139.45 o                         
  -6   7   2      13229.81      13980.27       415.51 o                         
  -5   7   2      26313.26      25579.61       625.16 o                         
  -4   7   2       9940.81       9825.70       299.53 o                         
  -3   7   2      24544.27      23537.98       551.00 o                         
  -2   7   2      17090.26      17029.65       469.04 o                         
  -1   7   2      40456.67      40552.11      1003.77 o                         
   0   7   2      11941.80      11171.23       335.74 o                         
   1   7   2      39037.65      39609.45       836.77 o                         
   2   7   2      17237.28      16861.47       422.11 o                         
   3   7   2      25484.49      25162.28       589.21 o                         
   4   7   2       9742.50       9651.94       299.92 o                         
   5   7   2      26713.44      26497.34       678.19 o                         
   6   7   2      13520.83      14133.40       416.78 o                         
   7   7   2       1433.32       1467.79       144.35 o                         
   8   7   2        493.86        838.05       128.97 o                         
   9   7   2       2834.92       2939.09       241.15 o                         
  10   7   2       8734.05       8829.22       479.25 o                         
  11   7   2       1010.80       1290.69       196.37 o                         
  12   7   2       2233.57       2248.15       264.58 o                         
  13   7   2       1508.33       1299.14       284.97 o                         
  14   7   2         14.99         -0.62       205.04 o                         
 -13   8   2       5004.58       4651.53       537.82 o                         
 -12   8   2       5148.59       5071.34       555.45 o                         
 -11   8   2       4017.59       4107.02       490.46 o                         
 -10   8   2       1429.91       1836.52       324.19 o                         
  -9   8   2        383.39        528.33       153.15 o                         
  -8   8   2      17440.72      16737.05       671.47 o                         
  -7   8   2       2361.87       2604.88       219.32 o                         
  -6   8   2       9681.62       9668.87       378.40 o                         
  -5   8   2      12601.01      12038.62       414.15 o                         
  -4   8   2       4405.36       4052.06       233.31 o                         
  -3   8   2      17751.17      17395.57       503.44 o                         
  -2   8   2      31715.77      29997.87       745.46 o                         
  -1   8   2       3317.89       3308.54       198.65 o                         
   0   8   2      12411.82      12388.37       373.28 o                         
   1   8   2       3319.23       3292.65       154.39 o                         
   2   8   2      31531.60      30195.28       687.40 o                         
   3   8   2      17434.06      17127.32       447.83 o                         
   4   8   2       3970.29       3957.31       201.02 o                         
   5   8   2      12616.67      12092.51       371.05 o                         
   6   8   2      10282.34      10535.14       351.81 o                         
   7   8   2       2107.60       2477.74       188.50 o                         
   8   8   2      17540.62      17943.23       612.97 o                         
   9   8   2        347.53        390.95       117.37 o                         
  10   8   2       1540.88       1913.74       270.01 o                         
  11   8   2       3993.09       3903.11       398.19 o                         
  12   8   2       5373.72       4875.40       538.38 o                         
  13   8   2       5007.20       4612.48       632.12 o                         
 -13   9   2        459.60        679.03       219.36 o                         
 -12   9   2        308.05        424.17       216.69 o                         
 -11   9   2       1371.67       1362.45       296.23 o                         
 -10   9   2       1222.36       1276.59       276.58 o                         
  -9   9   2       4976.17       5171.59       438.92 o                         
  -8   9   2        903.38        697.69       168.70 o                         
  -7   9   2       2805.49       2902.74       238.40 o                         
  -6   9   2        353.60       1109.37       152.32 o                         
  -5   9   2      19402.82      18148.54       560.94 o                         
  -4   9   2      15271.91      15184.84       483.87 o                         
  -3   9   2      11368.26      10993.97       380.55 o                         
  -2   9   2       8381.82       7989.22       300.52 o                         
  -1   9   2      11652.42      10111.90       437.57 o                         
   0   9   2       2697.32       3112.18       183.54 o                         
   1   9   2      12306.00      11690.47       381.56 o                         
   2   9   2       8529.49       8236.66       310.10 o                         
   3   9   2      11620.08      10988.15       382.17 o                         
   4   9   2      15079.34      14451.76       469.73 o                         
   5   9   2      18833.79      17962.13       558.86 o                         
   6   9   2        276.37       1066.28       142.65 o                         
   7   9   2       2940.99       2972.71       270.78 o                         
   8   9   2        909.56       1156.80       181.83 o                         
   9   9   2       4891.28       4853.15       376.95 o                         
  10   9   2       1355.38       1492.83       241.71 o                         
  11   9   2       1261.81       1316.90       269.78 o                         
  12   9   2        394.00        673.04       227.39 o                         
  13   9   2        605.41        781.70       323.70 o                         
 -12  10   2       2115.88       2006.52       351.10 o                         
 -11  10   2       1154.42       1226.56       281.16 o                         
 -10  10   2       1072.23       1127.56       268.45 o                         
  -9  10   2       4228.03       4461.18       415.36 o                         
  -8  10   2       4088.14       4042.31       387.75 o                         
  -7  10   2       9100.21       8917.76       529.31 o                         
  -6  10   2       2308.73       2587.88       228.03 o                         
  -5  10   2       7857.01       7935.34       356.76 o                         
  -4  10   2      28007.15      27494.36       758.65 o                         
  -3  10   2       2133.92       2119.39       204.94 o                         
  -2  10   2      14493.05      13947.19       507.20 o                         
  -1  10   2        252.63        383.90       111.39 o                         
   0  10   2       1098.68       1132.79       153.22 o                         
   1  10   2        221.15        382.95       100.22 o                         
   2  10   2      15309.40      14616.83       528.70 o                         
   3  10   2       1825.42       1797.40       173.01 o                         
   4  10   2      27390.81      26939.13       749.10 o                         
   5  10   2       7857.41       7523.90       363.00 o                         
   6  10   2       2372.23       2550.52       221.38 o                         
   7  10   2       8602.69       8833.54       450.90 o                         
   8  10   2       4129.45       4323.42       351.37 o                         
   9  10   2       4602.78       4814.78       418.45 o                         
  10  10   2       1028.87       1268.92       264.77 o                         
  11  10   2       1116.16       1095.94       257.67 o                         
  12  10   2       1956.38       1906.82       349.47 o                         
 -11  11   2       1002.33       1183.99       320.12 o                         
 -10  11   2        332.91        469.61       261.37 o                         
  -9  11   2       1302.58       1483.53       280.05 o                         
  -8  11   2       1770.41       1522.96       285.96 o                         
  -7  11   2       2486.94       2653.15       357.36 o                         
  -6  11   2       3179.21       3174.31       325.15 o                         
  -5  11   2       1084.76       1044.61       186.51 o                         
  -4  11   2        986.45        968.01       158.14 o                         
  -3  11   2      19815.39      18840.47       647.19 o                         
  -2  11   2       1496.86       2055.60       212.88 o                         
  -1  11   2       6114.90       6059.31       342.04 o                         
   0  11   2        442.03        551.30       120.63 o                         
   1  11   2       6451.28       6312.95       370.50 o                         
   2  11   2       1564.51       2127.23       223.22 o                         
   3  11   2      20375.52      19428.43       668.37 o                         
   4  11   2        744.43        760.87       141.64 o                         
   5  11   2       1073.72       1340.57       185.58 o                         
   6  11   2       2808.87       2932.31       274.87 o                         
   7  11   2       2639.45       2674.59       264.29 o                         
   8  11   2       1803.50       1682.84       248.66 o                         
   9  11   2       1372.65       1457.64       247.34 o                         
  10  11   2        315.52         55.60       147.58 o                         
  11  11   2       1006.63        992.37       253.33 o                         
 -10  12   2       1678.82       1425.74       343.31 o                         
  -9  12   2       4722.41       5100.07       599.47 o                         
  -8  12   2       3417.36       3310.40       413.61 o                         
  -7  12   2       4723.33       4002.68       458.18 o                         
  -6  12   2       1164.60       1220.86       220.94 o                         
  -5  12   2        220.86        284.03       127.26 o                         
  -4  12   2       2460.30       2127.18       271.09 o                         
  -3  12   2       1043.21       1049.16       168.67 o                         
  -2  12   2       9027.42       8586.83       417.82 o                         
  -1  12   2        539.22        843.36       144.28 o                         
   0  12   2      17268.82      14794.02       624.16 o                         
   1  12   2        556.48        845.67       149.14 o                         
   2  12   2       8353.07       7924.39       439.44 o                         
   3  12   2        978.79       1142.43       171.92 o                         
   4  12   2       2464.26       2342.21       243.68 o                         
   5  12   2        206.85        361.70       116.88 o                         
   6  12   2       1329.39       1430.07       206.59 o                         
   7  12   2       4699.91       4685.94       485.62 o                         
   8  12   2       3641.68       3616.09       433.58 o                         
   9  12   2       4604.34       5233.69       538.97 o                         
  10  12   2       1553.45       1508.84       372.73 o                         
  -9  13   2       6484.51       6012.25       587.55 o                         
  -8  13   2       1608.15       1532.99       282.45 o                         
  -7  13   2        675.42        810.84       220.25 o                         
  -6  13   2        244.95        160.57       130.33 o                         
  -5  13   2       5705.56       5877.86       471.32 o                         
  -4  13   2        588.45        858.42       185.02 o                         
  -3  13   2       3133.41       3003.79       326.90 o                         
  -2  13   2       3073.14       3448.50       301.03 o                         
  -1  13   2       8359.81       8326.58       441.50 o                         
   0  13   2        169.58        664.55       176.18 o                         
   1  13   2       8593.92       8175.13       446.81 o                         
   2  13   2       2861.81       3097.62       286.44 o                         
   3  13   2       2954.84       2734.86       274.83 o                         
   4  13   2        699.59        825.84       153.56 o                         
   5  13   2       5895.88       6051.90       478.97 o                         
   6  13   2        246.33        202.08       118.86 o                         
   7  13   2        728.07        693.77       209.17 o                         
   8  13   2       1547.20       1271.87       261.32 o                         
   9  13   2       6262.91       6524.70       613.47 o                         
  -8  14   2       4825.72       4106.39       479.80 o                         
  -7  14   2        284.98        634.89       190.72 o                         
  -6  14   2       2850.95       2717.65       326.15 o                         
  -5  14   2       1243.08       1260.96       225.85 o                         
  -4  14   2       5045.61       4661.57       421.54 o                         
  -3  14   2       2071.08       2035.11       267.16 o                         
  -2  14   2      10031.93       9285.50       555.45 o                         
  -1  14   2        850.30        627.40       153.07 o                         
   0  14   2       3872.74       3407.83       345.05 o                         
   1  14   2        841.78        813.97       159.16 o                         
   2  14   2       9975.74       9735.03       519.16 o                         
   3  14   2       1896.10       2000.68       240.30 o                         
   4  14   2       4974.54       5148.48       448.61 o                         
   5  14   2       1165.67       1146.70       215.56 o                         
   6  14   2       2866.93       3309.53       419.52 o                         
   7  14   2        299.03        587.45       208.40 o                         
   8  14   2       4992.19       4211.05       488.07 o                         
  -7  15   2       2113.90       2424.50       365.04 o                         
  -6  15   2          8.73        266.43       137.65 o                         
  -5  15   2       5764.07       5145.42       460.51 o                         
  -4  15   2         30.98        234.35       118.00 o                         
  -3  15   2       2416.29       2442.80       302.61 o                         
  -2  15   2         83.50        175.24       101.29 o                         
  -1  15   2        460.55        529.89       186.89 o                         
   0  15   2        404.77        599.81       144.05 o                         
   1  15   2        482.76        644.15       158.76 o                         
   2  15   2         55.50        252.17       117.36 o                         
   3  15   2       2251.51       2554.93       309.86 o                         
   4  15   2         54.15        303.27       122.11 o                         
   5  15   2       5528.37       5321.87       464.17 o                         
   6  15   2          5.92         -3.58       131.86 o                         
   7  15   2       2090.02       1965.36       326.84 o                         
  -5  16   2        631.01        718.94       182.21 o                         
  -4  16   2       7349.98       6875.25       550.76 o                         
  -3  16   2        796.40        747.35       205.41 o                         
  -2  16   2          3.20         -1.19       120.50 o                         
  -1  16   2        377.44        428.40       131.67 o                         
   0  16   2        922.34        608.54       166.40 o                         
   1  16   2        459.50        781.53       195.34 o                         
   2  16   2          8.91         32.09        99.32 o                         
   3  16   2        718.47        572.28       154.44 o                         
   4  16   2       7247.53       6656.88       547.93 o                         
   5  16   2        683.74        792.90       190.56 o                         
  -1  17   2        715.20        844.52       240.06 o                         
   0  17   2        956.93        774.03       227.57 o                         
   1  17   2        697.06        659.13       207.68 o                         
   1   0   3         15.04          9.75         9.44 o                         
   2   0   3        148.48        390.97        35.01 o                         
   3   0   3       6848.81       7619.71       198.14 o                         
   4   0   3      44489.98      46221.50       989.61 o                         
   5   0   3       1277.56       1894.44       137.96 o                         
   6   0   3          9.52        737.53        71.30 o                         
   7   0   3      12876.62      12487.69       464.69 o                         
   8   0   3      12673.72      11952.37       477.64 o                         
   9   0   3       8868.76       8545.04       439.15 o                         
  10   0   3      15849.83      14446.55       585.34 o                         
  11   0   3       1412.62       1688.95       233.62 o                         
  12   0   3         17.06        416.56       133.05 o                         
  13   0   3        749.50        695.76       173.55 o                         
  14   0   3       5709.47       5342.16       452.20 o                         
  15   0   3       2469.56       2578.12       318.45 o                         
 -15   1   3       1721.10       1558.03       289.44 o                         
 -14   1   3       4987.95       4600.12       421.53 o                         
 -13   1   3       1401.57       1274.96       227.08 o                         
 -12   1   3       1084.04       1290.76       215.42 o                         
 -11   1   3       3715.08       3424.27       328.86 o                         
 -10   1   3       5784.29       5737.01       411.49 o                         
  -9   1   3        742.71       1053.14       172.28 o                         
  -8   1   3       9684.34       9303.94       334.75 o                         
  -7   1   3       2914.53       3413.97       188.45 o                         
  -6   1   3      89373.92      90923.62      1786.78 o                         
  -5   1   3       1554.15       1436.20        81.20 o                         
  -4   1   3      93206.04     100197.84      1794.69 o                         
  -3   1   3      54164.57      57906.57      1124.17 o                         
  -2   1   3      35879.30      36780.71       825.75 o                         
  -1   1   3        132.61        185.95        23.32 o                         
   0   1   3      38231.84      39654.70       792.10 o                         
   1   1   3        252.40        338.59        27.59 o                         
   2   1   3      35605.30      36386.92       672.13 o                         
   3   1   3      53797.18      57793.97      1193.37 o                         
   4   1   3      91973.15      96538.27      1980.02 o                         
   5   1   3       1746.61       1637.98       110.69 o                         
   6   1   3      91082.88      90905.54      1931.95 o                         
   7   1   3       3162.97       3616.39       193.18 o                         
   8   1   3      10323.12       9981.07       426.47 o                         
   9   1   3        798.28       1050.36       174.39 o                         
  10   1   3       5310.68       5418.85       398.42 o                         
  11   1   3       3419.74       3416.80       321.47 o                         
  12   1   3       1153.68       1212.70       206.28 o                         
  13   1   3       1399.79       1255.35       219.24 o                         
  14   1   3       4929.04       4707.35       421.18 o                         
  15   1   3       1956.13       1508.84       235.63 o                         
 -15   2   3        123.33        264.09       180.61 o                         
 -14   2   3        290.71        297.47       152.89 o                         
 -13   2   3       8408.92       7998.93       603.82 o                         
 -12   2   3       2158.56       1977.94       269.77 o                         
 -11   2   3      26078.60      23400.34       835.85 o                         
 -10   2   3       4624.35       4689.04       368.36 o                         
  -9   2   3       2306.12       2286.33       243.48 o                         
  -8   2   3       8792.47       8443.83       333.98 o                         
  -7   2   3      44854.98      46248.79      1095.10 o                         
  -6   2   3       3154.23       3708.09       159.11 o                         
  -5   2   3      47471.93      48844.61      1073.13 o                         
  -4   2   3       4573.78       4621.88       165.25 o                         
  -3   2   3      13082.86      12698.63       324.41 o                         
  -2   2   3       2812.24       3449.12       124.23 o                         
  -1   2   3       4315.12       3886.34        99.41 o                         
   0   2   3       8580.65       8852.06       183.43 o                         
   1   2   3       3517.29       3349.21        98.01 o                         
   2   2   3       3053.00       3493.03       107.98 o                         
   3   2   3      13266.27      12987.80       293.10 o                         
   4   2   3       3961.42       3939.70       135.38 o                         
   5   2   3      49308.89      50947.59      1043.37 o                         
   6   2   3       3448.08       4188.66       215.20 o                         
   7   2   3      45767.27      46102.43      1090.55 o                         
   8   2   3       8848.00       8784.80       334.75 o                         
   9   2   3       2437.27       2567.78       261.16 o                         
  10   2   3       4898.24       4898.86       372.44 o                         
  11   2   3      26325.19      24883.77       959.35 o                         
  12   2   3       2318.03       2541.67       293.45 o                         
  13   2   3       8293.21       7930.90       543.03 o                         
  14   2   3        360.63        326.08       133.35 o                         
  15   2   3        104.65        139.65       138.42 o                         
 -15   3   3        388.72        464.63       180.01 o                         
 -14   3   3       1861.07       1583.51       306.45 o                         
 -13   3   3        656.06        806.17       212.56 o                         
 -12   3   3       1463.55       1506.08       262.54 o                         
 -11   3   3       3443.51       3409.88       363.90 o                         
 -10   3   3      36229.62      34371.91      1276.14 o                         
  -9   3   3       3274.65       3453.94       328.19 o                         
  -8   3   3      39372.62      37918.95      1030.35 o                         
  -7   3   3      22596.56      21901.26       577.92 o                         
  -6   3   3       6134.36       6503.90       237.62 o                         
  -5   3   3      20840.28      19342.29       497.43 o                         
  -4   3   3      17517.92      16990.42       445.84 o                         
  -3   3   3      36870.02      37766.20       774.75 o                         
  -2   3   3      19707.45      19273.11       444.65 o                         
  -1   3   3      29540.61      29605.71       552.84 o                         
   0   3   3      92538.87      94603.25      1655.62 o                         
   1   3   3      28777.10      29282.61       638.11 o                         
   2   3   3      19082.81      18047.69       398.09 o                         
   3   3   3      36264.44      37084.86       758.63 o                         
   4   3   3      17600.43      17559.13       416.01 o                         
   5   3   3      21328.06      19883.12       453.80 o                         
   6   3   3       5752.71       6294.59       208.37 o                         
   7   3   3      22387.05      21888.89       574.44 o                         
   8   3   3      40473.43      39434.61       929.19 o                         
   9   3   3       3651.75       3779.63       290.74 o                         
  10   3   3      36238.57      35296.16       994.52 o                         
  11   3   3       3714.00       3741.72       312.38 o                         
  12   3   3       1632.91       1554.58       209.69 o                         
  13   3   3        804.08        771.95       160.78 o                         
  14   3   3       1945.79       1971.43       264.08 o                         
  15   3   3        405.25        461.47       167.60 o                         
 -14   4   3       3464.46       3559.38       411.32 o                         
 -13   4   3        799.26       1061.19       222.70 o                         
 -12   4   3       1824.02       1668.78       247.39 o                         
 -11   4   3        901.80       1133.82       210.58 o                         
 -10   4   3       5131.30       5050.58       418.23 o                         
  -9   4   3       3991.00       4108.98       363.14 o                         
  -8   4   3        676.15        675.27       118.85 o                         
  -7   4   3      12470.86      12357.42       386.35 o                         
  -6   4   3       5775.54       5492.98       222.57 o                         
  -5   4   3      19490.58      19963.94       492.13 o                         
  -4   4   3      21667.62      21961.66       513.41 o                         
  -3   4   3     112472.09     113045.43      2150.25 o                         
  -2   4   3       4469.79       4887.09       154.01 o                         
  -1   4   3      75618.99      74524.05      1525.25 o                         
   0   4   3       6157.52       6489.23       172.31 o                         
   1   4   3      77278.12      78278.62      1499.42 o                         
   2   4   3       3977.58       4404.86       147.36 o                         
   3   4   3     113263.27     113853.70      2159.66 o                         
   4   4   3      22143.53      22370.93       516.28 o                         
   5   4   3      18890.59      19414.47       474.42 o                         
   6   4   3       6583.91       6473.47       229.11 o                         
   7   4   3      12753.40      13086.52       373.34 o                         
   8   4   3        692.65        634.65       107.30 o                         
   9   4   3       4428.41       4199.78       325.02 o                         
  10   4   3       5082.97       4636.84       355.89 o                         
  11   4   3       1144.78       1381.50       202.82 o                         
  12   4   3       1792.40       2075.90       259.30 o                         
  13   4   3        729.51       1049.48       189.85 o                         
  14   4   3       3325.15       3005.48       321.13 o                         
 -14   5   3       1626.60       1501.54       262.28 o                         
 -13   5   3         74.01        218.30       146.82 o                         
 -12   5   3        642.01        438.04       163.31 o                         
 -11   5   3          0.50        100.26       110.72 o                         
 -10   5   3       4546.64       4034.21       345.86 o                         
  -9   5   3      12619.57      12285.10       462.38 o                         
  -8   5   3       1915.50       1784.25       183.58 o                         
  -7   5   3      53502.87      52912.48      1154.46 o                         
  -6   5   3       1559.66       1435.78       128.72 o                         
  -5   5   3      36509.42      37268.36       826.97 o                         
  -4   5   3       8350.93       8301.94       272.62 o                         
  -3   5   3        537.71        775.98        79.32 o                         
  -2   5   3      11497.15      11364.14       287.92 o                         
  -1   5   3       1479.65       1811.54       110.27 o                         
   0   5   3       8263.04       7736.54       237.81 o                         
   1   5   3       1443.64       1675.73        93.34 o                         
   2   5   3      10969.65      10640.04       282.42 o                         
   3   5   3        429.35        727.99        75.75 o                         
   4   5   3       9054.09       8883.67       268.09 o                         
   5   5   3      37170.89      37976.16       832.59 o                         
   6   5   3       1571.30       1652.71       132.00 o                         
   7   5   3      53921.21      53773.07      1224.25 o                         
   8   5   3       1860.64       2045.42       185.56 o                         
   9   5   3      12567.20      12522.61       552.70 o                         
  10   5   3       4560.37       4283.30       344.74 o                         
  11   5   3          1.92        137.08        89.16 o                         
  12   5   3        656.95        606.91       139.75 o                         
  13   5   3         72.96         65.78       104.01 o                         
  14   5   3       1605.16       1515.77       252.21 o                         
 -14   6   3       1025.65       1120.92       283.65 o                         
 -13   6   3        177.61        417.06       158.60 o                         
 -12   6   3       1700.17       1356.95       255.17 o                         
 -11   6   3        936.27        972.10       214.60 o                         
 -10   6   3       2028.70       2337.21       265.82 o                         
  -9   6   3        134.28        183.63        83.01 o                         
  -8   6   3       2478.66       2834.54       236.05 o                         
  -7   6   3       1422.70       1567.27       144.11 o                         
  -6   6   3      11910.74      12765.88       387.54 o                         
  -5   6   3       3873.90       4141.80       200.42 o                         
  -4   6   3      30495.84      29945.55       682.41 o                         
  -3   6   3      48115.32      48528.50      1062.99 o                         
  -2   6   3       4478.13       4712.12       192.25 o                         
  -1   6   3      13656.57      13045.47       356.32 o                         
   0   6   3       8004.06       7807.28       253.06 o                         
   1   6   3      14020.74      13670.53       350.26 o                         
   2   6   3       5295.34       5648.87       191.22 o                         
   3   6   3      49269.91      49489.70      1026.06 o                         
   4   6   3      30928.91      30125.35       683.97 o                         
   5   6   3       3555.11       3651.09       193.28 o                         
   6   6   3      12148.96      12397.48       372.07 o                         
   7   6   3       1453.41       1560.63       136.02 o                         
   8   6   3       2692.87       3055.27       232.44 o                         
   9   6   3        142.10        192.47        74.90 o                         
  10   6   3       1985.27       2297.39       250.54 o                         
  11   6   3        918.76       1155.86       185.20 o                         
  12   6   3       1632.42       1539.57       217.41 o                         
  13   6   3        185.72        489.06       135.25 o                         
  14   6   3       1095.92       1206.72       268.98 o                         
 -14   7   3       5024.13       4986.27       801.60 o                         
 -13   7   3       2843.40       3344.69       470.92 o                         
 -12   7   3        245.12        357.21       169.67 o                         
 -11   7   3      13913.23      12979.91       911.67 o                         
 -10   7   3      12649.13      12474.84       641.21 o                         
  -9   7   3      14830.66      14003.77       536.05 o                         
  -8   7   3      14429.91      14277.73       528.63 o                         
  -7   7   3       7116.95       6974.75       294.99 o                         
  -6   7   3        208.45        390.27        83.88 o                         
  -5   7   3       7237.78       7357.02       269.14 o                         
  -4   7   3      32456.44      32275.96       732.35 o                         
  -3   7   3      11849.27      11052.18       308.20 o                         
  -2   7   3       2913.47       2914.31       172.52 o                         
  -1   7   3       2738.94       2646.52       176.81 o                         
   0   7   3       1965.15       2153.83       138.56 o                         
   1   7   3       2428.05       2382.41       124.16 o                         
   2   7   3       2822.57       3123.07       152.54 o                         
   3   7   3      11940.08      11419.51       327.03 o                         
   4   7   3      31545.65      31091.49       715.29 o                         
   5   7   3       7315.55       7575.97       268.94 o                         
   6   7   3        113.79        225.17        66.82 o                         
   7   7   3       6841.45       7012.60       285.48 o                         
   8   7   3      14310.88      14491.01       523.88 o                         
   9   7   3      14881.91      14740.21       543.15 o                         
  10   7   3      12955.91      13483.85       573.45 o                         
  11   7   3      13903.93      14277.69       646.39 o                         
  12   7   3        214.29        422.27       117.74 o                         
  13   7   3       2887.56       3537.75       533.15 o                         
  14   7   3       4935.06       4168.11       742.30 o                         
 -13   8   3       2333.95       2257.17       432.44 o                         
 -12   8   3        789.70        861.49       262.51 o                         
 -11   8   3       5364.01       5770.56       659.06 o                         
 -10   8   3       8643.72       7682.89       655.68 o                         
  -9   8   3        580.97        665.29       168.74 o                         
  -8   8   3       6074.34       6163.81       437.77 o                         
  -7   8   3      24111.90      23724.54       696.15 o                         
  -6   8   3       1587.04       1652.26       173.13 o                         
  -5   8   3       3167.01       3490.82       239.11 o                         
  -4   8   3      11917.64      11563.05       390.92 o                         
  -3   8   3      40265.89      40010.39       960.30 o                         
  -2   8   3      26383.79      25481.72       655.53 o                         
  -1   8   3      15954.31      15596.70       473.16 o                         
   0   8   3      10771.93       9950.90       325.17 o                         
   1   8   3      15994.76      15997.14       390.33 o                         
   2   8   3      25787.59      24696.88       588.66 o                         
   3   8   3      40667.76      39897.59       878.87 o                         
   4   8   3      11862.48      11255.10       344.48 o                         
   5   8   3       3120.21       3550.31       201.29 o                         
   6   8   3       1574.69       1700.24       153.94 o                         
   7   8   3      24111.82      23874.68       631.78 o                         
   8   8   3       5834.17       6196.40       337.27 o                         
   9   8   3        426.72        342.71        85.71 o                         
  10   8   3       8923.80       8973.70       667.82 o                         
  11   8   3       5260.97       5045.17       457.21 o                         
  12   8   3        808.88        858.61       209.96 o                         
  13   8   3       2137.35       2166.42       444.59 o                         
 -13   9   3       2550.51       2568.74       413.68 o                         
 -12   9   3        870.08        925.92       243.76 o                         
 -11   9   3       6580.56       6525.81       721.81 o                         
 -10   9   3       2525.91       2729.81       384.51 o                         
  -9   9   3       3468.82       4113.71       392.79 o                         
  -8   9   3        706.25        967.84       197.51 o                         
  -7   9   3      13642.57      13149.55       565.79 o                         
  -6   9   3      23561.09      23751.50       694.51 o                         
  -5   9   3       3401.89       3512.59       250.75 o                         
  -4   9   3      29804.53      29793.05       787.82 o                         
  -3   9   3      12189.50      12180.82       405.87 o                         
  -2   9   3       7960.67       7789.76       291.00 o                         
  -1   9   3       5906.08       6057.69       348.29 o                         
   0   9   3      57059.71      55838.50      1267.12 o                         
   1   9   3       5965.19       6713.76       222.34 o                         
   2   9   3       8112.01       7991.22       307.85 o                         
   3   9   3      12501.46      12028.98       407.35 o                         
   4   9   3      29501.47      30235.91       801.22 o                         
   5   9   3       3517.82       4288.01       276.30 o                         
   6   9   3      23091.81      23018.04       724.54 o                         
   7   9   3      14099.62      13693.93       537.69 o                         
   8   9   3        743.55        900.81       157.61 o                         
   9   9   3       3216.08       3380.16       306.39 o                         
  10   9   3       2440.85       2844.24       339.31 o                         
  11   9   3       6313.07       6148.57       590.44 o                         
  12   9   3        843.83        911.12       285.48 o                         
  13   9   3       2466.69       2248.83       436.91 o                         
 -12  10   3       1791.49       1939.51       369.14 o                         
 -11  10   3       1666.53       1622.28       317.72 o                         
 -10  10   3       3709.15       3549.60       456.65 o                         
  -9  10   3       2334.49       2714.39       334.09 o                         
  -8  10   3       2515.91       2677.17       311.32 o                         
  -7  10   3       5406.99       5627.26       445.71 o                         
  -6  10   3      11001.71      10219.52       455.87 o                         
  -5  10   3       4409.63       4739.62       300.88 o                         
  -4  10   3      13347.19      12880.89       493.60 o                         
  -3  10   3       2354.94       2427.09       224.16 o                         
  -2  10   3       3850.28       3565.76       265.24 o                         
  -1  10   3       1690.65       1790.26       209.95 o                         
   0  10   3        335.16        283.37        89.79 o                         
   1  10   3       1907.46       1919.35       198.81 o                         
   2  10   3       3773.64       3738.04       235.36 o                         
   3  10   3       2182.51       2172.08       190.44 o                         
   4  10   3      12846.49      12546.43       442.78 o                         
   5  10   3       4572.85       4729.01       291.41 o                         
   6  10   3      10922.08      11127.15       428.81 o                         
   7  10   3       5265.47       5716.78       386.29 o                         
   8  10   3       2516.53       2291.16       251.00 o                         
   9  10   3       2210.75       2350.06       265.87 o                         
  10  10   3       3489.14       3460.62       434.57 o                         
  11  10   3       1737.34       1632.43       299.02 o                         
  12  10   3       1773.19       1560.18       374.48 o                         
 -11  11   3        375.49        401.43       229.41 o                         
 -10  11   3         29.82        173.67       171.79 o                         
  -9  11   3        583.93        573.95       187.57 o                         
  -8  11   3        877.34        817.01       219.19 o                         
  -7  11   3       1051.49       1175.01       247.88 o                         
  -6  11   3       5303.89       5183.54       417.38 o                         
  -5  11   3       4945.99       4811.80       395.76 o                         
  -4  11   3       5630.73       5474.52       343.52 o                         
  -3  11   3       3937.43       3923.87       298.30 o                         
  -2  11   3       2259.61       2266.88       221.64 o                         
  -1  11   3       6127.52       5815.23       388.47 o                         
   0  11   3       1881.58       2643.85       239.51 o                         
   1  11   3       6208.80       5966.30       375.81 o                         
   2  11   3       2162.60       2238.01       227.86 o                         
   3  11   3       3722.35       3802.56       303.21 o                         
   4  11   3       5384.60       5312.07       364.67 o                         
   5  11   3       5239.80       5058.14       364.22 o                         
   6  11   3       5203.64       5182.57       337.35 o                         
   7  11   3       1091.89       1055.68       176.02 o                         
   8  11   3        847.96        870.78       170.43 o                         
   9  11   3        571.96        496.54       148.66 o                         
  10  11   3         37.25        244.03       144.21 o                         
  11  11   3        410.61        332.79       203.56 o                         
 -10  12   3         52.15        281.41       232.55 o                         
  -9  12   3       1373.78       1216.05       264.45 o                         
  -8  12   3       1196.01       1121.62       245.98 o                         
  -7  12   3       4801.17       4149.14       468.84 o                         
  -6  12   3       1811.48       1825.86       261.82 o                         
  -5  12   3       4948.04       4955.69       420.86 o                         
  -4  12   3       2816.42       2643.25       299.19 o                         
  -3  12   3        427.96        231.77       121.82 o                         
  -2  12   3         57.16        197.74        86.07 o                         
  -1  12   3       1034.19       1018.47       155.92 o                         
   0  12   3        672.94        656.76       150.79 o                         
   1  12   3       1089.56       1015.20       164.94 o                         
   2  12   3         30.52         85.33        78.58 o                         
   3  12   3        460.36        515.19       121.56 o                         
   4  12   3       2857.90       2981.17       277.80 o                         
   5  12   3       4889.50       5195.19       381.42 o                         
   6  12   3       1852.31       1883.14       230.89 o                         
   7  12   3       4698.91       4419.82       470.15 o                         
   8  12   3       1284.52       1264.02       257.17 o                         
   9  12   3       1531.88       1718.30       304.84 o                         
  10  12   3         28.36        184.72       161.38 o                         
  -9  13   3       1139.63        973.97       237.55 o                         
  -8  13   3       8260.09       8536.75       708.79 o                         
  -7  13   3       4977.02       4661.99       495.03 o                         
  -6  13   3         13.97        -62.06        96.36 o                         
  -5  13   3       3097.66       3140.71       346.74 o                         
  -4  13   3       1704.65       1897.14       263.52 o                         
  -3  13   3       1463.03       1287.87       216.84 o                         
  -2  13   3       5950.61       5861.34       450.07 o                         
  -1  13   3      16557.34      16435.55       617.60 o                         
   0  13   3      33900.04      32654.19      1000.43 o                         
   1  13   3      16692.72      16359.91       625.54 o                         
   2  13   3       5809.43       5825.03       403.85 o                         
   3  13   3       1291.04       1384.81       197.27 o                         
   4  13   3       1907.06       2001.97       235.59 o                         
   5  13   3       2834.85       3335.31       308.92 o                         
   6  13   3         27.07        -62.11        98.70 o                         
   7  13   3       5345.42       5032.86       516.89 o                         
   8  13   3       8309.28       8458.30       693.46 o                         
   9  13   3       1123.78        999.89       226.24 o                         
  -8  14   3         19.55        237.10       146.60 o                         
  -7  14   3       7975.45       7531.82       656.05 o                         
  -6  14   3       1224.00       1301.38       222.35 o                         
  -5  14   3       1276.73       1432.35       235.08 o                         
  -4  14   3        442.58        741.85       168.55 o                         
  -3  14   3      10537.59       9720.81       574.13 o                         
  -2  14   3       2377.77       3387.48       345.65 o                         
  -1  14   3       5662.02       5211.94       425.27 o                         
   0  14   3       5613.74       5214.25       432.60 o                         
   1  14   3       5963.49       5450.75       402.13 o                         
   2  14   3       2347.46       3070.74       299.87 o                         
   3  14   3      10928.58      10910.71       533.48 o                         
   4  14   3        495.61        709.59       146.51 o                         
   5  14   3       1390.12       1586.59       250.48 o                         
   6  14   3       1191.19       1271.67       252.64 o                         
   7  14   3       8251.25       8594.89       706.36 o                         
   8  14   3         17.79        158.56       143.86 o                         
  -7  15   3       4724.46       4529.70       511.49 o                         
  -6  15   3       3160.85       3288.70       418.48 o                         
  -5  15   3        415.00        539.44       144.19 o                         
  -4  15   3       6448.61       6276.28       510.35 o                         
  -3  15   3        686.64       1115.05       198.97 o                         
  -2  15   3        970.49       1085.70       238.15 o                         
  -1  15   3        513.12        445.25       180.38 o                         
   0  15   3        591.09        705.14       159.55 o                         
   1  15   3        506.99        493.10       139.84 o                         
   2  15   3        983.91       1084.27       179.37 o                         
   3  15   3        546.72        647.02       164.20 o                         
   4  15   3       6344.42       5572.46       476.23 o                         
   5  15   3        406.86        579.83       160.85 o                         
   6  15   3       3438.63       3244.30       418.18 o                         
   7  15   3       4723.46       4569.19       504.65 o                         
  -5  16   3        155.19        181.31       138.42 o                         
  -4  16   3        670.75        619.40       154.15 o                         
  -3  16   3       1266.75       1257.47       253.64 o                         
  -2  16   3        498.56        296.62       152.45 o                         
  -1  16   3       1277.03       1358.16       223.51 o                         
   0  16   3        237.59        136.05       120.83 o                         
   1  16   3       1222.50       1367.09       267.26 o                         
   2  16   3        517.36        453.61       172.15 o                         
   3  16   3       1246.97       1282.00       230.25 o                         
   4  16   3        638.25        753.71       184.44 o                         
   5  16   3        194.57        330.23       142.60 o                         
  -1  17   3        356.35        347.78       146.83 o                         
   0  17   3          3.27        146.36       132.80 o                         
   1  17   3        307.81        264.67       154.65 o                         
   0   0   4      11895.23      12550.39       361.09 o                         
   1   0   4       8030.20       8220.68       191.20 o                         
   2   0   4     101733.91     105845.14      2100.43 o                         
   3   0   4         99.79        134.11        26.66 o                         
   4   0   4      46329.33      48427.80      1039.01 o                         
   5   0   4      34273.27      36137.20       767.77 o                         
   6   0   4      11248.90      11676.85       316.29 o                         
   7   0   4       5585.02       5879.34       326.68 o                         
   8   0   4        240.17       1345.71       112.37 o                         
   9   0   4         93.71        607.44       137.92 o                         
  10   0   4       2484.35       2493.86       264.78 o                         
  11   0   4       2673.56       2807.41       293.75 o                         
  12   0   4         16.77         42.18       106.16 o                         
  13   0   4         63.66        154.37       114.83 o                         
  14   0   4       5240.94       4802.39       435.66 o                         
  15   0   4        406.62        340.59       161.85 o                         
 -15   1   4         31.66         94.21       152.89 o                         
 -14   1   4        290.34        428.53       148.58 o                         
 -13   1   4       2403.30       2018.56       272.52 o                         
 -12   1   4       4955.53       4522.58       390.65 o                         
 -11   1   4       3713.42       3688.51       342.06 o                         
 -10   1   4       3885.61       3970.89       341.28 o                         
  -9   1   4      34619.33      32971.64       993.32 o                         
  -8   1   4       6179.27       6814.08       294.27 o                         
  -7   1   4      10312.37      10072.18       296.76 o                         
  -6   1   4      19690.46      20580.26       497.20 o                         
  -5   1   4      10638.84      10965.72       267.11 o                         
  -4   1   4      10662.80      10445.42       260.21 o                         
  -3   1   4      72915.98      75384.91      1541.11 o                         
  -2   1   4       7551.62       7618.97       204.61 o                         
  -1   1   4      39159.95      42738.13       871.46 o                         
   0   1   4      12893.87      12985.95       251.40 o                         
   1   1   4      38023.53      41006.86       737.59 o                         
   2   1   4       7550.62       7571.77       187.49 o                         
   3   1   4      72417.77      75721.00      1365.72 o                         
   4   1   4      10923.72      10645.54       303.00 o                         
   5   1   4      10465.10      10330.36       314.77 o                         
   6   1   4      19836.12      20592.06       548.13 o                         
   7   1   4       9936.15       9832.18       344.67 o                         
   8   1   4       5682.97       6298.91       386.66 o                         
   9   1   4      34479.10      33472.30       997.94 o                         
  10   1   4       3949.08       3689.34       326.16 o                         
  11   1   4       4188.11       4343.36       367.99 o                         
  12   1   4       5116.81       4871.16       405.77 o                         
  13   1   4       2361.11       2156.03       277.83 o                         
  14   1   4        318.87        193.80       122.84 o                         
  15   1   4         28.45       -121.77       121.77 o                         
 -15   2   4       2028.02       1687.77       326.95 o                         
 -14   2   4       1336.74       1297.24       243.03 o                         
 -13   2   4        814.10        940.30       210.70 o                         
 -12   2   4       4200.00       4242.61       419.30 o                         
 -11   2   4       1483.43       1652.61       250.57 o                         
 -10   2   4       2500.70       2545.31       270.03 o                         
  -9   2   4       3289.93       3690.53       308.50 o                         
  -8   2   4      10361.20      10886.18       384.18 o                         
  -7   2   4        962.03       1568.80       101.86 o                         
  -6   2   4      22713.49      22409.98       568.76 o                         
  -5   2   4       2979.51       2786.84       139.45 o                         
  -4   2   4       9057.63       9333.79       270.93 o                         
  -3   2   4       2563.08       2694.16       116.64 o                         
  -2   2   4     151326.00     156790.20      2886.15 o                         
  -1   2   4      86502.66      92152.54      1841.97 o                         
   0   2   4     129580.79     130224.88      2396.61 o                         
   1   2   4      84393.63      87781.20      1633.83 o                         
   2   2   4     153283.84     157885.41      2929.18 o                         
   3   2   4       2541.68       2705.19       101.18 o                         
   4   2   4       9505.62       9756.77       247.48 o                         
   5   2   4       2854.60       2793.25       122.52 o                         
   6   2   4      22055.63      21339.35       569.84 o                         
   7   2   4        921.61       1623.13       144.54 o                         
   8   2   4      10337.84      10692.53       375.82 o                         
   9   2   4       3297.96       3551.98       298.20 o                         
  10   2   4       2203.63       2330.19       257.82 o                         
  11   2   4       1576.70       1809.91       247.82 o                         
  12   2   4       4284.15       4464.39       386.50 o                         
  13   2   4        698.19        696.45       151.02 o                         
  14   2   4       1320.03       1180.19       188.85 o                         
  15   2   4       2000.44       1927.87       275.98 o                         
 -15   3   4       2948.64       3318.34       447.48 o                         
 -14   3   4        101.84        237.86       174.23 o                         
 -13   3   4       5837.89       4973.52       466.38 o                         
 -12   3   4       1928.39       2054.21       289.07 o                         
 -11   3   4        428.05        619.68       159.29 o                         
 -10   3   4       1126.81       1137.47       205.32 o                         
  -9   3   4       6188.54       5642.57       424.09 o                         
  -8   3   4       9626.44       9346.28       376.22 o                         
  -7   3   4       7102.30       7648.84       277.68 o                         
  -6   3   4       5634.57       5323.86       216.15 o                         
  -5   3   4      66006.99      67214.09      1441.15 o                         
  -4   3   4      23698.10      24503.50       623.84 o                         
  -3   3   4      35936.71      35799.69       741.78 o                         
  -2   3   4      61205.34      61475.14      1255.42 o                         
  -1   3   4      29332.28      28846.85       631.59 o                         
   0   3   4      84994.79      84925.68      1594.63 o                         
   1   3   4      29900.53      30257.44       570.44 o                         
   2   3   4      60794.15      60178.47      1344.25 o                         
   3   3   4      34430.89      34452.59       711.20 o                         
   4   3   4      24329.11      25144.18       531.81 o                         
   5   3   4      66471.47      69173.61      1309.81 o                         
   6   3   4       5809.59       5790.61       198.30 o                         
   7   3   4       7334.14       7999.21       291.96 o                         
   8   3   4       9937.19       9723.64       341.31 o                         
   9   3   4       5802.22       5787.07       360.74 o                         
  10   3   4       1244.33       1467.61       193.43 o                         
  11   3   4        434.56        538.44       135.23 o                         
  12   3   4       1712.03       1827.12       229.98 o                         
  13   3   4       5917.51       5750.32       407.84 o                         
  14   3   4         51.37         43.59       114.48 o                         
  15   3   4       3062.69       3153.04       383.86 o                         
 -14   4   4        471.11        240.02       166.91 o                         
 -13   4   4       3964.80       3581.34       412.99 o                         
 -12   4   4       5178.78       5329.81       469.73 o                         
 -11   4   4        391.38        405.54       143.47 o                         
 -10   4   4       8201.88       7687.99       495.04 o                         
  -9   4   4       1439.05       1972.16       243.62 o                         
  -8   4   4      12085.13      11631.85       444.49 o                         
  -7   4   4       6426.14       6832.10       271.13 o                         
  -6   4   4       9267.36       9333.91       296.48 o                         
  -5   4   4      20973.60      21646.09       525.91 o                         
  -4   4   4       1671.55       1512.75       110.51 o                         
  -3   4   4      15898.64      16837.56       399.72 o                         
  -2   4   4      38650.18      39346.16       751.12 o                         
  -1   4   4      25526.74      25007.61       483.95 o                         
   0   4   4      22115.22      22929.39       484.80 o                         
   1   4   4      25923.87      25584.56       580.13 o                         
   2   4   4      38526.35      38867.32       852.70 o                         
   3   4   4      15442.24      16111.73       387.50 o                         
   4   4   4       1888.88       1704.84       115.22 o                         
   5   4   4      19866.66      20298.87       492.62 o                         
   6   4   4       9598.00       9880.81       299.22 o                         
   7   4   4       6786.28       7149.24       249.94 o                         
   8   4   4      12051.97      11731.48       411.23 o                         
   9   4   4       1188.20       1809.01       211.57 o                         
  10   4   4       8034.49       8122.72       467.29 o                         
  11   4   4        517.91        639.27       138.82 o                         
  12   4   4       4988.95       4988.91       403.00 o                         
  13   4   4       4265.70       3984.55       368.81 o                         
  14   4   4        485.28        497.16       167.74 o                         
 -14   5   4       1520.10       1640.61       300.77 o                         
 -13   5   4       5368.79       5373.61       504.53 o                         
 -12   5   4       6757.92       5930.58       510.08 o                         
 -11   5   4       4567.53       4216.95       369.10 o                         
 -10   5   4       1219.35       1624.02       219.36 o                         
  -9   5   4       1077.75       1188.69       154.97 o                         
  -8   5   4       2898.33       2838.17       228.90 o                         
  -7   5   4       2785.81       3501.18       201.54 o                         
  -6   5   4       6590.27       6370.96       250.88 o                         
  -5   5   4       2743.46       3594.73       177.15 o                         
  -4   5   4      29615.68      29178.09       658.12 o                         
  -3   5   4       4103.22       4501.88       168.53 o                         
  -2   5   4       5299.50       4834.99       159.99 o                         
  -1   5   4      14937.96      15296.66       390.48 o                         
   0   5   4       4992.31       4557.91       142.08 o                         
   1   5   4      13874.68      14064.36       344.46 o                         
   2   5   4       5995.58       5558.23       197.28 o                         
   3   5   4       3813.12       4040.92       161.19 o                         
   4   5   4      31031.67      30683.84       684.26 o                         
   5   5   4       2990.84       3790.99       182.54 o                         
   6   5   4       6572.16       6347.97       236.06 o                         
   7   5   4       2527.93       3315.43       185.99 o                         
   8   5   4       2980.42       3004.29       224.70 o                         
   9   5   4       1268.97       1292.95       184.84 o                         
  10   5   4       1481.30       1808.64       217.84 o                         
  11   5   4       4408.17       4414.77       363.21 o                         
  12   5   4       6627.67       6263.37       453.54 o                         
  13   5   4       5477.72       5325.57       428.15 o                         
  14   5   4       1591.45       1629.45       265.77 o                         
 -14   6   4       1096.19        794.30       246.70 o                         
 -13   6   4       5866.40       5597.36       502.41 o                         
 -12   6   4        857.29        943.28       216.77 o                         
 -11   6   4        601.11        630.87       174.00 o                         
 -10   6   4       1230.41       1096.07       221.35 o                         
  -9   6   4       1112.70       1393.01       166.15 o                         
  -8   6   4       2855.62       2925.05       236.35 o                         
  -7   6   4       1247.28       1512.66       144.19 o                         
  -6   6   4      21259.37      19969.86       530.87 o                         
  -5   6   4       2359.30       2339.35       161.60 o                         
  -4   6   4      12230.30      11968.10       342.18 o                         
  -3   6   4      21170.77      21058.89       499.20 o                         
  -2   6   4       9762.02       9381.29       292.96 o                         
  -1   6   4      17138.22      16262.17       422.49 o                         
   0   6   4      48445.86      50884.68      1115.38 o                         
   1   6   4      15631.38      15103.22       379.08 o                         
   2   6   4       9776.98       9549.76       274.79 o                         
   3   6   4      20218.76      19840.26       481.42 o                         
   4   6   4      12926.21      12521.75       351.90 o                         
   5   6   4       2193.01       2233.59       155.35 o                         
   6   6   4      21449.77      20247.30       527.03 o                         
   7   6   4       1107.54       1305.40       125.16 o                         
   8   6   4       2904.86       2896.87       226.39 o                         
   9   6   4       1149.28       1552.83       169.04 o                         
  10   6   4       1233.19       1554.63       214.72 o                         
  11   6   4        647.75        918.21       165.96 o                         
  12   6   4        818.55        595.19       150.56 o                         
  13   6   4       6050.14       6067.68       549.29 o                         
  14   6   4       1184.86       1017.70       214.56 o                         
 -13   7   4       2684.57       2369.22       392.77 o                         
 -12   7   4        940.10       1088.38       272.62 o                         
 -11   7   4         36.25        214.26       155.54 o                         
 -10   7   4       3584.59       3915.81       378.01 o                         
  -9   7   4       8000.66       8047.97       429.81 o                         
  -8   7   4      16328.39      16486.05       550.76 o                         
  -7   7   4       5528.52       5212.73       262.41 o                         
  -6   7   4       3850.19       4634.08       231.02 o                         
  -5   7   4      16803.55      16564.54       455.15 o                         
  -4   7   4      10546.18      10739.81       320.33 o                         
  -3   7   4      13286.28      13216.95       349.97 o                         
  -2   7   4      23278.40      22528.26       578.04 o                         
  -1   7   4      20055.81      18977.76       488.17 o                         
   0   7   4       3858.76       3671.68       184.49 o                         
   1   7   4      18995.73      17585.64       441.43 o                         
   2   7   4      24263.40      23533.47       555.71 o                         
   3   7   4      12850.04      12887.70       359.65 o                         
   4   7   4      10196.37       9928.01       311.02 o                         
   5   7   4      16878.24      16247.67       470.25 o                         
   6   7   4       3972.63       4383.73       224.10 o                         
   7   7   4       5502.82       5338.81       252.25 o                         
   8   7   4      15865.15      16428.79       536.83 o                         
   9   7   4       7452.47       7132.77       361.46 o                         
  10   7   4       3751.81       4013.68       330.69 o                         
  11   7   4         24.70        155.96        88.98 o                         
  12   7   4        832.26        931.95       163.18 o                         
  13   7   4       2643.31       2718.42       331.63 o                         
 -13   8   4        194.16        396.50       194.14 o                         
 -12   8   4       7719.17       7521.39       694.28 o                         
 -11   8   4       5780.63       5286.90       559.16 o                         
 -10   8   4       1901.52       2740.15       392.62 o                         
  -9   8   4       7713.27       7264.13       486.19 o                         
  -8   8   4      13068.81      12903.30       599.95 o                         
  -7   8   4       3336.00       3466.95       253.08 o                         
  -6   8   4      16629.91      15475.28       507.28 o                         
  -5   8   4         53.26         88.39        69.96 o                         
  -4   8   4       1148.44       1475.43       147.30 o                         
  -3   8   4       2359.68       2522.90       186.46 o                         
  -2   8   4      27207.86      26799.85       679.06 o                         
  -1   8   4      36127.38      34263.39       882.84 o                         
   0   8   4       6330.17       5477.42       230.87 o                         
   1   8   4      35481.91      33697.37       761.14 o                         
   2   8   4      26459.29      26019.18       617.94 o                         
   3   8   4       2428.33       2653.72       158.49 o                         
   4   8   4       1023.91       1248.18       117.21 o                         
   5   8   4         87.01        174.48        58.62 o                         
   6   8   4      16683.64      16055.52       467.76 o                         
   7   8   4       3379.87       3441.98       225.28 o                         
   8   8   4      12775.11      12353.53       451.62 o                         
   9   8   4       7639.74       7396.02       369.60 o                         
  10   8   4       2032.17       2622.38       308.74 o                         
  11   8   4       5693.56       6085.34       510.43 o                         
  12   8   4       7991.17       7806.43       673.20 o                         
  13   8   4        229.33        574.94       262.05 o                         
 -13   9   4        199.40        239.48       249.30 o                         
 -12   9   4       3625.38       3127.40       502.26 o                         
 -11   9   4       2261.73       2373.36       365.36 o                         
 -10   9   4       3767.61       3539.87       449.98 o                         
  -9   9   4       4092.53       4716.89       422.82 o                         
  -8   9   4      11304.46      10548.83       590.85 o                         
  -7   9   4        350.95        571.89       129.09 o                         
  -6   9   4      13216.85      13301.26       520.48 o                         
  -5   9   4       9289.05       9331.34       364.64 o                         
  -4   9   4         83.47        555.76       111.36 o                         
  -3   9   4       1169.26       1113.35       128.58 o                         
  -2   9   4       4921.59       4700.17       227.95 o                         
  -1   9   4      23835.29      23072.42       766.63 o                         
   0   9   4       5232.98       5402.06       254.25 o                         
   1   9   4      23783.67      23061.72       534.30 o                         
   2   9   4       4594.04       4680.46       210.61 o                         
   3   9   4       1014.09       1055.09       127.55 o                         
   4   9   4        100.54        638.46       111.11 o                         
   5   9   4       9310.02       9268.07       365.29 o                         
   6   9   4      13035.56      13229.80       466.97 o                         
   7   9   4        331.31        292.78        96.36 o                         
   8   9   4      10560.92      10636.27       484.53 o                         
   9   9   4       4111.65       4655.45       364.60 o                         
  10   9   4       3495.08       4003.69       400.61 o                         
  11   9   4       2137.38       2156.80       296.12 o                         
  12   9   4       3769.48       3721.98       537.80 o                         
  13   9   4        253.40        544.13       336.66 o                         
 -12  10   4        675.85        888.37       231.15 o                         
 -11  10   4       1974.30       1554.28       297.65 o                         
 -10  10   4       1683.80       1229.02       272.70 o                         
  -9  10   4       1712.84       1930.11       275.72 o                         
  -8  10   4        692.50        889.45       197.35 o                         
  -7  10   4       7711.98       7973.17       498.21 o                         
  -6  10   4       1901.17       2185.20       233.78 o                         
  -5  10   4      14486.41      14337.41       545.40 o                         
  -4  10   4       7865.61       7669.00       381.29 o                         
  -3  10   4       4787.13       4502.01       291.66 o                         
  -2  10   4       3991.50       3814.45       277.10 o                         
  -1  10   4       2605.67       2440.49       247.92 o                         
   0  10   4       7688.36       7236.80       342.10 o                         
   1  10   4       2474.76       2471.54       227.41 o                         
   2  10   4       4343.88       4467.43       261.37 o                         
   3  10   4       5172.47       5216.82       293.83 o                         
   4  10   4       8599.49       8093.02       353.13 o                         
   5  10   4      14824.79      15025.77       510.15 o                         
   6  10   4       1901.76       1913.00       195.51 o                         
   7  10   4       7712.50       7319.50       410.55 o                         
   8  10   4        585.53        767.60       150.65 o                         
   9  10   4       1750.03       2072.95       247.46 o                         
  10  10   4       1722.37       1765.36       299.92 o                         
  11  10   4       1957.79       2112.08       394.90 o                         
  12  10   4        646.94        483.20       258.12 o                         
 -11  11   4        381.98         98.50       172.14 o                         
 -10  11   4       1508.26       1346.10       332.20 o                         
  -9  11   4       3436.23       3261.67       403.42 o                         
  -8  11   4        485.51        753.30       208.04 o                         
  -7  11   4       4321.90       4708.62       485.15 o                         
  -6  11   4       3936.65       3762.53       358.75 o                         
  -5  11   4       1458.51       1684.84       246.19 o                         
  -4  11   4       9577.28       8931.98       477.12 o                         
  -3  11   4      10367.68      10259.73       441.66 o                         
  -2  11   4       6927.36       6648.49       353.07 o                         
  -1  11   4      18468.17      18151.01       694.10 o                         
   0  11   4        347.99        460.23       121.29 o                         
   1  11   4      18628.30      17858.82       625.83 o                         
   2  11   4       6999.00       6817.01       395.92 o                         
   3  11   4       9573.52       9273.19       419.39 o                         
   4  11   4       9871.25       9741.32       436.55 o                         
   5  11   4       1610.62       1861.76       214.03 o                         
   6  11   4       4141.58       4131.53       298.87 o                         
   7  11   4       4138.53       4280.71       341.86 o                         
   8  11   4        499.17        996.33       173.77 o                         
   9  11   4       3262.36       3360.66       358.30 o                         
  10  11   4       1447.26       1410.72       270.64 o                         
  11  11   4        364.95        737.69       251.88 o                         
 -10  12   4       2390.22       2812.93       482.00 o                         
  -9  12   4       1323.99       1565.21       277.43 o                         
  -8  12   4       1904.31       2573.09       358.78 o                         
  -7  12   4       1731.30       2193.56       332.96 o                         
  -6  12   4       3237.44       3246.49       344.26 o                         
  -5  12   4       5705.59       5588.09       444.75 o                         
  -4  12   4        231.62        421.24       136.48 o                         
  -3  12   4        931.64        918.09       175.32 o                         
  -2  12   4      17586.08      15605.77       581.41 o                         
  -1  12   4       1294.18       1317.23       176.62 o                         
   0  12   4      26338.66      24407.44       873.40 o                         
   1  12   4       1277.27       1402.62       192.25 o                         
   2  12   4      17748.11      17615.27       645.14 o                         
   3  12   4        943.54       1032.12       166.89 o                         
   4  12   4        248.59        454.64       114.22 o                         
   5  12   4       5875.47       5920.53       408.64 o                         
   6  12   4       3362.79       3451.49       312.26 o                         
   7  12   4       1852.93       1778.12       251.03 o                         
   8  12   4       1851.97       2138.27       329.40 o                         
   9  12   4       1231.66       1362.78       265.34 o                         
  10  12   4       2472.91       2253.34       518.95 o                         
  -9  13   4       2198.19       2150.21       348.57 o                         
  -8  13   4        235.92        194.73       141.38 o                         
  -7  13   4       2330.93       2281.20       341.99 o                         
  -6  13   4         68.45        157.86       122.51 o                         
  -5  13   4      19197.98      18136.67       778.45 o                         
  -4  13   4       1649.94       1790.85       258.95 o                         
  -3  13   4      10821.31      10829.65       561.10 o                         
  -2  13   4       1261.07       1151.75       205.67 o                         
  -1  13   4        741.02        949.97       177.62 o                         
   0  13   4        173.23        423.75       121.30 o                         
   1  13   4        667.01        684.33       140.90 o                         
   2  13   4       1230.07       1058.73       171.54 o                         
   3  13   4      10206.27      10462.23       485.08 o                         
   4  13   4       1703.00       1812.26       225.95 o                         
   5  13   4      19356.51      18577.04       706.39 o                         
   6  13   4         98.00        265.35       107.99 o                         
   7  13   4       2260.48       2141.67       336.30 o                         
   8  13   4        202.15        243.78       138.89 o                         
   9  13   4       2066.92       2118.68       325.47 o                         
  -8  14   4        850.85        864.27       217.29 o                         
  -7  14   4        997.97       1262.57       252.87 o                         
  -6  14   4       2324.49       2172.66       287.06 o                         
  -5  14   4       1734.28       1542.85       240.86 o                         
  -4  14   4       6013.88       6378.31       496.05 o                         
  -3  14   4       2352.46       2295.71       278.51 o                         
  -2  14   4      15982.44      14593.17       667.57 o                         
  -1  14   4        551.54        370.01       156.59 o                         
   0  14   4         79.41        113.23        91.92 o                         
   1  14   4        459.11        700.49       155.43 o                         
   2  14   4      16161.16      14873.21       615.07 o                         
   3  14   4       2414.03       2548.35       274.57 o                         
   4  14   4       5624.33       5745.27       424.38 o                         
   5  14   4       1671.65       1937.56       267.43 o                         
   6  14   4       2174.93       2293.45       341.22 o                         
   7  14   4        925.81       1285.57       258.24 o                         
   8  14   4        704.50        799.33       204.86 o                         
  -7  15   4       2518.47       2539.59       368.26 o                         
  -6  15   4        863.17       1017.66       223.78 o                         
  -5  15   4       1690.97       1788.16       255.92 o                         
  -4  15   4       3777.25       3882.86       386.15 o                         
  -3  15   4        215.13        408.61       123.88 o                         
  -2  15   4       2685.20       2897.69       389.44 o                         
  -1  15   4       2041.81       1913.56       272.41 o                         
   0  15   4        416.51        748.85       172.68 o                         
   1  15   4       2160.33       2450.05       302.13 o                         
   2  15   4       2882.90       2878.62       294.51 o                         
   3  15   4        219.89        382.75       122.57 o                         
   4  15   4       3696.20       3831.09       396.03 o                         
   5  15   4       1760.07       1629.88       261.00 o                         
   6  15   4        893.47        672.23       197.81 o                         
   7  15   4       2661.33       2834.89       398.77 o                         
  -5  16   4        448.65        419.41       187.35 o                         
  -4  16   4       1782.43       1888.61       316.99 o                         
  -3  16   4       1478.17       1713.71       291.44 o                         
  -2  16   4        307.15        408.61       171.97 o                         
  -1  16   4       2746.98       2447.36       307.36 o                         
   0  16   4       1425.99       1628.52       251.03 o                         
   1  16   4       2580.82       2256.63       295.62 o                         
   2  16   4        297.01        196.44       136.65 o                         
   3  16   4       1605.31       1897.50       269.46 o                         
   4  16   4       1857.16       2031.52       299.30 o                         
   5  16   4        440.61        578.69       154.41 o                         
   0  17   4        100.45        555.56       324.92 o                         
   1   0   5      58309.08      59335.59      1049.64 o                         
   2   0   5     166031.97     179382.70      3525.72 o                         
   3   0   5      20977.66      20517.83       444.54 o                         
   4   0   5      71419.06      73200.94      1516.76 o                         
   5   0   5       2210.25       2507.46       119.04 o                         
   6   0   5        176.81       1507.91       111.08 o                         
   7   0   5      24518.55      24325.30       640.93 o                         
   8   0   5        701.96       1068.99       109.85 o                         
   9   0   5      47514.52      46002.05      1267.38 o                         
  10   0   5       2724.60       2747.67       273.60 o                         
  11   0   5      14904.20      13917.17       605.80 o                         
  12   0   5         72.22        210.38       120.72 o                         
  13   0   5        125.63        211.98       123.57 o                         
  14   0   5       3512.04       3558.18       366.34 o                         
  15   0   5       1044.84        904.94       235.36 o                         
 -15   1   5         94.96         62.20       165.33 o                         
 -14   1   5       1008.11       1030.49       220.26 o                         
 -13   1   5       3155.66       2983.01       321.53 o                         
 -12   1   5       4975.73       4839.20       405.54 o                         
 -11   1   5       1504.20       1516.39       228.44 o                         
 -10   1   5       3688.28       3778.39       326.09 o                         
  -9   1   5      19345.01      18533.94       661.34 o                         
  -8   1   5      34757.77      34422.88       879.56 o                         
  -7   1   5       1679.19       1596.59       100.47 o                         
  -6   1   5      21972.41      20806.16       462.42 o                         
  -5   1   5      11063.73      11595.69       283.30 o                         
  -4   1   5      12778.39      13229.60       319.03 o                         
  -3   1   5      19478.69      19224.03       451.72 o                         
  -2   1   5      56441.71      58584.84      1199.81 o                         
  -1   1   5       3719.59       3617.10       109.26 o                         
   0   1   5       1610.31       1345.45        52.25 o                         
   1   1   5       3207.17       3236.27        75.10 o                         
   2   1   5      56368.76      59701.55      1075.92 o                         
   3   1   5      18323.46      18163.34       379.97 o                         
   4   1   5      13314.42      13684.26       366.82 o                         
   5   1   5      11200.30      11722.46       345.38 o                         
   6   1   5      21231.05      20256.37       543.62 o                         
   7   1   5       2068.79       1881.77       134.32 o                         
   8   1   5      34500.25      33611.31       966.07 o                         
   9   1   5      18702.09      17901.62       641.83 o                         
  10   1   5       3529.71       3745.36       323.56 o                         
  11   1   5       1480.16       1915.40       246.24 o                         
  12   1   5       4990.08       4789.09       406.40 o                         
  13   1   5       2946.92       2885.79       316.41 o                         
  14   1   5        996.13       1068.04       217.90 o                         
  15   1   5         77.00        -39.51       133.17 o                         
 -15   2   5       2260.01       2256.93       368.42 o                         
 -14   2   5        607.46        733.46       232.23 o                         
 -13   2   5       2549.89       2537.92       326.56 o                         
 -12   2   5       3397.04       3186.78       357.25 o                         
 -11   2   5       6165.80       6002.78       475.31 o                         
 -10   2   5       3168.27       3020.56       325.01 o                         
  -9   2   5       6372.93       6256.71       446.19 o                         
  -8   2   5        974.88        903.80       120.82 o                         
  -7   2   5      21871.50      21768.80       573.17 o                         
  -6   2   5      49921.90      51297.61      1056.35 o                         
  -5   2   5      23979.66      23834.13       585.58 o                         
  -4   2   5      28053.62      27550.73       641.22 o                         
  -3   2   5      41008.55      41684.58       896.44 o                         
  -2   2   5        780.91        939.19        60.96 o                         
  -1   2   5      20167.08      20063.71       453.45 o                         
   0   2   5        944.79       1049.90        61.09 o                         
   1   2   5      20830.78      20696.32       427.69 o                         
   2   2   5        669.20        861.11        57.35 o                         
   3   2   5      40613.81      40890.09       779.24 o                         
   4   2   5      28815.55      28504.43       582.98 o                         
   5   2   5      25176.79      25201.46       541.19 o                         
   6   2   5      50241.14      52175.74      1107.25 o                         
   7   2   5      22127.53      21533.39       595.46 o                         
   8   2   5        889.85       1088.38       123.38 o                         
   9   2   5       6210.20       6129.26       399.77 o                         
  10   2   5       3074.14       3206.31       300.20 o                         
  11   2   5       5828.69       6036.69       434.78 o                         
  12   2   5       3079.68       3043.06       293.56 o                         
  13   2   5       2428.30       2477.54       263.23 o                         
  14   2   5        479.59        783.53       166.74 o                         
  15   2   5       2173.32       2041.30       316.27 o                         
 -15   3   5        173.24         81.07       152.80 o                         
 -14   3   5       1827.40       1634.81       318.56 o                         
 -13   3   5       3944.62       3496.87       435.02 o                         
 -12   3   5       1552.82       1575.25       260.96 o                         
 -11   3   5       4344.90       4577.00       412.08 o                         
 -10   3   5        625.41        607.80       157.35 o                         
  -9   3   5       9567.04       9494.68       511.32 o                         
  -8   3   5       1910.63       2041.02       186.84 o                         
  -7   3   5      19055.08      18864.98       520.23 o                         
  -6   3   5       4670.64       4453.54       194.96 o                         
  -5   3   5       8214.22       8782.84       290.86 o                         
  -4   3   5      42694.84      41714.84       924.48 o                         
  -3   3   5      55268.38      56737.55      1278.74 o                         
  -2   3   5      11890.36      12079.42       295.39 o                         
  -1   3   5      13938.28      13519.03       335.68 o                         
   0   3   5      32378.08      32374.49       648.87 o                         
   1   3   5      13723.88      13348.69       281.08 o                         
   2   3   5      11338.74      11197.25       293.47 o                         
   3   3   5      54076.00      55399.27      1094.91 o                         
   4   3   5      42685.82      41726.21       820.33 o                         
   5   3   5       7940.48       8800.79       254.22 o                         
   6   3   5       4584.98       4450.38       178.99 o                         
   7   3   5      19133.42      18494.34       505.13 o                         
   8   3   5       2011.95       2289.77       178.05 o                         
   9   3   5       9631.64      10154.09       423.77 o                         
  10   3   5        565.09        708.15       136.35 o                         
  11   3   5       4562.29       4507.52       339.62 o                         
  12   3   5       1356.20       1499.45       203.65 o                         
  13   3   5       4216.04       4218.63       352.69 o                         
  14   3   5       1800.10       1821.72       253.66 o                         
  15   3   5        145.85        229.55       147.09 o                         
 -14   4   5        621.92        628.45       195.64 o                         
 -13   4   5       3072.11       3153.94       370.54 o                         
 -12   4   5       3923.43       3144.25       413.90 o                         
 -11   4   5       2128.55       2300.78       287.20 o                         
 -10   4   5      16314.42      15498.76       673.22 o                         
  -9   4   5       2365.69       2322.20       269.63 o                         
  -8   4   5       6633.71       6638.82       329.40 o                         
  -7   4   5       8190.67       7905.53       297.52 o                         
  -6   4   5       7648.58       7289.91       266.86 o                         
  -5   4   5      31683.85      32177.83       723.75 o                         
  -4   4   5      13605.82      13470.12       353.68 o                         
  -3   4   5      11187.38      10682.36       283.29 o                         
  -2   4   5      42084.93      42329.36       802.70 o                         
  -1   4   5       4958.97       4661.96       161.24 o                         
   0   4   5       8263.74       6915.15       188.41 o                         
   1   4   5       4689.34       4616.83       132.19 o                         
   2   4   5      42802.80      42470.21       925.18 o                         
   3   4   5      11870.86      11416.89       299.87 o                         
   4   4   5      13225.24      13034.93       341.84 o                         
   5   4   5      32657.40      33826.97       744.89 o                         
   6   4   5       7127.98       7042.17       239.25 o                         
   7   4   5       7706.89       7838.23       266.98 o                         
   8   4   5       6430.75       6489.03       301.81 o                         
   9   4   5       2142.24       2263.47       222.45 o                         
  10   4   5      16029.56      15336.51       562.71 o                         
  11   4   5       2076.66       2347.12       257.85 o                         
  12   4   5       3922.54       4091.56       355.49 o                         
  13   4   5       3039.39       3740.03       386.59 o                         
  14   4   5        581.69        806.24       182.23 o                         
 -14   5   5       1217.13       1222.48       258.78 o                         
 -13   5   5       3325.12       3508.68       405.38 o                         
 -12   5   5       7173.36       7235.86       564.57 o                         
 -11   5   5       1250.15       1195.72       216.50 o                         
 -10   5   5       2641.98       2653.75       276.06 o                         
  -9   5   5       3901.06       3763.81       253.96 o                         
  -8   5   5      15246.29      15611.14       515.45 o                         
  -7   5   5       7359.91       7387.30       284.20 o                         
  -6   5   5      18510.38      18240.90       486.80 o                         
  -5   5   5      44370.73      43935.58       951.72 o                         
  -4   5   5        672.72       1338.43       107.24 o                         
  -3   5   5      13816.78      13671.71       350.22 o                         
  -2   5   5       7663.15       6844.42       187.58 o                         
  -1   5   5      23379.52      22298.56       533.52 o                         
   0   5   5         11.29        365.56        40.93 o                         
   1   5   5      22339.68      21765.68       492.05 o                         
   2   5   5       8841.00       8065.57       256.00 o                         
   3   5   5      13959.81      13340.20       347.34 o                         
   4   5   5        594.51       1219.63       103.84 o                         
   5   5   5      42532.90      42661.45       918.81 o                         
   6   5   5      18294.34      18372.83       479.62 o                         
   7   5   5       7341.98       7513.93       268.62 o                         
   8   5   5      15082.77      15518.40       501.28 o                         
   9   5   5       3878.06       4095.40       319.37 o                         
  10   5   5       2634.54       2974.07       281.07 o                         
  11   5   5       1274.71       1132.05       177.72 o                         
  12   5   5       7010.79       7282.43       488.02 o                         
  13   5   5       3545.25       3313.33       355.73 o                         
  14   5   5       1174.60       1081.21       224.75 o                         
 -14   6   5        549.00        549.18       223.67 o                         
 -13   6   5        509.88        607.18       175.16 o                         
 -12   6   5       4335.52       4142.23       420.39 o                         
 -11   6   5       8813.33       8305.04       592.83 o                         
 -10   6   5       9614.29       8931.47       570.54 o                         
  -9   6   5       8621.62       8634.05       405.23 o                         
  -8   6   5      15639.23      15652.30       526.96 o                         
  -7   6   5       1696.68       1852.31       161.15 o                         
  -6   6   5      23891.35      24233.68       612.49 o                         
  -5   6   5      13654.54      13726.84       392.82 o                         
  -4   6   5       2885.70       2721.67       151.15 o                         
  -3   6   5       1397.73       1853.86       116.07 o                         
  -2   6   5       5151.07       5092.89       185.37 o                         
  -1   6   5      29800.66      28509.03       668.77 o                         
   0   6   5       5021.73       5056.74       197.37 o                         
   1   6   5      29573.17      28581.09       634.40 o                         
   2   6   5       5130.30       5142.19       200.97 o                         
   3   6   5       1251.16       1699.41       122.49 o                         
   4   6   5       2543.23       2360.63       146.67 o                         
   5   6   5      13425.31      13777.15       389.22 o                         
   6   6   5      23645.38      23803.94       596.13 o                         
   7   6   5       1644.07       1799.63       147.56 o                         
   8   6   5      15730.81      15831.29       515.66 o                         
   9   6   5       8642.20       8991.36       378.55 o                         
  10   6   5      10006.37       9993.87       481.99 o                         
  11   6   5       8862.07       9083.40       519.32 o                         
  12   6   5       4250.92       4478.00       415.75 o                         
  13   6   5        530.30       1080.31       208.27 o                         
  14   6   5        609.33        805.31       196.08 o                         
 -13   7   5       1918.24       2120.55       365.66 o                         
 -12   7   5       2617.40       2958.64       419.53 o                         
 -11   7   5        274.69         41.00       132.28 o                         
 -10   7   5       3555.86       3347.42       356.26 o                         
  -9   7   5       4948.41       4635.69       347.46 o                         
  -8   7   5       5954.91       6402.22       373.03 o                         
  -7   7   5       3059.26       3519.55       225.95 o                         
  -6   7   5       3828.62       3622.91       211.07 o                         
  -5   7   5        749.61        995.29       112.50 o                         
  -4   7   5      16654.07      16254.55       431.57 o                         
  -3   7   5       6099.86       6116.52       206.17 o                         
  -2   7   5      14533.78      13419.28       389.60 o                         
  -1   7   5      35707.58      35911.77       827.53 o                         
   0   7   5       7242.76       6930.00       250.44 o                         
   1   7   5      36146.82      38270.80       831.49 o                         
   2   7   5      15105.68      14186.62       381.10 o                         
   3   7   5       6027.30       5856.03       215.61 o                         
   4   7   5      16768.34      16365.30       439.94 o                         
   5   7   5        626.64        761.17        97.68 o                         
   6   7   5       3958.14       3779.63       213.16 o                         
   7   7   5       3243.45       3586.57       214.07 o                         
   8   7   5       5915.01       5906.45       314.32 o                         
   9   7   5       4726.98       4879.76       317.97 o                         
  10   7   5       3720.42       3702.41       317.02 o                         
  11   7   5        243.17        401.20       116.31 o                         
  12   7   5       2701.47       2826.84       322.34 o                         
  13   7   5       2022.71       2191.40       291.02 o                         
 -13   8   5        585.25        483.06       189.34 o                         
 -12   8   5       1270.48       1500.06       293.66 o                         
 -11   8   5       1430.71       1362.39       282.46 o                         
 -10   8   5       3845.03       3727.46       453.84 o                         
  -9   8   5       2587.30       2393.92       287.63 o                         
  -8   8   5       2914.55       3369.72       327.61 o                         
  -7   8   5       5687.37       5658.46       349.92 o                         
  -6   8   5      30295.97      30316.10       817.95 o                         
  -5   8   5        174.56        468.90        94.06 o                         
  -4   8   5      19306.65      18188.20       531.96 o                         
  -3   8   5      10266.52       9703.24       333.72 o                         
  -2   8   5       5096.05       5413.75       227.71 o                         
  -1   8   5       5967.83       5286.76       204.68 o                         
   0   8   5       4170.32       3867.23       205.24 o                         
   1   8   5       6060.37       5695.43       220.64 o                         
   2   8   5       4501.42       5069.08       216.08 o                         
   3   8   5      11087.52      10550.29       326.00 o                         
   4   8   5      19795.87      19745.43       518.85 o                         
   5   8   5        160.91        400.06        77.84 o                         
   6   8   5      31025.03      31071.48       759.78 o                         
   7   8   5       6020.48       6159.94       277.52 o                         
   8   8   5       2724.15       3369.83       254.38 o                         
   9   8   5       2874.84       2688.15       230.68 o                         
  10   8   5       3789.36       3656.16       316.17 o                         
  11   8   5       1391.28       1677.61       247.70 o                         
  12   8   5       1173.76       1280.36       278.87 o                         
  13   8   5        607.76        544.25       260.36 o                         
 -12   9   5       1487.17       1605.90       311.36 o                         
 -11   9   5       1031.46        796.53       290.22 o                         
 -10   9   5       1931.88       1817.17       320.84 o                         
  -9   9   5       3652.53       3918.24       382.89 o                         
  -8   9   5      13818.46      13181.04       638.29 o                         
  -7   9   5       6005.62       5612.69       357.16 o                         
  -6   9   5       6442.04       6739.00       393.03 o                         
  -5   9   5       1378.35       1315.75       152.68 o                         
  -4   9   5         25.85        135.47        69.56 o                         
  -3   9   5         75.62        220.50        65.80 o                         
  -2   9   5       2747.60       2921.97       175.98 o                         
  -1   9   5      17251.84      16412.12       605.11 o                         
   0   9   5         12.89        545.27        87.08 o                         
   1   9   5      16873.59      16234.61       413.11 o                         
   2   9   5       2683.89       2940.89       171.28 o                         
   3   9   5         51.74        129.18        48.55 o                         
   4   9   5          3.73        120.81        54.29 o                         
   5   9   5       1353.65       1346.18       158.21 o                         
   6   9   5       6859.90       7310.45       345.49 o                         
   7   9   5       6454.94       6325.68       387.53 o                         
   8   9   5      13365.22      12938.90       578.73 o                         
   9   9   5       4008.65       4008.76       333.38 o                         
  10   9   5       2019.19       2022.78       272.09 o                         
  11   9   5       1134.96       1220.27       256.54 o                         
  12   9   5       1328.19       1400.01       335.16 o                         
 -12  10   5       1043.82       1414.11       292.41 o                         
 -11  10   5       4090.03       4292.02       501.45 o                         
 -10  10   5       3121.66       3576.48       511.67 o                         
  -9  10   5       8468.22       8318.45       554.18 o                         
  -8  10   5       2511.13       2724.21       318.32 o                         
  -7  10   5       3891.22       4184.56       378.87 o                         
  -6  10   5       3824.39       4564.03       337.23 o                         
  -5  10   5       4064.10       4016.04       349.71 o                         
  -4  10   5       4802.56       5174.39       393.29 o                         
  -3  10   5        148.39        483.33       105.98 o                         
  -2  10   5      22266.17      21379.53       676.30 o                         
  -1  10   5       9538.37       9538.44       441.48 o                         
   0  10   5      26827.24      27205.29       809.66 o                         
   1  10   5      10075.14      10850.13       385.97 o                         
   2  10   5      21563.79      21431.13       622.86 o                         
   3  10   5        200.42        451.55       105.70 o                         
   4  10   5       5166.98       5306.03       305.40 o                         
   5  10   5       3872.53       4077.90       281.44 o                         
   6  10   5       3880.14       4168.42       290.34 o                         
   7  10   5       4048.88       4360.04       335.97 o                         
   8  10   5       2491.16       2784.92       277.93 o                         
   9  10   5       8582.00       8416.89       493.69 o                         
  10  10   5       3260.50       3203.58       356.53 o                         
  11  10   5       3933.18       3927.64       539.49 o                         
  12  10   5        938.91       1172.06       335.18 o                         
 -11  11   5        207.15        276.61       177.80 o                         
 -10  11   5       3523.71       3716.87       569.86 o                         
  -9  11   5       1778.82       2033.83       326.35 o                         
  -8  11   5      11285.37      11974.41       778.46 o                         
  -7  11   5        152.82        350.64       160.98 o                         
  -6  11   5       2248.15       2439.34       289.46 o                         
  -5  11   5       2755.01       2791.13       308.80 o                         
  -4  11   5       7448.38       7529.04       455.96 o                         
  -3  11   5       4402.65       4476.37       369.80 o                         
  -2  11   5      19148.85      18568.00       628.43 o                         
  -1  11   5        259.11        451.70       125.32 o                         
   0  11   5          1.96        -10.30        69.50 o                         
   1  11   5        304.11        469.40       109.22 o                         
   2  11   5      19607.69      19267.28       665.37 o                         
   3  11   5       4724.59       4913.34       350.05 o                         
   4  11   5       7629.70       7939.74       428.37 o                         
   5  11   5       2455.31       2634.23       235.78 o                         
   6  11   5       2321.66       2467.24       228.78 o                         
   7  11   5        136.37        310.54       107.09 o                         
   8  11   5      11427.02      11846.36       551.16 o                         
   9  11   5       1847.57       1990.52       245.65 o                         
  10  11   5       3598.85       4573.91       584.03 o                         
  11  11   5        216.31        434.03       219.84 o                         
 -10  12   5        382.34        564.05       225.00 o                         
  -9  12   5        430.54        553.15       169.68 o                         
  -8  12   5       1089.43       1228.11       251.15 o                         
  -7  12   5       6441.54       5138.61       517.30 o                         
  -6  12   5       2749.83       3010.22       326.03 o                         
  -5  12   5      15002.25      14943.82       669.62 o                         
  -4  12   5         51.80        120.84        98.67 o                         
  -3  12   5      19166.54      18890.81       756.10 o                         
  -2  12   5       9698.49       9643.95       501.71 o                         
  -1  12   5       1706.48       1964.63       207.75 o                         
   0  12   5       9578.32       9019.31       419.38 o                         
   1  12   5       2085.06       2286.01       237.68 o                         
   2  12   5       9550.08       9303.96       432.94 o                         
   3  12   5      18846.50      18226.71       663.82 o                         
   4  12   5         33.87         95.94        88.90 o                         
   5  12   5      15247.64      14760.90       594.43 o                         
   6  12   5       2459.49       2763.90       275.27 o                         
   7  12   5       6199.84       5735.59       467.48 o                         
   8  12   5        996.47       1035.87       200.75 o                         
   9  12   5        452.90        414.41       165.36 o                         
  10  12   5        323.67        441.65       284.22 o                         
  -9  13   5       1709.93       2073.01       330.03 o                         
  -8  13   5        347.51        339.63       170.40 o                         
  -7  13   5        832.78        753.18       206.81 o                         
  -6  13   5       1729.54       1793.69       253.18 o                         
  -5  13   5         60.13        230.26       115.37 o                         
  -4  13   5       3145.32       3134.97       334.11 o                         
  -3  13   5       3574.09       3234.02       333.75 o                         
  -2  13   5       1173.69        973.95       179.97 o                         
  -1  13   5       2629.63       2698.81       289.65 o                         
   0  13   5       4178.74       3794.22       360.64 o                         
   1  13   5       2867.36       3004.65       286.26 o                         
   2  13   5       1103.37       1198.12       177.95 o                         
   3  13   5       3659.52       3427.47       308.49 o                         
   4  13   5       3635.28       3555.15       317.33 o                         
   5  13   5         68.31        195.36        92.08 o                         
   6  13   5       1608.57       1759.20       221.51 o                         
   7  13   5        929.57        876.68       216.28 o                         
   8  13   5        353.39        315.20       156.43 o                         
   9  13   5       1723.97       2096.53       393.57 o                         
  -8  14   5       1537.47       2032.65       319.35 o                         
  -7  14   5       6419.59       6083.03       606.03 o                         
  -6  14   5       1681.66       2031.73       279.95 o                         
  -5  14   5       8320.84       8071.59       572.71 o                         
  -4  14   5       1190.79       1497.78       238.12 o                         
  -3  14   5       3512.71       3267.62       337.86 o                         
  -2  14   5       1738.94       1993.99       259.04 o                         
  -1  14   5       1374.26       1441.54       262.16 o                         
   0  14   5       1872.74       1839.32       249.34 o                         
   1  14   5       1389.09       1629.25       236.33 o                         
   2  14   5       1710.86       2240.22       260.08 o                         
   3  14   5       3319.75       3128.41       309.67 o                         
   4  14   5       1196.77       1722.66       225.98 o                         
   5  14   5       8186.91       8175.95       495.10 o                         
   6  14   5       1695.26       1918.74       309.83 o                         
   7  14   5       6393.84       6522.74       605.44 o                         
   8  14   5       1511.28       1650.39       340.46 o                         
  -7  15   5       1339.06       1648.56       300.22 o                         
  -6  15   5        118.18        518.42       160.13 o                         
  -5  15   5       1481.11       1665.36       249.95 o                         
  -4  15   5        239.37        422.72       129.13 o                         
  -3  15   5       1712.25       1674.08       288.74 o                         
  -2  15   5       3490.39       3591.80       428.24 o                         
  -1  15   5       4723.96       4796.54       432.97 o                         
   0  15   5       6770.58       6766.75       516.99 o                         
   1  15   5       4474.09       4895.74       436.06 o                         
   2  15   5       3652.57       3502.45       328.18 o                         
   3  15   5       1674.40       1740.38       228.13 o                         
   4  15   5        221.71        607.16       155.15 o                         
   5  15   5       1475.90       1444.16       241.96 o                         
   6  15   5        116.22        265.80       156.12 o                         
   7  15   5       1254.39       1373.69       270.80 o                         
  -5  16   5       1442.28       1363.70       274.94 o                         
  -4  16   5        499.53        581.47       189.24 o                         
  -3  16   5        279.41        150.70       135.09 o                         
  -2  16   5        780.42        971.67       232.16 o                         
  -1  16   5       4077.84       4554.00       434.48 o                         
   0  16   5        134.45        402.84       138.41 o                         
   1  16   5       4153.31       4449.35       427.48 o                         
   2  16   5        777.30       1004.18       188.97 o                         
   3  16   5        241.37         92.09       108.13 o                         
   4  16   5        569.69        895.68       188.69 o                         
   5  16   5       1541.64       1547.88       297.84 o                         
   0   0   6     185623.94     187986.52      5646.02 o                         
   1   0   6      51572.02      52268.80       935.35 o                         
   2   0   6      37973.59      38534.38       760.44 o                         
   3   0   6      35982.84      35113.39       827.32 o                         
   4   0   6      14397.59      15931.61       413.06 o                         
   5   0   6      36752.43      40315.61       899.51 o                         
   6   0   6      27623.26      25786.97       598.04 o                         
   7   0   6      14066.02      13482.25       413.83 o                         
   8   0   6        172.27        963.34       110.68 o                         
   9   0   6       6413.63       6429.50       408.56 o                         
  10   0   6      10690.58      10154.06       478.90 o                         
  11   0   6       4234.92       4161.20       356.65 o                         
  12   0   6        969.43       1228.31       203.18 o                         
  13   0   6       2039.25       2499.42       293.11 o                         
  14   0   6        124.94        165.03       122.31 o                         
  15   0   6        460.97        500.40       178.93 o                         
 -15   1   6       2094.29       1513.68       314.82 o                         
 -14   1   6       6434.08       6105.16       536.45 o                         
 -13   1   6       8821.52       8390.94       616.43 o                         
 -12   1   6       2956.77       2884.02       306.14 o                         
 -11   1   6      16024.12      15473.90       633.96 o                         
 -10   1   6       4598.81       4117.91       341.90 o                         
  -9   1   6       4238.25       4333.83       332.63 o                         
  -8   1   6      10527.62      11037.22       383.05 o                         
  -7   1   6      17004.20      16896.85       402.67 o                         
  -6   1   6      14523.58      16302.27       383.61 o                         
  -5   1   6      15025.64      15468.29       405.08 o                         
  -4   1   6       9183.52       8804.51       237.09 o                         
  -3   1   6      54123.85      56477.00      1105.89 o                         
  -2   1   6      26635.14      26794.12       546.76 o                         
  -1   1   6      71970.25      73303.59      1753.35 o                         
   0   1   6      48123.99      47344.84       904.00 o                         
   1   1   6      71314.66      73959.61      1309.00 o                         
   2   1   6      26898.16      26937.68       550.75 o                         
   3   1   6      54126.65      57119.81      1117.88 o                         
   4   1   6      10591.76      10525.89       283.06 o                         
   5   1   6      14991.79      15143.32       417.74 o                         
   6   1   6      15104.17      16313.98       460.56 o                         
   7   1   6      17079.72      16756.71       488.60 o                         
   8   1   6      10483.82      11191.32       454.29 o                         
   9   1   6       4418.34       4206.31       325.20 o                         
  10   1   6       4599.64       4913.48       370.17 o                         
  11   1   6      15942.56      14997.67       618.50 o                         
  12   1   6       2832.14       2955.01       309.80 o                         
  13   1   6       8618.53       8142.59       539.09 o                         
  14   1   6       6509.76       6517.22       493.21 o                         
  15   1   6       2113.53       1802.36       296.76 o                         
 -15   2   6       1947.45       1546.89       304.25 o                         
 -14   2   6       5735.86       4922.02       542.32 o                         
 -13   2   6        962.41       1168.35       231.32 o                         
 -12   2   6       3696.31       3889.30       400.95 o                         
 -11   2   6       1656.06       1423.33       235.41 o                         
 -10   2   6         21.40        394.04       136.66 o                         
  -9   2   6       1015.29       1874.59       241.59 o                         
  -8   2   6       2570.88       2802.10       203.49 o                         
  -7   2   6       6845.00       7112.60       265.97 o                         
  -6   2   6       2356.40       2738.54       163.07 o                         
  -5   2   6        380.20        553.07        69.10 o                         
  -4   2   6      18282.95      19093.71       474.74 o                         
  -3   2   6        483.98        755.98        62.05 o                         
  -2   2   6      29591.19      29733.24       714.46 o                         
  -1   2   6      14333.78      14014.98       367.35 o                         
   0   2   6       3052.30       3337.27       104.92 o                         
   1   2   6      14577.25      14308.65       315.62 o                         
   2   2   6      29913.90      31098.82       636.66 o                         
   3   2   6        344.66        681.70        60.02 o                         
   4   2   6      17680.98      18657.02       411.90 o                         
   5   2   6        354.08        585.81        61.85 o                         
   6   2   6       2448.74       2814.75       161.95 o                         
   7   2   6       7224.66       7716.00       278.31 o                         
   8   2   6       2404.24       2835.45       178.66 o                         
   9   2   6       1015.85       1483.60       178.63 o                         
  10   2   6         62.27        303.83       102.58 o                         
  11   2   6       2074.53       1764.90       215.35 o                         
  12   2   6       3759.63       3439.75       306.58 o                         
  13   2   6       1069.29        963.98       193.50 o                         
  14   2   6       5858.34       5516.95       451.43 o                         
  15   2   6       1964.51       1966.52       309.89 o                         
 -14   3   6       5257.59       4854.69       535.38 o                         
 -13   3   6       1753.34       1557.81       303.03 o                         
 -12   3   6       5812.10       5961.88       492.74 o                         
 -11   3   6       3678.42       3878.03       376.72 o                         
 -10   3   6       3535.69       3621.50       349.96 o                         
  -9   3   6       5376.06       5300.56       407.69 o                         
  -8   3   6       3926.04       4070.48       255.90 o                         
  -7   3   6      19472.46      20034.18       491.60 o                         
  -6   3   6       5610.47       5660.69       228.17 o                         
  -5   3   6      16698.87      17031.18       454.94 o                         
  -4   3   6       6271.93       6620.69       220.43 o                         
  -3   3   6      47727.29      47262.36       948.74 o                         
  -2   3   6      12305.79      13022.40       344.96 o                         
  -1   3   6      35499.40      36826.14       796.26 o                         
   0   3   6       9794.69       9891.24       254.55 o                         
   1   3   6      36713.99      37862.40       756.44 o                         
   2   3   6      12319.76      13072.24       308.71 o                         
   3   3   6      47401.86      47242.39       959.34 o                         
   4   3   6       5594.38       5853.58       185.44 o                         
   5   3   6      17412.98      18071.14       424.39 o                         
   6   3   6       5566.17       5860.57       207.47 o                         
   7   3   6      19407.52      19040.20       516.62 o                         
   8   3   6       3893.23       4339.01       236.82 o                         
   9   3   6       4975.32       4809.91       323.81 o                         
  10   3   6       3698.38       4355.77       319.01 o                         
  11   3   6       3656.96       3236.01       284.79 o                         
  12   3   6       5611.65       5449.07       391.19 o                         
  13   3   6       1625.73       1705.90       249.79 o                         
  14   3   6       5077.57       5443.15       453.52 o                         
 -14   4   6       1746.65       1499.59       268.77 o                         
 -13   4   6       2384.87       1975.83       330.50 o                         
 -12   4   6        265.86        321.85       166.95 o                         
 -11   4   6       8083.99       7916.41       523.24 o                         
 -10   4   6       7076.45       6870.15       493.07 o                         
  -9   4   6       1882.65       2166.37       259.04 o                         
  -8   4   6       2649.50       2846.10       234.93 o                         
  -7   4   6      27125.86      26441.93       687.10 o                         
  -6   4   6      22605.63      22371.03       589.22 o                         
  -5   4   6      17010.45      16628.63       432.76 o                         
  -4   4   6      31121.27      29682.48       659.96 o                         
  -3   4   6       3356.06       3356.64       136.24 o                         
  -2   4   6       1690.96       1639.57        81.93 o                         
  -1   4   6      41873.07      41390.04       898.70 o                         
   0   4   6       7437.92       7374.34       200.70 o                         
   1   4   6      41457.74      41395.75       826.60 o                         
   2   4   6       1946.10       1938.08       121.83 o                         
   3   4   6       3263.03       3222.45       152.99 o                         
   4   4   6      29071.16      28930.91       642.65 o                         
   5   4   6      16409.45      16358.12       419.40 o                         
   6   4   6      22912.13      23497.24       568.71 o                         
   7   4   6      26631.98      26547.89       612.50 o                         
   8   4   6       2738.06       3399.79       224.35 o                         
   9   4   6       2008.58       2055.72       207.96 o                         
  10   4   6       6932.40       6833.46       411.89 o                         
  11   4   6       8214.55       7970.44       452.36 o                         
  12   4   6        246.39        320.07       123.77 o                         
  13   4   6       2256.54       2323.47       306.69 o                         
  14   4   6       1668.76       1841.10       278.32 o                         
 -14   5   6         65.85        178.55       154.37 o                         
 -13   5   6        931.40       1281.91       251.73 o                         
 -12   5   6        455.80        438.07       163.60 o                         
 -11   5   6       1662.99       1834.03       271.88 o                         
 -10   5   6      19055.22      18688.42       784.50 o                         
  -9   5   6      11233.81      10548.36       431.89 o                         
  -8   5   6      22200.77      21814.39       650.23 o                         
  -7   5   6      10017.33      10275.71       338.63 o                         
  -6   5   6        313.56        720.28        93.27 o                         
  -5   5   6       5487.45       5750.70       227.45 o                         
  -4   5   6       4634.11       4175.26       178.99 o                         
  -3   5   6     119349.69     121454.77      2317.92 o                         
  -2   5   6      57107.16      59079.97      1101.17 o                         
  -1   5   6      64939.19      66676.05      1402.57 o                         
   0   5   6     121569.05     120054.97      2265.53 o                         
   1   5   6      65583.20      68649.20      1261.63 o                         
   2   5   6      55593.47      57094.84      1232.63 o                         
   3   5   6     118364.14     119430.44      2285.81 o                         
   4   5   6       4761.40       4285.95       180.82 o                         
   5   5   6       5600.36       5850.42       222.00 o                         
   6   5   6        374.10        753.14        87.77 o                         
   7   5   6      10094.72      10379.03       329.68 o                         
   8   5   6      22531.28      22487.89       649.58 o                         
   9   5   6      11574.29      11729.34       487.58 o                         
  10   5   6      18636.67      19018.22       690.86 o                         
  11   5   6       1712.26       1834.00       225.68 o                         
  12   5   6        507.79        613.20       159.43 o                         
  13   5   6        898.53       1071.20       208.84 o                         
  14   5   6         56.41        214.52       140.39 o                         
 -14   6   6       1326.53       1568.23       318.75 o                         
 -13   6   6       1774.51       1447.73       258.74 o                         
 -12   6   6         84.55         27.30       122.35 o                         
 -11   6   6       5385.75       5399.61       471.12 o                         
 -10   6   6      14050.73      13413.23       663.07 o                         
  -9   6   6         78.02        302.39       101.97 o                         
  -8   6   6      10281.02      11000.82       424.97 o                         
  -7   6   6      13146.81      12742.58       398.09 o                         
  -6   6   6       5994.29       6068.76       254.91 o                         
  -5   6   6       3584.66       3693.73       190.49 o                         
  -4   6   6      14845.90      14963.50       398.02 o                         
  -3   6   6      32192.48      32307.31       707.64 o                         
  -2   6   6       1538.48       1983.39        96.47 o                         
  -1   6   6      48794.73      48085.48      1057.35 o                         
   0   6   6        850.82        848.21        61.95 o                         
   1   6   6      48860.48      49947.82      1030.35 o                         
   2   6   6       1597.53       2193.53       142.34 o                         
   3   6   6      30668.78      30209.74       681.18 o                         
   4   6   6      15553.32      15616.41       417.23 o                         
   5   6   6       3592.68       3716.84       196.83 o                         
   6   6   6       5817.18       6247.96       247.48 o                         
   7   6   6      12193.29      11186.03       357.33 o                         
   8   6   6      10286.81      10834.30       405.09 o                         
   9   6   6         83.74        430.66        94.10 o                         
  10   6   6      13368.15      12326.34       537.29 o                         
  11   6   6       5176.14       5405.34       398.94 o                         
  12   6   6         89.89        148.62       114.50 o                         
  13   6   6       1773.01       1825.94       278.07 o                         
  14   6   6       1285.57       1634.68       254.18 o                         
 -13   7   6       3499.91       3418.83       471.78 o                         
 -12   7   6       1348.30       1499.83       301.26 o                         
 -11   7   6       3857.60       3340.84       438.95 o                         
 -10   7   6        358.27        537.07       187.25 o                         
  -9   7   6       1331.94       1405.06       190.52 o                         
  -8   7   6        303.32        285.25       109.59 o                         
  -7   7   6       5222.15       5547.32       296.13 o                         
  -6   7   6      16890.95      16128.42       463.02 o                         
  -5   7   6       5750.78       5782.54       239.77 o                         
  -4   7   6      40613.00      39442.14       869.04 o                         
  -3   7   6       1256.84       1395.48       101.49 o                         
  -2   7   6      35230.34      33974.04       748.43 o                         
  -1   7   6      18275.84      17558.72       464.10 o                         
   0   7   6      24159.05      24153.88       613.97 o                         
   1   7   6      18389.60      18236.08       460.04 o                         
   2   7   6      35592.50      35472.01       847.46 o                         
   3   7   6       1050.86       1275.88       112.48 o                         
   4   7   6      40718.98      39562.60       879.46 o                         
   5   7   6       5775.29       5796.68       246.25 o                         
   6   7   6      16353.71      15342.67       443.03 o                         
   7   7   6       5032.35       5096.16       247.09 o                         
   8   7   6        374.40        407.86        96.88 o                         
   9   7   6       1302.62       1722.24       182.52 o                         
  10   7   6        370.02        498.19       121.50 o                         
  11   7   6       4123.27       4600.45       406.51 o                         
  12   7   6       1317.97       1529.91       229.36 o                         
  13   7   6       3356.40       3217.51       359.01 o                         
 -13   8   6        262.32        427.34       204.39 o                         
 -12   8   6         82.20        182.91       159.92 o                         
 -11   8   6       1155.54        889.41       236.97 o                         
 -10   8   6       1178.51       1288.67       281.39 o                         
  -9   8   6        912.98        825.62       176.70 o                         
  -8   8   6       2650.34       3183.17       329.38 o                         
  -7   8   6        507.93        869.57       148.14 o                         
  -6   8   6       5315.85       5610.55       362.88 o                         
  -5   8   6       2451.73       2525.04       196.59 o                         
  -4   8   6        763.82        789.61       112.15 o                         
  -3   8   6       5950.84       5886.80       247.36 o                         
  -2   8   6       8457.02       8341.19       287.00 o                         
  -1   8   6       7580.50       7462.91       254.67 o                         
   0   8   6       9527.94       8913.43       309.92 o                         
   1   8   6       7835.34       8017.21       268.09 o                         
   2   8   6       8649.68       8679.42       284.10 o                         
   3   8   6       6007.44       6167.05       241.80 o                         
   4   8   6        918.19        940.78       106.70 o                         
   5   8   6       2363.37       2527.33       180.58 o                         
   6   8   6       5176.03       5554.67       268.87 o                         
   7   8   6        380.03        694.74       103.16 o                         
   8   8   6       2752.09       3131.40       240.98 o                         
   9   8   6        999.87        917.13       135.18 o                         
  10   8   6       1260.41       1385.24       193.42 o                         
  11   8   6       1228.07       1197.23       249.13 o                         
  12   8   6         64.74        193.91       159.43 o                         
  13   8   6        277.81        106.42       171.08 o                         
 -12   9   6       2909.18       2660.04       394.94 o                         
 -11   9   6       3667.25       3858.99       471.49 o                         
 -10   9   6       1204.85        990.91       232.85 o                         
  -9   9   6        214.97        432.45       138.14 o                         
  -8   9   6        372.18        745.96       172.81 o                         
  -7   9   6        674.11        735.13       145.87 o                         
  -6   9   6       8299.26       8194.05       408.40 o                         
  -5   9   6       1468.01       1564.29       185.76 o                         
  -4   9   6      39632.96      38469.63       956.51 o                         
  -3   9   6       6481.31       6533.81       275.48 o                         
  -2   9   6      10496.33      10163.29       392.28 o                         
  -1   9   6      12078.84      11628.74       420.77 o                         
   0   9   6         28.61        131.82        54.01 o                         
   1   9   6      12552.67      12907.07       382.36 o                         
   2   9   6      10673.37      10235.05       327.12 o                         
   3   9   6       6556.89       6839.33       265.09 o                         
   4   9   6      39482.46      39607.67       910.05 o                         
   5   9   6       1524.97       1618.16       144.94 o                         
   6   9   6       8457.70       8382.48       364.74 o                         
   7   9   6        900.42        942.88       156.77 o                         
   8   9   6        439.39        459.34       115.06 o                         
   9   9   6        197.36        236.19        92.59 o                         
  10   9   6       1281.33       1339.23       246.19 o                         
  11   9   6       3802.91       4085.75       469.89 o                         
  12   9   6       2950.80       3066.21       422.25 o                         
 -12  10   6        641.81        526.17       213.70 o                         
 -11  10   6       2967.20       2784.51       399.42 o                         
 -10  10   6       2812.51       3616.92       446.57 o                         
  -9  10   6        504.98        845.62       187.84 o                         
  -8  10   6       3273.50       3021.75       332.31 o                         
  -7  10   6       5217.07       4999.92       362.49 o                         
  -6  10   6      11199.35      10595.89       474.38 o                         
  -5  10   6        810.81       1191.41       190.07 o                         
  -4  10   6       4784.96       4934.98       384.41 o                         
  -3  10   6      16548.81      16598.14       654.24 o                         
  -2  10   6      12629.26      12485.70       465.72 o                         
  -1  10   6       8329.33       8413.60       408.97 o                         
   0  10   6      26966.80      25488.16       843.82 o                         
   1  10   6       8086.68       7900.42       294.60 o                         
   2  10   6      11771.76      11953.91       421.45 o                         
   3  10   6      17608.87      16810.33       534.25 o                         
   4  10   6       5163.61       5406.54       309.47 o                         
   5  10   6        723.83       1202.44       146.65 o                         
   6  10   6      11762.99      11315.64       437.21 o                         
   7  10   6       5052.71       5281.01       376.88 o                         
   8  10   6       3339.04       3390.21       306.17 o                         
   9  10   6        544.23        928.00       155.20 o                         
  10  10   6       2918.62       3169.11       395.30 o                         
  11  10   6       2921.83       3089.89       476.72 o                         
  12  10   6        623.41        556.19       276.40 o                         
 -11  11   6       4492.75       4044.71       601.31 o                         
 -10  11   6       8331.52       7240.98       806.76 o                         
  -9  11   6        940.03       1122.72       254.41 o                         
  -8  11   6      11024.92      10829.88       796.67 o                         
  -7  11   6       8410.34       8153.49       655.95 o                         
  -6  11   6       1651.33       2224.08       275.81 o                         
  -5  11   6       5769.94       5718.19       437.46 o                         
  -4  11   6       7054.68       6614.05       462.49 o                         
  -3  11   6       5877.83       5401.82       405.47 o                         
  -2  11   6        950.47       1322.13       200.00 o                         
  -1  11   6       4537.48       4362.73       347.91 o                         
   0  11   6      10547.63       9227.05       442.87 o                         
   1  11   6       4492.18       4463.92       325.80 o                         
   2  11   6        851.42        984.56       157.59 o                         
   3  11   6       5798.14       5694.39       378.17 o                         
   4  11   6       6970.99       6876.47       405.18 o                         
   5  11   6       5770.29       6038.75       349.81 o                         
   6  11   6       1453.23       1751.21       193.56 o                         
   7  11   6       8516.51       9260.59       463.39 o                         
   8  11   6      11128.34      11553.14       534.45 o                         
   9  11   6        925.40       1228.46       206.92 o                         
  10  11   6       8352.82       7552.44       740.13 o                         
  11  11   6       4756.85       4833.67       622.20 o                         
 -10  12   6        891.82        732.56       268.19 o                         
  -9  12   6        614.12        631.00       190.39 o                         
  -8  12   6         59.88         42.97       121.14 o                         
  -7  12   6       3803.07       3767.89       441.31 o                         
  -6  12   6       2684.54       2454.13       297.15 o                         
  -5  12   6       4365.37       4317.54       390.39 o                         
  -4  12   6       6650.09       6861.45       485.87 o                         
  -3  12   6       3737.38       4069.94       362.77 o                         
  -2  12   6       1757.16       1821.55       236.08 o                         
  -1  12   6       2516.91       2475.21       265.37 o                         
   0  12   6       7760.99       7842.26       410.86 o                         
   1  12   6       2708.67       2423.88       246.82 o                         
   2  12   6       1574.90       1769.70       219.00 o                         
   3  12   6       4079.90       4347.21       337.85 o                         
   4  12   6       6628.20       7002.22       449.61 o                         
   5  12   6       4282.05       4214.45       343.43 o                         
   6  12   6       2726.41       2789.25       274.58 o                         
   7  12   6       3871.16       3837.85       367.95 o                         
   8  12   6         89.46        255.59       117.03 o                         
   9  12   6        682.98        942.49       252.71 o                         
  10  12   6        812.72        636.73       314.37 o                         
  -9  13   6       4795.91       4398.57       488.57 o                         
  -8  13   6       1063.71       1545.65       280.23 o                         
  -7  13   6       7098.39       6418.87       587.62 o                         
  -6  13   6       4437.10       4060.80       392.94 o                         
  -5  13   6       2755.20       2688.81       312.00 o                         
  -4  13   6       1370.18       1347.92       223.55 o                         
  -3  13   6       6366.08       5675.87       447.79 o                         
  -2  13   6        719.48       1042.72       188.34 o                         
  -1  13   6       1740.20       1418.85       254.34 o                         
   0  13   6        723.38        801.52       163.07 o                         
   1  13   6       1590.13       1471.93       223.97 o                         
   2  13   6        677.49        912.56       162.74 o                         
   3  13   6       6751.00       6128.46       429.11 o                         
   4  13   6       1457.06       1497.36       204.55 o                         
   5  13   6       2667.08       2874.32       281.10 o                         
   6  13   6       4252.61       4201.89       353.54 o                         
   7  13   6       6842.19       6847.94       529.35 o                         
   8  13   6       1017.14       1007.08       265.44 o                         
   9  13   6       4759.65       4652.87       591.17 o                         
  -8  14   6       2363.66       2278.38       349.21 o                         
  -7  14   6       3454.47       3259.91       422.08 o                         
  -6  14   6        822.61        592.44       158.22 o                         
  -5  14   6       1325.33       1436.34       228.99 o                         
  -4  14   6       2725.26       2408.34       295.84 o                         
  -3  14   6       1623.41       1872.79       256.57 o                         
  -2  14   6         63.70         64.75       117.66 o                         
  -1  14   6       2285.16       2461.40       338.41 o                         
   0  14   6          1.39         39.51        84.38 o                         
   1  14   6       2318.95       2188.86       278.23 o                         
   2  14   6         71.61        225.09        97.01 o                         
   3  14   6       1693.69       1871.67       232.65 o                         
   4  14   6       2731.67       2596.33       273.30 o                         
   5  14   6       1318.65       1560.84       218.39 o                         
   6  14   6        971.88       1059.21       227.25 o                         
   7  14   6       3601.58       3462.08       417.51 o                         
   8  14   6       2333.24       2241.89       403.64 o                         
  -7  15   6       2593.80       2166.85       655.12 o                         
  -6  15   6       1853.32       1865.15       308.35 o                         
  -5  15   6       1256.54       1239.56       212.35 o                         
  -4  15   6       1640.97       1279.32       244.65 o                         
  -3  15   6       4863.12       4490.84       472.63 o                         
  -2  15   6        895.72        909.13       222.13 o                         
  -1  15   6       8245.61       7848.71       567.86 o                         
   0  15   6       5213.46       5126.49       451.69 o                         
   1  15   6       8131.76       6989.90       526.82 o                         
   2  15   6        930.25        943.40       162.67 o                         
   3  15   6       4889.27       4714.82       391.38 o                         
   4  15   6       1581.92       1649.94       230.53 o                         
   5  15   6       1053.84       1135.19       204.13 o                         
   6  15   6       1908.99       1877.72       317.66 o                         
   7  15   6       2500.12       2099.34       664.61 o                         
  -4  16   6        722.06        866.60       220.79 o                         
  -3  16   6       1243.09       1367.37       266.76 o                         
  -2  16   6        928.27       1179.88       256.03 o                         
  -1  16   6       1700.54       1793.61       257.68 o                         
   0  16   6       5564.36       5575.17       485.68 o                         
   1  16   6       1654.40       1455.52       237.10 o                         
   2  16   6        907.21       1251.04       216.15 o                         
   3  16   6       1327.79       1232.23       219.30 o                         
   4  16   6        629.77        746.59       173.80 o                         
   1   0   7         69.93        179.17        22.19 o                         
   2   0   7      36444.72      36877.40       735.25 o                         
   3   0   7      34460.00      34328.17       705.69 o                         
   4   0   7      20957.93      21576.73       489.14 o                         
   5   0   7      67743.04      65978.23      1321.09 o                         
   6   0   7      13952.25      14539.76       382.24 o                         
   7   0   7       7631.49       7283.37       280.52 o                         
   8   0   7       2961.46       3261.87       198.02 o                         
   9   0   7        242.56        484.50       125.99 o                         
  10   0   7       1510.98       1760.03       224.33 o                         
  11   0   7       1773.82       1965.25       242.90 o                         
  12   0   7      10446.22       9635.40       581.43 o                         
  13   0   7       8463.71       9078.24       636.80 o                         
  14   0   7        205.43        176.72       131.92 o                         
  15   0   7       2987.49       3115.02       438.00 o                         
 -15   1   7        693.04        684.40       230.65 o                         
 -14   1   7       1104.50        999.04       238.96 o                         
 -13   1   7         14.47        148.09       128.51 o                         
 -12   1   7       2001.24       1831.71       271.26 o                         
 -11   1   7       6975.12       6804.26       465.31 o                         
 -10   1   7       3792.22       3524.29       309.38 o                         
  -9   1   7       7900.32       7551.02       413.60 o                         
  -8   1   7       5732.79       6480.67       246.90 o                         
  -7   1   7      10802.58      11045.20       294.77 o                         
  -6   1   7       8916.18       8920.27       259.13 o                         
  -5   1   7      65183.37      67046.04      1330.86 o                         
  -4   1   7        571.45        891.34        71.54 o                         
  -3   1   7      31106.21      31886.84       713.03 o                         
  -2   1   7      47777.29      51496.14      1076.53 o                         
  -1   1   7      55581.52      55697.22      1240.09 o                         
   0   1   7        804.68        849.84        56.78 o                         
   1   1   7      54840.02      54934.30       991.71 o                         
   2   1   7      49181.30      52649.08      1027.10 o                         
   3   1   7      31425.31      32475.03       632.71 o                         
   4   1   7        607.73        926.80        83.14 o                         
   5   1   7      64223.30      66816.35      1345.88 o                         
   6   1   7       8616.70       8462.20       293.97 o                         
   7   1   7      11243.33      11278.21       371.63 o                         
   8   1   7       5524.16       5960.49       357.49 o                         
   9   1   7       7890.79       7318.51       394.31 o                         
  10   1   7       3678.01       3663.27       316.62 o                         
  11   1   7       7214.04       6798.71       460.38 o                         
  12   1   7       2162.18       2125.11       259.99 o                         
  13   1   7         48.37        171.94       114.79 o                         
  14   1   7       1247.05       1016.71       206.49 o                         
  15   1   7        759.59        633.26       203.88 o                         
 -15   2   7        761.19        934.64       238.31 o                         
 -14   2   7       1998.45       1874.22       323.31 o                         
 -13   2   7       1962.35       1847.94       319.77 o                         
 -12   2   7       8010.71       6823.68       597.84 o                         
 -11   2   7       7452.45       6798.23       502.90 o                         
 -10   2   7       2775.41       2789.04       303.23 o                         
  -9   2   7      29393.64      28377.55       969.48 o                         
  -8   2   7       3792.50       3773.39       241.03 o                         
  -7   2   7      13321.59      13642.85       363.43 o                         
  -6   2   7      12424.15      12049.36       324.91 o                         
  -5   2   7      12309.68      11692.79       340.04 o                         
  -4   2   7      36584.24      36679.91       824.83 o                         
  -3   2   7      59247.04      60250.28      1265.44 o                         
  -2   2   7      30213.99      29802.40       783.08 o                         
  -1   2   7      37827.03      38706.73       892.13 o                         
   0   2   7      14601.16      13591.00       306.04 o                         
   1   2   7      36190.11      36723.58       689.98 o                         
   2   2   7      30665.41      30585.90       627.24 o                         
   3   2   7      61474.48      61438.92      1207.86 o                         
   4   2   7      36255.50      37650.37       745.64 o                         
   5   2   7      12388.94      12559.72       317.60 o                         
   6   2   7      12154.52      12147.34       354.98 o                         
   7   2   7      13388.65      13994.82       409.33 o                         
   8   2   7       3591.04       3828.42       211.14 o                         
   9   2   7      30658.18      29583.22       838.91 o                         
  10   2   7       2693.78       2794.33       252.65 o                         
  11   2   7       7699.97       7045.72       431.59 o                         
  12   2   7       7756.73       7654.56       465.38 o                         
  13   2   7       1827.40       1776.64       240.66 o                         
  14   2   7       2131.24       2046.51       296.96 o                         
  15   2   7        913.90       1070.08       226.56 o                         
 -14   3   7       2122.53       2111.36       359.88 o                         
 -13   3   7        603.15        584.06       199.16 o                         
 -12   3   7        990.35       1042.29       229.55 o                         
 -11   3   7       2263.63       2480.84       297.58 o                         
 -10   3   7        629.50        771.36       163.98 o                         
  -9   3   7        302.61        902.24       172.68 o                         
  -8   3   7       1581.23       1647.99       169.20 o                         
  -7   3   7       8611.54       8664.99       306.20 o                         
  -6   3   7      22968.29      22351.62       582.84 o                         
  -5   3   7      11567.27      11171.61       334.52 o                         
  -4   3   7       4220.94       4384.11       173.68 o                         
  -3   3   7       6245.80       6438.64       215.05 o                         
  -2   3   7      12135.93      11920.85       326.42 o                         
  -1   3   7      10397.27       9762.25       269.19 o                         
   0   3   7      17615.72      16003.52       359.63 o                         
   1   3   7       9696.64       9048.39       231.75 o                         
   2   3   7      12896.87      13497.99       321.13 o                         
   3   3   7       7336.80       8092.66       231.71 o                         
   4   3   7       3873.79       4099.97       153.99 o                         
   5   3   7      11976.34      11989.11       314.25 o                         
   6   3   7      22721.34      22851.18       525.64 o                         
   7   3   7       8830.86       8623.88       305.40 o                         
   8   3   7       1710.48       1998.07       163.37 o                         
   9   3   7        290.70        910.78       139.97 o                         
  10   3   7        502.17        881.96       146.49 o                         
  11   3   7       2304.47       2816.08       265.32 o                         
  12   3   7        903.73        969.65       178.31 o                         
  13   3   7        615.58        577.59       154.33 o                         
  14   3   7       2333.14       2243.42       286.10 o                         
 -14   4   7         28.26         75.10       152.25 o                         
 -13   4   7       3982.70       3508.61       427.92 o                         
 -12   4   7       3893.21       3171.74       408.44 o                         
 -11   4   7       5113.15       5419.28       513.87 o                         
 -10   4   7      13753.63      12242.11       579.66 o                         
  -9   4   7       8398.86       7969.57       462.96 o                         
  -8   4   7      17141.07      17138.02       576.29 o                         
  -7   4   7      11794.15      12228.61       390.24 o                         
  -6   4   7      12063.99      11963.37       372.14 o                         
  -5   4   7       7797.26       8463.64       280.53 o                         
  -4   4   7      26269.10      26846.24       608.05 o                         
  -3   4   7       5474.28       5062.18       180.50 o                         
  -2   4   7      28381.19      27430.41       647.86 o                         
  -1   4   7      22661.10      21029.56       505.15 o                         
   0   4   7       6435.48       6061.24       188.19 o                         
   1   4   7      22483.29      21579.11       443.46 o                         
   2   4   7      29927.41      29647.08       631.03 o                         
   3   4   7       5621.10       5561.33       199.09 o                         
   4   4   7      27531.00      29095.42       647.80 o                         
   5   4   7       7573.06       8153.16       257.08 o                         
   6   4   7      12429.09      12353.25       341.01 o                         
   7   4   7      11885.41      12833.35       359.65 o                         
   8   4   7      17853.86      18338.46       527.10 o                         
   9   4   7       8578.59       8872.83       407.50 o                         
  10   4   7      13616.62      13552.19       521.03 o                         
  11   4   7       5123.15       5389.28       370.71 o                         
  12   4   7       3700.98       3689.58       377.80 o                         
  13   4   7       4082.95       4036.65       399.09 o                         
  14   4   7         32.76        145.47       121.27 o                         
 -14   5   7        208.08        185.00       154.18 o                         
 -13   5   7       2009.40       1826.08       294.99 o                         
 -12   5   7       2108.95       1944.50       300.04 o                         
 -11   5   7       5082.27       5132.04       455.68 o                         
 -10   5   7        953.27        860.13       197.17 o                         
  -9   5   7      19134.86      19018.25       604.21 o                         
  -8   5   7       4469.46       4390.03       269.71 o                         
  -7   5   7       2686.99       3107.42       188.89 o                         
  -6   5   7       6629.78       6639.67       260.71 o                         
  -5   5   7      14446.70      14224.81       392.11 o                         
  -4   5   7      10854.69      10461.49       300.41 o                         
  -3   5   7      15900.97      16662.61       384.70 o                         
  -2   5   7      21183.38      20521.40       439.00 o                         
  -1   5   7       4691.38       5278.83       189.34 o                         
   0   5   7       7867.58       7119.64       208.17 o                         
   1   5   7       4342.88       5121.56       153.66 o                         
   2   5   7      21681.96      20847.69       524.65 o                         
   3   5   7      14746.00      15659.68       427.21 o                         
   4   5   7      11283.20      11572.83       327.81 o                         
   5   5   7      14418.14      14685.57       421.64 o                         
   6   5   7       6667.11       6441.60       243.85 o                         
   7   5   7       2795.42       3159.90       181.90 o                         
   8   5   7       4493.05       4324.73       261.17 o                         
   9   5   7      19521.17      19358.24       673.13 o                         
  10   5   7        953.31       1186.72       173.80 o                         
  11   5   7       4917.01       5254.66       388.51 o                         
  12   5   7       2145.19       2306.67       294.32 o                         
  13   5   7       2253.22       2218.41       288.67 o                         
  14   5   7        224.04        403.76       145.87 o                         
 -14   6   7       1122.31       1300.49       294.43 o                         
 -13   6   7       2361.50       2104.15       360.86 o                         
 -12   6   7       2745.49       2608.93       333.98 o                         
 -11   6   7        358.04        427.85       148.50 o                         
 -10   6   7       7667.58       6725.41       509.59 o                         
  -9   6   7        467.61        755.40       143.13 o                         
  -8   6   7      26778.15      25651.90       809.44 o                         
  -7   6   7       1862.66       1614.98       148.09 o                         
  -6   6   7      18262.71      18670.21       504.08 o                         
  -5   6   7      10884.40      10716.28       327.27 o                         
  -4   6   7      28384.17      27908.91       643.34 o                         
  -3   6   7      14729.67      14164.90       365.02 o                         
  -2   6   7      65318.81      65581.80      1225.79 o                         
  -1   6   7      11959.62      12010.82       343.39 o                         
   0   6   7      12554.47      11688.58       307.21 o                         
   1   6   7      12087.59      12622.17       304.44 o                         
   2   6   7      66446.33      65912.55      1428.45 o                         
   3   6   7      15047.41      15077.60       428.58 o                         
   4   6   7      28977.27      29213.81       677.19 o                         
   5   6   7       9980.94      10149.65       318.59 o                         
   6   6   7      18276.21      19006.79       505.60 o                         
   7   6   7       1931.90       1817.07       150.51 o                         
   8   6   7      27164.66      26095.46       735.86 o                         
   9   6   7        619.53        689.02       116.98 o                         
  10   6   7       7589.92       7341.84       440.52 o                         
  11   6   7        339.67        493.99       142.10 o                         
  12   6   7       2853.62       2928.73       333.24 o                         
  13   6   7       2349.18       2088.49       293.52 o                         
  14   6   7       1123.72       1297.39       223.39 o                         
 -13   7   7       1197.52       1115.06       270.51 o                         
 -12   7   7       1938.62       1793.25       331.19 o                         
 -11   7   7        355.83        472.59       191.47 o                         
 -10   7   7       1935.08       2077.97       334.81 o                         
  -9   7   7        302.79        290.79       106.84 o                         
  -8   7   7       7033.70       6834.40       383.46 o                         
  -7   7   7      10799.14      10517.27       402.84 o                         
  -6   7   7      13587.57      13906.42       456.49 o                         
  -5   7   7      13443.36      14005.21       400.59 o                         
  -4   7   7        571.75       1286.01       112.00 o                         
  -3   7   7      10691.81      10481.21       298.22 o                         
  -2   7   7      14203.40      14374.35       380.19 o                         
  -1   7   7      37100.66      36535.22       848.09 o                         
   0   7   7      15300.71      14804.73       426.17 o                         
   1   7   7      37859.55      37223.63       818.28 o                         
   2   7   7      14254.32      14796.09       433.72 o                         
   3   7   7      11212.45      10788.19       325.61 o                         
   4   7   7        584.12       1174.04       114.70 o                         
   5   7   7      13677.35      14288.84       412.27 o                         
   6   7   7      13351.46      13710.07       412.26 o                         
   7   7   7      11247.69      11093.44       367.34 o                         
   8   7   7       6704.97       6973.12       347.91 o                         
   9   7   7        260.51        341.51        89.06 o                         
  10   7   7       1689.43       2155.92       236.49 o                         
  11   7   7        300.32        395.64       125.26 o                         
  12   7   7       1959.76       2153.68       273.53 o                         
  13   7   7       1257.26       1378.99       241.40 o                         
 -13   8   7       2160.60       2217.17       368.17 o                         
 -12   8   7       4623.28       4317.05       520.57 o                         
 -11   8   7         68.95        118.59       154.09 o                         
 -10   8   7       1046.77       1123.74       251.74 o                         
  -9   8   7       5445.15       5555.32       417.69 o                         
  -8   8   7        303.36        641.10       158.71 o                         
  -7   8   7       1318.50       1295.80       176.31 o                         
  -6   8   7       7491.25       7168.13       369.97 o                         
  -5   8   7       7070.40       7550.58       370.53 o                         
  -4   8   7      21826.18      21176.44       591.13 o                         
  -3   8   7       5467.67       5313.43       243.56 o                         
  -2   8   7      18964.37      18506.32       471.44 o                         
  -1   8   7       1055.08       1198.35        93.80 o                         
   0   8   7       1876.87       1979.77       155.73 o                         
   1   8   7        941.70       1048.29       105.60 o                         
   2   8   7      19867.20      19331.40       542.70 o                         
   3   8   7       5775.68       5871.45       240.53 o                         
   4   8   7      21160.23      20673.47       542.35 o                         
   5   8   7       7088.23       7611.66       286.24 o                         
   6   8   7       6998.52       7134.51       287.27 o                         
   7   8   7       1190.17       1271.76       135.27 o                         
   8   8   7        206.99        454.76       102.66 o                         
   9   8   7       5516.50       5462.19       316.51 o                         
  10   8   7        800.10        841.86       165.66 o                         
  11   8   7         78.66         52.58       117.61 o                         
  12   8   7       4612.40       4793.71       520.56 o                         
  13   8   7       2152.00       2500.71       396.95 o                         
 -12   9   7       2447.13       2694.84       404.37 o                         
 -11   9   7       2120.79       2143.92       348.17 o                         
 -10   9   7       6082.65       4993.24       524.13 o                         
  -9   9   7       1547.82       1950.82       268.64 o                         
  -8   9   7       1393.94       1805.63       252.18 o                         
  -7   9   7        492.08        668.05       137.54 o                         
  -6   9   7      10860.98      10524.89       459.61 o                         
  -5   9   7      10065.53      10061.22       427.98 o                         
  -4   9   7       2141.85       2187.10       207.05 o                         
  -3   9   7       2545.53       2719.06       178.13 o                         
  -2   9   7        788.63        924.87       127.60 o                         
  -1   9   7       2613.98       2505.97       204.51 o                         
   0   9   7        860.77        943.39       121.34 o                         
   1   9   7       2632.94       2352.43       165.19 o                         
   2   9   7        713.31        875.98       103.88 o                         
   3   9   7       2676.43       2732.79       186.15 o                         
   4   9   7       2210.77       2381.68       176.58 o                         
   5   9   7       9824.67       9831.15       340.57 o                         
   6   9   7      10953.31      10705.54       367.72 o                         
   7   9   7        548.76        613.22       128.48 o                         
   8   9   7       1199.43       1425.49       191.61 o                         
   9   9   7       1797.31       2017.99       224.87 o                         
  10   9   7       6068.93       5861.49       538.53 o                         
  11   9   7       2037.31       2241.85       343.26 o                         
  12   9   7       2412.54       2536.08       373.36 o                         
 -12  10   7       4122.94       4467.87       530.18 o                         
 -11  10   7       1647.03       1550.89       291.13 o                         
 -10  10   7       2471.56       2983.98       404.36 o                         
  -9  10   7        407.86        576.60       151.51 o                         
  -8  10   7       7200.07       7015.54       511.27 o                         
  -7  10   7       3329.84       3420.34       291.33 o                         
  -6  10   7      12635.58      12557.14       589.46 o                         
  -5  10   7      25026.81      24892.07       892.30 o                         
  -4  10   7       1395.96       2023.98       238.65 o                         
  -3  10   7      12920.23      12927.01       558.38 o                         
  -2  10   7      15313.66      14915.32       591.54 o                         
  -1  10   7       7133.22       7381.60       396.96 o                         
   0  10   7       7328.60       7907.84       336.79 o                         
   1  10   7       7305.37       7536.54       323.48 o                         
   2  10   7      15482.91      15528.36       502.60 o                         
   3  10   7      13038.11      12311.12       438.63 o                         
   4  10   7       1504.67       2229.64       202.01 o                         
   5  10   7      23782.50      23672.20       701.44 o                         
   6  10   7      12995.15      12591.59       467.06 o                         
   7  10   7       3286.28       3419.77       297.60 o                         
   8  10   7       7107.44       7382.50       462.80 o                         
   9  10   7        367.20        248.41       115.00 o                         
  10  10   7       2315.92       2861.79       372.41 o                         
  11  10   7       1566.16       1880.00       316.34 o                         
  12  10   7       4115.18       3715.69       553.70 o                         
 -11  11   7       1066.67       1337.88       355.84 o                         
 -10  11   7       1184.35        935.42       277.30 o                         
  -9  11   7       2658.77       3063.34       397.35 o                         
  -8  11   7        404.45        498.66       178.37 o                         
  -7  11   7       2134.74       2247.79       334.51 o                         
  -6  11   7       4177.84       4654.24       402.67 o                         
  -5  11   7      10230.56      10598.86       539.44 o                         
  -4  11   7       2160.63       2447.88       274.25 o                         
  -3  11   7       2425.56       2341.30       261.56 o                         
  -2  11   7       4494.92       4193.79       351.16 o                         
  -1  11   7      35700.60      36853.87      1223.99 o                         
   0  11   7       2249.01       2632.97       236.97 o                         
   1  11   7      35855.47      34192.49      1007.17 o                         
   2  11   7       4764.11       4485.87       333.31 o                         
   3  11   7       2586.02       2817.14       262.71 o                         
   4  11   7       2148.34       2577.65       227.34 o                         
   5  11   7      10723.73      10934.49       434.52 o                         
   6  11   7       4255.88       4898.68       327.49 o                         
   7  11   7       2070.76       1978.46       233.46 o                         
   8  11   7        472.98        522.57       127.93 o                         
   9  11   7       2842.28       2897.73       320.38 o                         
  10  11   7       1207.77       1299.52       257.12 o                         
  11  11   7       1119.91       1390.99       314.97 o                         
 -10  12   7        996.39        828.40       282.48 o                         
  -9  12   7      10542.03      10585.22       748.67 o                         
  -8  12   7       5476.14       5382.59       539.83 o                         
  -7  12   7       2512.84       2895.76       390.43 o                         
  -6  12   7       2119.68       1830.46       256.59 o                         
  -5  12   7       1659.99       1804.31       252.37 o                         
  -4  12   7       6399.60       6144.54       464.22 o                         
  -3  12   7       1205.89       1277.59       207.80 o                         
  -2  12   7       5704.44       6178.39       420.51 o                         
  -1  12   7       3509.38       3497.73       310.66 o                         
   0  12   7       8094.75       8252.43       472.60 o                         
   1  12   7       3089.28       3153.25       278.13 o                         
   2  12   7       5572.16       5769.08       394.63 o                         
   3  12   7       1231.63       1389.21       187.66 o                         
   4  12   7       6305.20       6392.70       424.43 o                         
   5  12   7       1559.20       1674.58       213.17 o                         
   6  12   7       1876.41       1804.20       222.83 o                         
   7  12   7       2515.76       3122.64       327.95 o                         
   8  12   7       5760.80       5985.59       547.39 o                         
   9  12   7      10366.05      11566.55       728.46 o                         
  10  12   7        975.08        998.85       354.27 o                         
  -9  13   7       1021.79        729.11       197.17 o                         
  -8  13   7        372.36        638.57       181.39 o                         
  -7  13   7        997.29       1164.99       240.63 o                         
  -6  13   7       1389.13       1627.89       248.89 o                         
  -5  13   7        206.54        238.28       125.77 o                         
  -4  13   7       1373.25       1369.24       224.61 o                         
  -3  13   7        952.45        961.65       186.28 o                         
  -2  13   7       1984.22       2229.39       258.86 o                         
  -1  13   7        801.89        841.61       205.30 o                         
   0  13   7       1704.71       1343.57       212.30 o                         
   1  13   7        883.14        891.33       176.96 o                         
   2  13   7       1920.44       2208.93       248.66 o                         
   3  13   7        870.48        934.65       162.56 o                         
   4  13   7       1184.41       1319.90       193.71 o                         
   5  13   7        157.35        277.49       102.65 o                         
   6  13   7       1495.44       2020.40       242.28 o                         
   7  13   7       1039.27       1155.75       227.98 o                         
   8  13   7        428.73        433.83       181.97 o                         
   9  13   7       1042.61        959.88       275.79 o                         
  -8  14   7        276.40        472.14       159.39 o                         
  -7  14   7       1103.16       1282.23       256.31 o                         
  -6  14   7       1089.66       1174.06       206.33 o                         
  -5  14   7        648.79        745.83       162.88 o                         
  -4  14   7        757.68        770.02       157.73 o                         
  -3  14   7       1165.80       1172.77       240.12 o                         
  -2  14   7        123.37        160.92       121.97 o                         
  -1  14   7       9035.90       8672.38       581.10 o                         
   0  14   7        710.16        780.23       166.56 o                         
   1  14   7       8849.04       9198.79       566.74 o                         
   2  14   7         83.51        146.34        91.52 o                         
   3  14   7       1236.53       1512.06       209.04 o                         
   4  14   7        798.76        995.64       166.07 o                         
   5  14   7        729.13        767.37       153.76 o                         
   6  14   7       1002.93       1091.66       197.11 o                         
   7  14   7       1288.13       1673.89       334.36 o                         
   8  14   7        243.55        368.31       186.95 o                         
  -6  15   7       1391.63       1665.45       290.52 o                         
  -5  15   7        844.03        953.69       209.29 o                         
  -4  15   7       2933.57       2591.87       360.47 o                         
  -3  15   7       1631.73       1745.94       292.17 o                         
  -2  15   7       2269.18       2639.85       362.81 o                         
  -1  15   7       1302.16       1413.88       224.12 o                         
   0  15   7       2525.15       2715.68       319.94 o                         
   1  15   7       1289.61       1721.44       246.88 o                         
   2  15   7       2423.97       2662.77       317.79 o                         
   3  15   7       1621.83       1768.66       236.71 o                         
   4  15   7       2740.26       2856.34       299.73 o                         
   5  15   7        830.88       1072.15       192.98 o                         
   6  15   7       1265.98       1044.57       285.38 o                         
  -4  16   7       2052.38       1808.52       306.24 o                         
  -3  16   7       5444.26       5709.59       563.12 o                         
  -2  16   7       6170.80       6188.86       511.75 o                         
  -1  16   7       1162.10       1241.16       211.70 o                         
   0  16   7       1267.86       1294.58       233.41 o                         
   1  16   7       1283.77       1344.25       224.79 o                         
   2  16   7       6023.23       6326.14       514.91 o                         
   3  16   7       5683.68       5938.45       458.53 o                         
   4  16   7       2090.27       1743.28       264.32 o                         
   0   0   8       3942.18       3614.65       159.23 o                         
   1   0   8       3183.09       2688.85        82.77 o                         
   2   0   8       4438.36       4391.14       133.89 o                         
   3   0   8       5718.88       5981.93       178.21 o                         
   4   0   8       7172.89       7268.62       232.88 o                         
   5   0   8      33799.00      35505.35       765.46 o                         
   6   0   8       7499.31       7188.25       235.83 o                         
   7   0   8       9397.39       9382.46       346.99 o                         
   8   0   8       6580.47       7412.24       330.68 o                         
   9   0   8       1786.91       1919.54       218.71 o                         
  10   0   8        882.46        980.89       171.18 o                         
  11   0   8       6870.41       6768.04       457.26 o                         
  12   0   8       4364.32       4077.53       359.87 o                         
  13   0   8       2585.27       2473.47       321.82 o                         
  14   0   8        403.31        353.69       132.38 o                         
  15   0   8          1.92        266.50       178.66 o                         
 -15   1   8       3996.49       3912.35       482.27 o                         
 -14   1   8       2843.83       2694.54       389.53 o                         
 -13   1   8       2962.03       2715.10       333.81 o                         
 -12   1   8         42.11         51.01       108.29 o                         
 -11   1   8       1531.97       1898.02       264.63 o                         
 -10   1   8       3840.99       3806.42       353.26 o                         
  -9   1   8       1214.30       1493.36       217.41 o                         
  -8   1   8       7598.28       7303.21       280.76 o                         
  -7   1   8      20272.03      20196.71       495.73 o                         
  -6   1   8       2987.21       3281.84       148.52 o                         
  -5   1   8      17175.63      17695.73       426.77 o                         
  -4   1   8      46161.45      46617.65       948.41 o                         
  -3   1   8      57646.69      60152.05      1369.20 o                         
  -2   1   8      69449.24      71037.21      1460.43 o                         
  -1   1   8      64970.45      65288.60      1448.56 o                         
   0   1   8      38393.21      37037.20       732.54 o                         
   1   1   8      62886.21      63376.23      1213.79 o                         
   2   1   8      69778.39      70489.76      1355.76 o                         
   3   1   8      55677.91      58794.50      1088.00 o                         
   4   1   8      47867.81      48992.54       999.34 o                         
   5   1   8      16332.59      16957.84       427.77 o                         
   6   1   8       3382.24       3801.48       185.67 o                         
   7   1   8      19039.10      18869.60       536.39 o                         
   8   1   8       6988.14       6847.12       369.54 o                         
   9   1   8       1355.55       1565.84       198.35 o                         
  10   1   8       4039.67       4028.10       331.75 o                         
  11   1   8       1568.10       1903.86       239.23 o                         
  12   1   8         19.12        115.83       102.42 o                         
  13   1   8       2943.37       2671.57       335.07 o                         
  14   1   8       2826.74       2352.79       312.28 o                         
  15   1   8       3896.04       3440.88       460.61 o                         
 -14   2   8       1763.66       1634.98       315.13 o                         
 -13   2   8       1417.71       1201.63       269.80 o                         
 -12   2   8       2876.41       2782.83       326.23 o                         
 -11   2   8       3505.84       3446.45       354.75 o                         
 -10   2   8       1217.55       1427.17       217.98 o                         
  -9   2   8      23602.27      23869.92       858.64 o                         
  -8   2   8       3984.34       4183.87       206.79 o                         
  -7   2   8       4895.24       5012.73       188.87 o                         
  -6   2   8       4148.60       4714.93       177.80 o                         
  -5   2   8      12940.90      12926.58       370.00 o                         
  -4   2   8      35077.31      34862.70       791.61 o                         
  -3   2   8      22298.50      21731.17       520.07 o                         
  -2   2   8      20475.96      21331.85       549.32 o                         
  -1   2   8      24690.52      25764.32       628.51 o                         
   0   2   8       4758.10       4372.41       133.92 o                         
   1   2   8      24625.76      25632.92       504.70 o                         
   2   2   8      18716.98      20102.69       415.18 o                         
   3   2   8      22112.82      21324.37       449.47 o                         
   4   2   8      34677.07      34968.31       702.40 o                         
   5   2   8      12888.38      12756.62       322.89 o                         
   6   2   8       4202.37       4872.26       207.40 o                         
   7   2   8       5160.43       5348.58       244.66 o                         
   8   2   8       3545.65       3635.71       206.92 o                         
   9   2   8      22894.65      22552.54       689.19 o                         
  10   2   8       1425.89       1702.14       198.74 o                         
  11   2   8       3482.64       3459.49       294.39 o                         
  12   2   8       2828.42       2834.83       306.99 o                         
  13   2   8       1402.84       1368.03       214.67 o                         
  14   2   8       1681.70       1686.50       264.71 o                         
 -14   3   8        220.35        172.80       151.59 o                         
 -13   3   8       2938.35       2347.22       357.85 o                         
 -12   3   8       6242.72       6018.45       560.38 o                         
 -11   3   8      19821.00      17719.21       861.27 o                         
 -10   3   8       4093.55       3844.44       353.54 o                         
  -9   3   8      13260.97      13539.88       587.70 o                         
  -8   3   8       3994.98       4182.27       261.33 o                         
  -7   3   8       1022.58        973.69       107.97 o                         
  -6   3   8      17187.62      16750.54       468.12 o                         
  -5   3   8       1074.02       1604.38       122.65 o                         
  -4   3   8       7753.59       7853.82       248.29 o                         
  -3   3   8       4889.76       4679.33       205.19 o                         
  -2   3   8      64640.12      64593.51      1462.48 o                         
  -1   3   8      60219.11      61384.87      1283.96 o                         
   0   3   8      97298.79      98719.87      1862.63 o                         
   1   3   8      57126.27      58240.11      1136.45 o                         
   2   3   8      66556.98      68979.20      1335.74 o                         
   3   3   8       4813.59       4494.29       160.46 o                         
   4   3   8       7311.64       7803.39       225.77 o                         
   5   3   8        990.90       1552.12       109.11 o                         
   6   3   8      16659.95      15980.67       401.80 o                         
   7   3   8        897.08       1039.53       115.53 o                         
   8   3   8       4391.35       4475.05       240.04 o                         
   9   3   8      13465.54      13814.06       500.70 o                         
  10   3   8       4341.20       4429.09       334.78 o                         
  11   3   8      20202.37      19242.77       670.28 o                         
  12   3   8       6172.76       5814.67       438.35 o                         
  13   3   8       3224.23       2976.94       316.33 o                         
  14   3   8        200.24        262.55       134.28 o                         
 -14   4   8       2031.57       2268.26       360.61 o                         
 -13   4   8       1087.57       1040.86       247.81 o                         
 -12   4   8       4741.12       4253.86       463.42 o                         
 -11   4   8       1280.63       1606.47       286.11 o                         
 -10   4   8        851.84        742.74       211.65 o                         
  -9   4   8       6563.62       6792.32       353.32 o                         
  -8   4   8       3634.32       4096.56       266.12 o                         
  -7   4   8      12770.12      12883.16       405.56 o                         
  -6   4   8       3919.28       4766.58       213.64 o                         
  -5   4   8      26799.86      24906.82       623.68 o                         
  -4   4   8       2390.04       2190.97       124.38 o                         
  -3   4   8       2058.32       2743.14       146.77 o                         
  -2   4   8        270.84        419.97        65.64 o                         
  -1   4   8      69307.72      68575.52      1435.32 o                         
   0   4   8      28876.63      28066.23       596.22 o                         
   1   4   8      68306.90      66647.77      1302.85 o                         
   2   4   8        208.98        410.24        49.17 o                         
   3   4   8       2258.51       3080.55       150.63 o                         
   4   4   8       2208.86       2206.05       137.25 o                         
   5   4   8      27295.41      26495.30       615.82 o                         
   6   4   8       3962.58       4647.79       196.45 o                         
   7   4   8      13136.25      13220.38       368.72 o                         
   8   4   8       3631.92       3537.93       227.58 o                         
   9   4   8       6342.54       6554.85       354.91 o                         
  10   4   8        865.26        814.93       138.77 o                         
  11   4   8       1397.80       1274.06       205.33 o                         
  12   4   8       4652.11       4712.62       397.79 o                         
  13   4   8       1222.34       1164.34       221.17 o                         
  14   4   8       2059.96       1925.17       317.22 o                         
 -14   5   8       6962.19       6664.99       577.88 o                         
 -13   5   8       1165.57       1127.58       243.18 o                         
 -12   5   8       3881.70       3363.69       378.58 o                         
 -11   5   8       4090.42       3642.07       380.28 o                         
 -10   5   8        548.05        666.02       168.20 o                         
  -9   5   8       4274.39       4399.94       302.92 o                         
  -8   5   8        127.81        704.63       112.97 o                         
  -7   5   8       5703.20       5339.31       234.87 o                         
  -6   5   8      13436.58      12718.64       375.76 o                         
  -5   5   8      18073.76      17010.87       444.51 o                         
  -4   5   8      47037.91      47458.14       995.80 o                         
  -3   5   8       1310.72       1260.52       104.99 o                         
  -2   5   8      11797.53      11608.47       343.98 o                         
  -1   5   8       4777.90       4710.14       179.26 o                         
   0   5   8       1333.91       1827.74       103.11 o                         
   1   5   8       4824.91       4723.15       149.66 o                         
   2   5   8      12338.05      12367.94       323.61 o                         
   3   5   8        936.72        824.25        89.93 o                         
   4   5   8      47166.87      47469.39      1000.58 o                         
   5   5   8      18107.03      17438.55       455.27 o                         
   6   5   8      13525.27      13134.33       380.97 o                         
   7   5   8       5806.23       5803.15       248.70 o                         
   8   5   8        187.02        720.38       111.91 o                         
   9   5   8       4320.50       4315.71       326.01 o                         
  10   5   8        553.42        507.96       115.31 o                         
  11   5   8       4240.95       4541.87       401.75 o                         
  12   5   8       3873.15       3613.56       368.62 o                         
  13   5   8       1163.46       1162.24       212.94 o                         
  14   5   8       6855.12       6525.71       600.28 o                         
 -14   6   8        453.55        489.36       214.39 o                         
 -13   6   8       1478.72       1021.69       238.85 o                         
 -12   6   8       2230.05       1971.54       287.00 o                         
 -11   6   8        795.95        723.50       182.02 o                         
 -10   6   8       3323.73       2978.96       335.72 o                         
  -9   6   8       1046.69       1194.95       167.87 o                         
  -8   6   8       3752.43       3903.30       301.42 o                         
  -7   6   8      10735.20      10331.57       384.76 o                         
  -6   6   8        109.82        367.74        76.69 o                         
  -5   6   8      12887.90      12500.38       362.48 o                         
  -4   6   8       3951.48       4287.09       179.61 o                         
  -3   6   8      17290.12      16829.48       395.38 o                         
  -2   6   8        510.18        618.14        60.33 o                         
  -1   6   8      19654.05      20530.10       522.49 o                         
   0   6   8         92.34        328.15        51.51 o                         
   1   6   8      18331.72      18774.61       420.29 o                         
   2   6   8        503.31        631.97        85.12 o                         
   3   6   8      16106.47      15726.29       444.97 o                         
   4   6   8       4342.15       4884.18       211.67 o                         
   5   6   8      13213.58      13016.02       378.41 o                         
   6   6   8        123.15        447.54        74.26 o                         
   7   6   8      10435.44      10218.24       338.98 o                         
   8   6   8       3840.98       4548.56       279.84 o                         
   9   6   8        908.72        908.10       130.66 o                         
  10   6   8       3423.67       3344.52       329.99 o                         
  11   6   8        718.14        734.45       164.88 o                         
  12   6   8       2188.17       2218.49       284.41 o                         
  13   6   8       1407.63       1320.86       235.20 o                         
  14   6   8        452.06        354.22       145.93 o                         
 -13   7   8       1184.33       1200.08       268.06 o                         
 -12   7   8       9376.13       8673.76       743.98 o                         
 -11   7   8       2307.83       2646.91       376.37 o                         
 -10   7   8      13348.41      13235.46       893.99 o                         
  -9   7   8        777.78       1173.65       199.09 o                         
  -8   7   8       9258.68       9568.95       445.09 o                         
  -7   7   8       6804.28       6405.69       311.24 o                         
  -6   7   8      16464.38      16239.06       505.93 o                         
  -5   7   8       8982.43       9041.67       332.52 o                         
  -4   7   8        761.75        814.40        88.03 o                         
  -3   7   8       4972.61       4557.76       180.20 o                         
  -2   7   8      25635.05      24424.85       524.88 o                         
  -1   7   8      12473.23      12955.60       375.50 o                         
   0   7   8      36410.92      34055.04       788.34 o                         
   1   7   8      11876.42      12516.26       351.51 o                         
   2   7   8      25389.83      24905.85       644.33 o                         
   3   7   8       4705.70       4519.53       223.06 o                         
   4   7   8        965.00       1040.69       107.59 o                         
   5   7   8       8417.17       8452.80       293.72 o                         
   6   7   8      16030.15      16247.51       464.51 o                         
   7   7   8       6890.82       6773.81       283.69 o                         
   8   7   8       9802.96      10860.56       437.86 o                         
   9   7   8        791.87       1181.29       147.05 o                         
  10   7   8      13787.97      13402.53       677.96 o                         
  11   7   8       2370.65       2819.37       317.87 o                         
  12   7   8       9472.98       9740.72       611.61 o                         
  13   7   8        995.80       1184.40       223.57 o                         
 -13   8   8       2137.77       2240.87       376.84 o                         
 -12   8   8       1325.13       1655.49       315.70 o                         
 -11   8   8       1765.47       1844.22       327.42 o                         
 -10   8   8        747.98       1064.54       249.69 o                         
  -9   8   8       6435.49       6170.36       440.51 o                         
  -8   8   8       7234.60       7694.82       492.22 o                         
  -7   8   8        703.40       1182.18       166.00 o                         
  -6   8   8       1552.74       1687.94       195.61 o                         
  -5   8   8      25861.69      25248.11       770.54 o                         
  -4   8   8       6431.82       6109.68       313.12 o                         
  -3   8   8       1306.07       1467.26       128.75 o                         
  -2   8   8       9743.84       9912.68       301.50 o                         
  -1   8   8      19796.84      19800.17       526.36 o                         
   0   8   8       6515.84       6028.01       286.37 o                         
   1   8   8      19908.22      20438.39       520.65 o                         
   2   8   8       9724.56       9584.02       337.34 o                         
   3   8   8       1092.93       1291.26       122.87 o                         
   4   8   8       6693.67       6404.34       257.68 o                         
   5   8   8      26182.12      25790.08       652.85 o                         
   6   8   8       1571.56       1663.54       150.70 o                         
   7   8   8        600.66        969.63       117.81 o                         
   8   8   8       7371.35       7424.43       351.39 o                         
   9   8   8       6230.45       6166.84       360.30 o                         
  10   8   8        792.81        983.18       166.03 o                         
  11   8   8       1633.45       2281.81       274.74 o                         
  12   8   8       1290.53       1358.23       263.18 o                         
  13   8   8       2171.29       2143.35       354.18 o                         
 -12   9   8        524.54       1127.33       248.67 o                         
 -11   9   8       1610.84       1787.71       322.94 o                         
 -10   9   8       5324.08       4244.47       474.42 o                         
  -9   9   8        709.35        924.96       186.28 o                         
  -8   9   8       9278.53      10134.85       565.32 o                         
  -7   9   8       1131.91       1209.17       170.22 o                         
  -6   9   8       6477.65       6576.64       364.94 o                         
  -5   9   8       5046.49       5054.69       320.30 o                         
  -4   9   8       9309.68       8463.68       371.42 o                         
  -3   9   8       6137.61       6399.35       303.11 o                         
  -2   9   8      35382.98      33857.35       928.72 o                         
  -1   9   8        259.01        678.67       108.87 o                         
   0   9   8      14297.78      13050.26       447.88 o                         
   1   9   8        171.98        457.42        74.74 o                         
   2   9   8      35345.12      34788.30       880.69 o                         
   3   9   8       6364.88       6769.87       280.07 o                         
   4   9   8       8751.37       8746.78       313.83 o                         
   5   9   8       4641.82       4883.57       258.01 o                         
   6   9   8       6543.62       7064.76       300.25 o                         
   7   9   8        919.11       1205.40       167.47 o                         
   8   9   8       9020.05       9245.50       441.70 o                         
   9   9   8        755.48       1023.80       181.86 o                         
  10   9   8       4964.19       5683.40       538.70 o                         
  11   9   8       1553.83       1590.04       291.02 o                         
  12   9   8        669.81        825.98       223.74 o                         
 -12  10   8        180.94        571.40       204.07 o                         
 -11  10   8       2571.63       2540.30       378.72 o                         
 -10  10   8       2310.77       2112.09       346.55 o                         
  -9  10   8       3010.29       2906.27       325.29 o                         
  -8  10   8      12338.57      12224.25       671.80 o                         
  -7  10   8       2209.95       2192.78       232.49 o                         
  -6  10   8       4734.40       4853.08       397.23 o                         
  -5  10   8       4980.24       5477.99       415.39 o                         
  -4  10   8       1970.04       2063.57       246.36 o                         
  -3  10   8        631.00        778.91       151.43 o                         
  -2  10   8       3997.20       3658.21       310.34 o                         
  -1  10   8       1537.26       1482.35       162.10 o                         
   0  10   8         48.12         88.69        56.57 o                         
   1  10   8       1618.05       1775.01       172.19 o                         
   2  10   8       4358.38       4244.62       277.73 o                         
   3  10   8        792.67        906.70       132.05 o                         
   4  10   8       1880.62       2141.37       204.36 o                         
   5  10   8       4842.17       5224.05       326.72 o                         
   6  10   8       4597.47       5292.44       331.99 o                         
   7  10   8       1979.59       1987.12       228.34 o                         
   8  10   8      12222.82      11995.75       570.35 o                         
   9  10   8       3050.71       2738.42       307.50 o                         
  10  10   8       2212.81       2449.31       348.54 o                         
  11  10   8       2612.36       3095.03       414.61 o                         
  12  10   8         97.10        142.22       260.38 o                         
 -11  11   8        527.27        385.04       209.44 o                         
 -10  11   8        375.32        581.55       229.61 o                         
  -9  11   8        908.66       1004.93       243.82 o                         
  -8  11   8        220.41        432.10       166.78 o                         
  -7  11   8        725.10        965.63       233.03 o                         
  -6  11   8      10436.89      10510.92       579.88 o                         
  -5  11   8        907.98       1232.73       199.51 o                         
  -4  11   8      14249.44      14215.52       624.21 o                         
  -3  11   8       7558.97       7494.89       449.76 o                         
  -2  11   8       3679.21       3617.37       319.75 o                         
  -1  11   8      15574.21      15031.23       610.41 o                         
   0  11   8        379.03        607.70       139.95 o                         
   1  11   8      14715.53      14422.09       554.08 o                         
   2  11   8       3334.56       3660.96       298.46 o                         
   3  11   8       7320.13       7536.71       416.80 o                         
   4  11   8      13247.38      13152.47       484.05 o                         
   5  11   8        963.89        993.94       145.22 o                         
   6  11   8      10589.06      10952.20       449.73 o                         
   7  11   8        694.76        929.35       155.47 o                         
   8  11   8        145.10        310.84       121.94 o                         
   9  11   8        883.56        864.49       179.14 o                         
  10  11   8        359.89        489.12       225.05 o                         
  11  11   8        605.24        749.24       265.45 o                         
 -10  12   8        768.49        590.67       258.99 o                         
  -9  12   8       2883.50       3107.44       455.54 o                         
  -8  12   8       1406.25       1834.98       301.53 o                         
  -7  12   8       1378.87       1266.11       258.28 o                         
  -6  12   8        111.52        267.73       122.69 o                         
  -5  12   8       1931.81       2182.93       278.33 o                         
  -4  12   8        857.49       1142.34       198.68 o                         
  -3  12   8       5091.13       5293.00       419.25 o                         
  -2  12   8       2141.99       2040.49       249.40 o                         
  -1  12   8       1654.67       1562.65       251.36 o                         
   0  12   8       4902.20       4190.50       364.23 o                         
   1  12   8       1623.22       1624.94       221.09 o                         
   2  12   8       2173.60       2066.68       227.86 o                         
   3  12   8       5290.90       5923.19       405.79 o                         
   4  12   8        794.87       1028.41       162.57 o                         
   5  12   8       1900.43       2027.99       232.37 o                         
   6  12   8        151.33        371.22       100.49 o                         
   7  12   8       1258.52       1514.55       262.57 o                         
   8  12   8       1500.75       1898.61       292.21 o                         
   9  12   8       2734.98       3170.29       389.07 o                         
  10  12   8        915.71        714.97       340.07 o                         
  -9  13   8       2264.55       2675.40       383.95 o                         
  -8  13   8       2660.34       2437.24       359.26 o                         
  -7  13   8        972.97        774.02       207.46 o                         
  -6  13   8       3756.75       3936.34       386.05 o                         
  -5  13   8       3371.74       3517.91       359.35 o                         
  -4  13   8       1412.09       1673.29       244.84 o                         
  -3  13   8       7860.46       7519.37       467.68 o                         
  -2  13   8       8901.09       8948.09       620.96 o                         
  -1  13   8      12160.37      10811.38       638.95 o                         
   0  13   8        288.62        272.78       110.36 o                         
   1  13   8      12319.33      12180.06       696.80 o                         
   2  13   8       9044.45       8931.12       461.96 o                         
   3  13   8       7884.49       7461.58       474.87 o                         
   4  13   8       1347.16       1275.41       187.14 o                         
   5  13   8       3236.03       3188.67       304.11 o                         
   6  13   8       3808.49       4106.09       346.52 o                         
   7  13   8       1052.85       1098.66       218.47 o                         
   8  13   8       2649.48       2684.19       362.66 o                         
   9  13   8       2190.40       2118.45       383.10 o                         
  -8  14   8       3181.95       2925.07       467.24 o                         
  -7  14   8         94.57        259.12       139.09 o                         
  -6  14   8       4232.26       4769.75       431.51 o                         
  -5  14   8       4336.04       4597.46       415.50 o                         
  -4  14   8       1079.90       1842.13       294.02 o                         
  -3  14   8       1207.96       1228.02       248.45 o                         
  -2  14   8        192.31        354.80       148.96 o                         
  -1  14   8       3741.40       3737.37       370.52 o                         
   0  14   8         32.23        648.80       152.53 o                         
   1  14   8       3679.85       3151.48       334.40 o                         
   2  14   8        186.66        239.60       101.51 o                         
   3  14   8       1195.18       1376.23       203.18 o                         
   4  14   8       1030.58       1279.14       188.01 o                         
   5  14   8       4455.29       4674.09       376.72 o                         
   6  14   8       4119.08       4439.04       477.61 o                         
   7  14   8         62.71        288.68       183.28 o                         
   8  14   8       3196.58       3128.68       486.54 o                         
  -6  15   8        824.29        704.75       228.25 o                         
  -5  15   8       9745.81       9919.62       700.04 o                         
  -4  15   8       2560.77       2589.01       360.52 o                         
  -3  15   8       2012.44       2144.62       328.05 o                         
  -2  15   8       1657.99       1708.36       287.59 o                         
  -1  15   8        411.52        557.89       151.44 o                         
   0  15   8         17.07         50.57        94.99 o                         
   1  15   8        366.66        282.61       117.66 o                         
   2  15   8       1655.15       1624.95       240.43 o                         
   3  15   8       2104.16       2274.49       265.07 o                         
   4  15   8       2592.62       2719.74       293.51 o                         
   5  15   8      10066.66       9906.27       700.79 o                         
   6  15   8        766.81        599.62       214.44 o                         
  -4  16   8       1110.79       1177.60       252.70 o                         
  -3  16   8       4553.30       4401.18       488.28 o                         
  -2  16   8       1089.25       1202.41       217.69 o                         
  -1  16   8       1307.70       1002.19       199.02 o                         
   0  16   8       5578.24       5352.59       479.03 o                         
   1  16   8       1334.80       1408.46       238.49 o                         
   2  16   8       1090.72       1247.30       217.50 o                         
   3  16   8       4369.14       4311.39       419.18 o                         
   4  16   8       1084.96       1007.37       184.72 o                         
   1   0   9       4992.36       4668.68       140.66 o                         
   2   0   9      23611.65      21736.50       435.71 o                         
   3   0   9      12196.02      12838.73       346.40 o                         
   4   0   9      65337.04      67196.63      1537.57 o                         
   5   0   9      59157.77      59552.41      1295.75 o                         
   6   0   9        336.62        602.31        74.45 o                         
   7   0   9      57871.34      56850.43      1298.11 o                         
   8   0   9         46.86        220.64        60.02 o                         
   9   0   9      24033.40      24057.74       780.13 o                         
  10   0   9       1766.61       1709.24       220.14 o                         
  11   0   9       1219.65       1829.31       233.39 o                         
  12   0   9          6.48         41.34       106.87 o                         
  13   0   9        491.08        522.69       150.67 o                         
  14   0   9        130.37         79.54       132.78 o                         
 -14   1   9       1634.78       1515.19       296.35 o                         
 -13   1   9       1226.43       1531.58       296.47 o                         
 -12   1   9       2115.86       2411.15       300.63 o                         
 -11   1   9       1576.01       1853.31       257.81 o                         
 -10   1   9       1001.68       1153.23       197.41 o                         
  -9   1   9       1562.29       1764.49       231.81 o                         
  -8   1   9       5951.87       6336.81       263.91 o                         
  -7   1   9       8887.96       8484.93       270.64 o                         
  -6   1   9       4402.40       4133.04       173.60 o                         
  -5   1   9       2174.07       2522.73       130.10 o                         
  -4   1   9       5141.63       5556.84       175.15 o                         
  -3   1   9      55926.66      58194.89      1237.21 o                         
  -2   1   9      92532.39      92755.91      1886.24 o                         
  -1   1   9      34968.33      34799.52       818.63 o                         
   0   1   9      40867.52      38839.22       771.64 o                         
   1   1   9      35885.40      35956.59       720.44 o                         
   2   1   9      91960.26      92890.97      1767.42 o                         
   3   1   9      53880.77      56699.76      1126.37 o                         
   4   1   9       5171.99       5802.24       200.83 o                         
   5   1   9       1931.54       2170.50       129.68 o                         
   6   1   9       4911.95       4880.92       203.62 o                         
   7   1   9       9323.75       9223.42       304.69 o                         
   8   1   9       5613.04       5398.28       306.43 o                         
   9   1   9       1659.17       1837.94       194.02 o                         
  10   1   9       1012.48       1225.48       171.90 o                         
  11   1   9       1776.90       2088.44       222.19 o                         
  12   1   9       2123.25       1993.94       253.46 o                         
  13   1   9       1300.14       1639.79       250.90 o                         
  14   1   9       1737.15       1657.22       267.55 o                         
 -14   2   9       2295.25       2563.25       375.36 o                         
 -13   2   9       4473.54       3745.17       536.32 o                         
 -12   2   9        785.94        530.51       177.77 o                         
 -11   2   9       9989.16       9672.57       544.77 o                         
 -10   2   9      17142.74      16616.65       697.34 o                         
  -9   2   9      20044.02      19752.33       753.79 o                         
  -8   2   9      26786.07      26926.29       707.52 o                         
  -7   2   9      33050.59      32417.30       734.95 o                         
  -6   2   9       6143.54       6424.14       220.12 o                         
  -5   2   9      23599.36      23835.52       596.58 o                         
  -4   2   9      19032.22      19228.26       486.37 o                         
  -3   2   9       4386.08       4476.94       167.58 o                         
  -2   2   9      24365.75      24957.28       575.51 o                         
  -1   2   9       4339.00       4308.96       167.27 o                         
   0   2   9      91123.35      91103.91      1723.19 o                         
   1   2   9       4864.56       5067.12       132.32 o                         
   2   2   9      25313.96      25048.92       505.94 o                         
   3   2   9       3116.06       3167.97       121.51 o                         
   4   2   9      19088.82      19491.28       459.57 o                         
   5   2   9      23232.48      23929.86       527.08 o                         
   6   2   9       6520.31       6650.29       243.03 o                         
   7   2   9      33780.98      33713.24       793.10 o                         
   8   2   9      27791.20      27372.27       692.09 o                         
   9   2   9      19753.92      19129.44       615.81 o                         
  10   2   9      16389.53      15996.97       565.67 o                         
  11   2   9       9782.10       9417.10       514.55 o                         
  12   2   9        727.67        952.49       179.63 o                         
  13   2   9       4480.07       4036.86       414.57 o                         
  14   2   9       2247.83       2401.05       323.71 o                         
 -14   3   9       5669.74       4852.99       533.34 o                         
 -13   3   9       3936.24       3767.95       452.44 o                         
 -12   3   9       1622.20       1541.21       288.70 o                         
 -11   3   9      10376.86       8834.44       759.51 o                         
 -10   3   9       1093.14       1131.14       193.90 o                         
  -9   3   9       1811.00       2084.42       252.97 o                         
  -8   3   9       1393.83       1520.85       167.05 o                         
  -7   3   9      34804.05      34112.20       840.96 o                         
  -6   3   9       3230.21       3345.69       181.73 o                         
  -5   3   9      12017.45      12173.55       358.33 o                         
  -4   3   9      12308.21      11890.70       318.99 o                         
  -3   3   9      28440.69      27549.53       715.91 o                         
  -2   3   9      12201.11      11382.20       350.01 o                         
  -1   3   9      18167.55      16447.48       414.97 o                         
   0   3   9        636.92        544.18        55.71 o                         
   1   3   9      18998.39      17122.46       392.19 o                         
   2   3   9      12109.58      11369.03       287.67 o                         
   3   3   9      29770.38      28914.83       594.22 o                         
   4   3   9      12073.04      11653.26       318.04 o                         
   5   3   9      12200.39      12659.93       331.49 o                         
   6   3   9       3274.80       3664.22       168.45 o                         
   7   3   9      33471.02      32717.66       779.64 o                         
   8   3   9       1345.28       1516.28       143.69 o                         
   9   3   9       1832.01       1943.24       200.22 o                         
  10   3   9       1165.92       1140.81       161.96 o                         
  11   3   9      10150.09      10098.01       540.88 o                         
  12   3   9       1668.31       1847.31       247.36 o                         
  13   3   9       3967.46       3908.26       407.72 o                         
  14   3   9       5807.93       5194.01       487.08 o                         
 -14   4   9       5724.33       5375.33       569.22 o                         
 -13   4   9       2684.68       2703.37       388.72 o                         
 -12   4   9       1088.22       1196.54       253.17 o                         
 -11   4   9       5360.80       4301.52       459.20 o                         
 -10   4   9       2827.12       2770.03       346.24 o                         
  -9   4   9       3736.94       3580.32       278.15 o                         
  -8   4   9       2839.93       3101.99       243.04 o                         
  -7   4   9       1959.19       1960.61       153.98 o                         
  -6   4   9      53525.90      53788.49      1214.76 o                         
  -5   4   9      15134.92      14171.51       402.25 o                         
  -4   4   9      91787.05      93499.86      1970.08 o                         
  -3   4   9      38906.59      38605.30       894.39 o                         
  -2   4   9       4874.84       4958.14       192.62 o                         
  -1   4   9      15538.07      15151.61       398.21 o                         
   0   4   9      10946.71      10786.20       279.14 o                         
   1   4   9      16734.06      16216.46       387.36 o                         
   2   4   9       4938.97       5082.61       170.70 o                         
   3   4   9      39680.79      38898.25       877.91 o                         
   4   4   9      90772.86      93570.87      1954.96 o                         
   5   4   9      15382.86      14914.82       381.00 o                         
   6   4   9      53700.59      53280.64      1132.89 o                         
   7   4   9       1910.11       2289.07       145.51 o                         
   8   4   9       2634.67       3017.44       210.93 o                         
   9   4   9       3728.98       3625.43       278.25 o                         
  10   4   9       2731.09       2642.59       268.66 o                         
  11   4   9       5353.33       4954.03       389.75 o                         
  12   4   9        973.88       1022.31       190.70 o                         
  13   4   9       2839.46       3360.74       372.01 o                         
  14   4   9       5565.26       6029.25       583.69 o                         
 -14   5   9       1726.56       1901.87       297.95 o                         
 -13   5   9       1382.66       1275.01       241.28 o                         
 -12   5   9        263.90        434.60       150.79 o                         
 -11   5   9       3611.35       3206.55       341.02 o                         
 -10   5   9       7179.50       7275.36       498.74 o                         
  -9   5   9         76.33        329.82       101.77 o                         
  -8   5   9       1514.55       1561.33       184.87 o                         
  -7   5   9       2443.73       2798.53       186.94 o                         
  -6   5   9       4371.99       4550.54       210.67 o                         
  -5   5   9       4407.56       4557.44       190.35 o                         
  -4   5   9      14165.46      14092.27       414.87 o                         
  -3   5   9       2361.67       2480.59       149.69 o                         
  -2   5   9       6173.12       6450.40       233.99 o                         
  -1   5   9      15539.06      14064.67       384.69 o                         
   0   5   9       5817.04       6520.71       201.81 o                         
   1   5   9      16118.51      15226.33       349.34 o                         
   2   5   9       6233.41       6515.97       209.34 o                         
   3   5   9       2432.89       2411.43       158.16 o                         
   4   5   9      13775.50      14148.07       408.02 o                         
   5   5   9       4304.78       4444.41       199.30 o                         
   6   5   9       4330.36       4547.06       208.75 o                         
   7   5   9       2506.03       2767.76       173.02 o                         
   8   5   9       1488.10       1915.05       177.39 o                         
   9   5   9         66.26        175.96        82.71 o                         
  10   5   9       6771.18       6853.78       480.42 o                         
  11   5   9       3370.20       3397.44       341.49 o                         
  12   5   9        271.49        493.42       145.77 o                         
  13   5   9       1237.69       1221.01       214.71 o                         
  14   5   9       1860.61       2388.42       360.27 o                         
 -13   6   9         73.98        192.20       155.50 o                         
 -12   6   9       3064.44       3210.28       366.31 o                         
 -11   6   9       4270.57       3784.01       384.27 o                         
 -10   6   9       3302.72       3141.51       336.00 o                         
  -9   6   9       3136.19       3247.00       281.07 o                         
  -8   6   9       7028.16       6882.55       377.63 o                         
  -7   6   9       1463.06       1720.69       166.08 o                         
  -6   6   9      23538.98      23979.36       661.69 o                         
  -5   6   9       2894.84       3503.02       183.04 o                         
  -4   6   9      23939.51      24068.99       628.85 o                         
  -3   6   9       4914.68       5979.47       223.58 o                         
  -2   6   9       1110.12        892.16        98.91 o                         
  -1   6   9      12468.00      12160.67       354.36 o                         
   0   6   9        509.57        776.65        75.47 o                         
   1   6   9      12890.83      12425.45       308.05 o                         
   2   6   9        986.35        804.59        95.55 o                         
   3   6   9       4606.00       5010.15       217.52 o                         
   4   6   9      24247.03      24722.92       597.65 o                         
   5   6   9       3278.72       3956.98       203.13 o                         
   6   6   9      23578.89      23053.71       587.88 o                         
   7   6   9       1518.91       1833.61       150.73 o                         
   8   6   9       7097.94       7237.95       339.48 o                         
   9   6   9       3354.07       3636.49       289.06 o                         
  10   6   9       3328.11       3482.11       337.85 o                         
  11   6   9       4251.64       4319.21       395.04 o                         
  12   6   9       2805.24       3156.36       349.44 o                         
  13   6   9         63.59        173.15       109.02 o                         
 -13   7   9       2717.34       2372.87       388.27 o                         
 -12   7   9        853.18        711.14       219.33 o                         
 -11   7   9       3456.13       2994.51       410.40 o                         
 -10   7   9       1317.30       1593.33       289.20 o                         
  -9   7   9        351.51        590.85       146.46 o                         
  -8   7   9       4099.55       4268.86       368.10 o                         
  -7   7   9       6940.05       6744.04       312.00 o                         
  -6   7   9        294.83        481.12       101.64 o                         
  -5   7   9       1643.78       2040.51       169.14 o                         
  -4   7   9         95.47        155.29        55.17 o                         
  -3   7   9      13806.11      12997.76       330.79 o                         
  -2   7   9        230.57        407.29        50.11 o                         
  -1   7   9      13019.24      11952.62       357.83 o                         
   0   7   9        271.52        217.04        44.10 o                         
   1   7   9      13796.84      12987.66       326.37 o                         
   2   7   9        209.32        345.33        72.19 o                         
   3   7   9      13928.29      13199.60       409.59 o                         
   4   7   9        136.68        193.07        54.00 o                         
   5   7   9       1810.75       2118.63       162.80 o                         
   6   7   9        303.34        675.01        95.09 o                         
   7   7   9       7172.00       7004.78       289.60 o                         
   8   7   9       4391.32       4517.14       295.73 o                         
   9   7   9        320.06        389.67        98.10 o                         
  10   7   9       1195.29       1386.26       209.91 o                         
  11   7   9       3476.00       3850.31       370.94 o                         
  12   7   9        976.10        989.42       189.50 o                         
  13   7   9       2700.48       2668.84       325.45 o                         
 -13   8   9       1649.16       1684.46       329.21 o                         
 -12   8   9       1739.53       1698.07       306.27 o                         
 -11   8   9        345.32        315.21       148.57 o                         
 -10   8   9      30458.71      31629.48      1824.30 o                         
  -9   8   9        357.03        366.30       125.31 o                         
  -8   8   9      38079.44      37357.02      1233.98 o                         
  -7   8   9       4470.12       4562.21       310.00 o                         
  -6   8   9        147.54        360.51       104.10 o                         
  -5   8   9       6296.66       6018.50       363.43 o                         
  -4   8   9       5613.02       5969.63       306.56 o                         
  -3   8   9       3352.69       3721.61       235.21 o                         
  -2   8   9      21091.35      20029.46       503.03 o                         
  -1   8   9       7845.48       8621.37       290.64 o                         
   0   8   9      64239.00      64332.87      1433.68 o                         
   1   8   9       7849.54       8313.76       278.30 o                         
   2   8   9      21217.21      20795.84       581.35 o                         
   3   8   9       3579.23       4022.54       231.20 o                         
   4   8   9       5513.02       5824.75       250.18 o                         
   5   8   9       6367.68       6360.31       275.93 o                         
   6   8   9        149.58        314.71        65.93 o                         
   7   8   9       4102.24       4310.52       284.82 o                         
   8   8   9      38492.96      38919.51      1089.75 o                         
   9   8   9        347.82        305.56        94.94 o                         
  10   8   9      31182.01      30989.50      1084.04 o                         
  11   8   9        382.06        472.76       132.92 o                         
  12   8   9       1820.11       2132.36       317.91 o                         
  13   8   9       1628.30       1875.75       349.21 o                         
 -12   9   9       1616.26       1375.65       293.88 o                         
 -11   9   9       1609.99       1901.78       319.84 o                         
 -10   9   9       4100.64       3668.43       436.33 o                         
  -9   9   9       1046.28        918.83       179.43 o                         
  -8   9   9        404.31       1048.96       193.76 o                         
  -7   9   9       5882.34       6016.15       370.56 o                         
  -6   9   9       8552.75       8538.43       417.72 o                         
  -5   9   9       1734.22       1928.25       201.02 o                         
  -4   9   9       4322.25       4190.45       272.54 o                         
  -3   9   9      35040.24      35293.79       966.64 o                         
  -2   9   9       2851.73       3461.44       257.91 o                         
  -1   9   9      14041.58      14008.40       482.35 o                         
   0   9   9      10426.50       9746.01       346.06 o                         
   1   9   9      14030.20      14023.56       410.78 o                         
   2   9   9       2708.23       3235.16       209.63 o                         
   3   9   9      35532.75      36111.79       847.22 o                         
   4   9   9       4278.68       4327.48       236.44 o                         
   5   9   9       1770.68       1917.12       162.72 o                         
   6   9   9       8823.38       9359.00       352.94 o                         
   7   9   9       6061.28       6211.63       327.56 o                         
   8   9   9        464.31       1068.23       187.62 o                         
   9   9   9        867.87        737.92       152.52 o                         
  10   9   9       4123.64       4336.04       462.58 o                         
  11   9   9       1543.46       1667.06       295.02 o                         
  12   9   9       1604.57       1699.11       309.36 o                         
 -11  10   9       1433.28       1696.43       310.55 o                         
 -10  10   9       1073.78        866.55       224.96 o                         
  -9  10   9       2591.71       2737.75       318.55 o                         
  -8  10   9       2013.55       2432.64       292.27 o                         
  -7  10   9       6987.29       7240.15       472.49 o                         
  -6  10   9       6959.03       7001.08       458.30 o                         
  -5  10   9        608.47        971.77       177.13 o                         
  -4  10   9      16428.20      16110.02       656.94 o                         
  -3  10   9        176.56        363.85       118.26 o                         
  -2  10   9       7317.24       6461.21       387.40 o                         
  -1  10   9       7044.52       6157.40       323.35 o                         
   0  10   9        166.88        222.19        63.67 o                         
   1  10   9       7110.24       6533.05       314.35 o                         
   2  10   9       6993.12       6855.51       378.02 o                         
   3  10   9        212.55        446.94       101.32 o                         
   4  10   9      15502.94      15103.89       544.70 o                         
   5  10   9        609.19       1055.99       145.33 o                         
   6  10   9       6855.66       7714.33       369.60 o                         
   7  10   9       7269.90       7783.55       451.73 o                         
   8  10   9       2102.71       2246.37       268.86 o                         
   9  10   9       2868.59       3035.98       314.76 o                         
  10  10   9       1105.08       1184.05       242.09 o                         
  11  10   9       1439.59       1635.62       290.97 o                         
 -11  11   9         22.21        146.70       185.29 o                         
 -10  11   9        131.34        339.87       185.24 o                         
  -9  11   9        195.81        329.73       146.57 o                         
  -8  11   9        747.32        667.61       194.52 o                         
  -7  11   9        196.11        393.75       168.95 o                         
  -6  11   9        351.10        706.36       165.95 o                         
  -5  11   9       2183.42       2456.74       283.21 o                         
  -4  11   9       1554.69       1899.07       245.07 o                         
  -3  11   9       4105.89       4155.98       357.94 o                         
  -2  11   9       4199.03       3880.77       332.62 o                         
  -1  11   9       2267.11       2181.44       238.85 o                         
   0  11   9      10898.06      10154.83       489.18 o                         
   1  11   9       2447.48       2413.70       235.91 o                         
   2  11   9       3994.61       3877.97       309.63 o                         
   3  11   9       3964.45       4343.51       296.60 o                         
   4  11   9       1435.41       1686.57       181.78 o                         
   5  11   9       2183.97       2198.79       217.89 o                         
   6  11   9        374.95        712.34       121.68 o                         
   7  11   9        233.70        331.22       123.75 o                         
   8  11   9        651.44        862.14       175.35 o                         
   9  11   9        191.05        238.04       116.56 o                         
  10  11   9        115.45        219.09       128.67 o                         
  11  11   9         27.13         72.44       146.18 o                         
 -10  12   9        863.52        598.45       242.05 o                         
  -9  12   9       1881.67       1965.04       313.75 o                         
  -8  12   9       3131.04       2873.83       381.43 o                         
  -7  12   9       1285.24       1470.31       276.74 o                         
  -6  12   9       4263.99       4198.46       391.46 o                         
  -5  12   9       1583.29       1716.35       243.26 o                         
  -4  12   9      13795.48      13111.37       611.05 o                         
  -3  12   9       5811.11       5467.54       421.47 o                         
  -2  12   9       3373.38       3664.68       391.03 o                         
  -1  12   9       6529.07       7270.09       531.09 o                         
   0  12   9         10.36         69.51        77.11 o                         
   1  12   9       6515.65       6768.68       469.72 o                         
   2  12   9       3173.86       3383.14       299.26 o                         
   3  12   9       6135.68       5665.12       394.78 o                         
   4  12   9      13886.90      13473.61       559.30 o                         
   5  12   9       1727.69       1781.25       219.58 o                         
   6  12   9       3830.16       3937.67       332.21 o                         
   7  12   9       1273.37       1421.32       258.21 o                         
   8  12   9       3159.89       3458.73       400.75 o                         
   9  12   9       1808.85       2076.26       321.73 o                         
  10  12   9        906.69        813.38       246.32 o                         
  -9  13   9        740.71        568.44       171.09 o                         
  -8  13   9        520.68        405.67       164.75 o                         
  -7  13   9      11101.47      11260.71       768.34 o                         
  -6  13   9       2419.31       2465.55       305.74 o                         
  -5  13   9       1247.81       1552.10       239.72 o                         
  -4  13   9       4241.44       4374.82       393.03 o                         
  -3  13   9       5916.60       5552.93       509.72 o                         
  -2  13   9       1072.53       1432.37       257.37 o                         
  -1  13   9       8924.22       9420.91       550.61 o                         
   0  13   9        381.28        198.80        98.63 o                         
   1  13   9       9133.15       9518.92       529.90 o                         
   2  13   9       1064.18       1664.70       217.40 o                         
   3  13   9       5953.81       6465.43       435.46 o                         
   4  13   9       4539.47       4466.25       360.97 o                         
   5  13   9       1158.93       1409.50       193.28 o                         
   6  13   9       2380.24       2883.02       315.34 o                         
   7  13   9      11320.18      11682.02       730.06 o                         
   8  13   9        599.74        691.29       199.03 o                         
   9  13   9        687.52        423.05       282.22 o                         
  -8  14   9        170.30        472.28       180.60 o                         
  -7  14   9        545.60        696.86       181.11 o                         
  -6  14   9       6799.01       6670.72       516.19 o                         
  -5  14   9       4437.13       4879.61       486.15 o                         
  -4  14   9       3426.80       3337.56       396.96 o                         
  -3  14   9       9593.82       9332.90       663.29 o                         
  -2  14   9       3891.43       4102.28       445.25 o                         
  -1  14   9       3264.12       3286.30       338.73 o                         
   0  14   9      20343.96      19487.18       810.06 o                         
   1  14   9       3118.38       2976.06       319.79 o                         
   2  14   9       3779.16       4016.37       384.36 o                         
   3  14   9       9475.48       9158.63       529.84 o                         
   4  14   9       3301.00       3479.48       319.28 o                         
   5  14   9       4234.02       4452.58       409.00 o                         
   6  14   9       6919.98       6461.89       573.66 o                         
   7  14   9        525.03        399.24       164.00 o                         
   8  14   9        178.04        252.31       175.44 o                         
  -6  15   9        251.99        136.60       150.58 o                         
  -5  15   9       1320.81       1571.22       270.44 o                         
  -4  15   9         78.08        -26.25       108.72 o                         
  -3  15   9       2297.26       2142.27       319.76 o                         
  -2  15   9        127.49        295.88       163.54 o                         
  -1  15   9       3450.67       2947.58       336.05 o                         
   0  15   9       1210.83       1158.58       209.81 o                         
   1  15   9       3454.89       3417.78       364.25 o                         
   2  15   9        191.80        198.31       108.95 o                         
   3  15   9       2101.24       1921.72       242.46 o                         
   4  15   9         75.13         54.47        87.03 o                         
   5  15   9       1360.13       1417.79       227.27 o                         
   6  15   9        178.48        294.58       140.08 o                         
  -4  16   9        812.35       1032.45       329.76 o                         
  -3  16   9        511.08        720.62       202.00 o                         
  -2  16   9        291.56        332.99       135.18 o                         
  -1  16   9       2673.56       3215.72       369.26 o                         
   0  16   9         45.82        445.09       145.96 o                         
   1  16   9       2616.29       3153.85       359.00 o                         
   2  16   9        270.26        264.78       127.76 o                         
   3  16   9        522.98        660.35       168.76 o                         
   4  16   9        818.62       1007.12       269.51 o                         
   0   0  10       9938.87      11156.60       383.25 o                         
   1   0  10        529.50        645.79        54.78 o                         
   2   0  10       1818.63       2460.29       142.93 o                         
   3   0  10       1335.21       1643.72        94.36 o                         
   4   0  10       2910.21       3710.80       151.63 o                         
   5   0  10       8732.45       9687.49       281.80 o                         
   6   0  10          6.60        235.36        56.29 o                         
   7   0  10       3911.70       4271.96       242.02 o                         
   8   0  10       3603.16       4192.94       240.82 o                         
   9   0  10       1523.50       1758.20       203.39 o                         
  10   0  10      16426.45      16111.41       619.31 o                         
  11   0  10       5030.75       5784.87       472.12 o                         
  12   0  10       7421.67       7403.36       550.77 o                         
  13   0  10       5357.08       5025.36       464.43 o                         
  14   0  10         47.79        157.19       136.21 o                         
 -14   1  10        178.47        -66.97       121.79 o                         
 -13   1  10       3281.86       3726.16       451.23 o                         
 -12   1  10       3041.26       3119.19       357.77 o                         
 -11   1  10       6265.52       6399.13       492.78 o                         
 -10   1  10       3663.18       3435.89       335.86 o                         
  -9   1  10      10432.56      11254.28       534.90 o                         
  -8   1  10       4674.20       4909.07       238.31 o                         
  -7   1  10       5477.04       5404.04       210.55 o                         
  -6   1  10       6999.28       6708.20       227.86 o                         
  -5   1  10      24922.10      25244.48       579.29 o                         
  -4   1  10       4817.15       5144.56       179.83 o                         
  -3   1  10      12509.76      12204.86       361.27 o                         
  -2   1  10       2574.05       2231.71       137.39 o                         
  -1   1  10      47312.88      45466.00      1052.15 o                         
   0   1  10      18545.93      18942.61       416.49 o                         
   1   1  10      45630.60      44496.55       827.40 o                         
   2   1  10       2806.56       2430.30       111.51 o                         
   3   1  10      14450.03      14187.11       350.53 o                         
   4   1  10       4279.01       4486.43       184.78 o                         
   5   1  10      25083.97      24461.94       585.64 o                         
   6   1  10       6935.01       6761.68       241.31 o                         
   7   1  10       5804.40       5866.60       239.94 o                         
   8   1  10       4700.68       5207.69       299.38 o                         
   9   1  10      10625.39      11476.14       440.35 o                         
  10   1  10       3559.49       3919.62       292.02 o                         
  11   1  10       6316.66       6334.90       439.80 o                         
  12   1  10       3088.60       3089.02       345.47 o                         
  13   1  10       3280.49       3314.83       372.10 o                         
  14   1  10        198.07        340.46       150.55 o                         
 -14   2  10        403.71        335.45       159.01 o                         
 -13   2  10       1861.06       1553.05       290.85 o                         
 -12   2  10        331.48        359.41       169.51 o                         
 -11   2  10       2405.39       2056.76       303.50 o                         
 -10   2  10       4730.48       4286.51       377.41 o                         
  -9   2  10      11887.77      12079.00       546.20 o                         
  -8   2  10       9702.22       9258.05       337.63 o                         
  -7   2  10       1681.95       2603.06       139.22 o                         
  -6   2  10      14139.10      14263.31       381.13 o                         
  -5   2  10      53706.07      53826.36      1191.78 o                         
  -4   2  10       3745.11       3709.03       229.85 o                         
  -3   2  10      16974.11      17003.30       434.31 o                         
  -2   2  10       6230.55       5817.54       219.80 o                         
  -1   2  10      49782.97      49106.66      1134.95 o                         
   0   2  10       6117.38       6330.64       182.71 o                         
   1   2  10      46724.24      46185.34       861.27 o                         
   2   2  10       6161.03       6438.01       175.44 o                         
   3   2  10      17091.34      17660.14       389.27 o                         
   4   2  10       3087.94       3147.84       138.16 o                         
   5   2  10      52971.88      53254.04      1040.77 o                         
   6   2  10      13728.99      13445.79       383.74 o                         
   7   2  10       1789.03       2898.68       178.38 o                         
   8   2  10       9282.26       9030.63       323.32 o                         
   9   2  10      12358.16      12374.49       464.82 o                         
  10   2  10       4487.97       4371.42       348.96 o                         
  11   2  10       2503.66       2702.28       285.52 o                         
  12   2  10        245.80        172.95       111.05 o                         
  13   2  10       1953.20       1875.88       278.89 o                         
  14   2  10        400.53        412.46       147.19 o                         
 -14   3  10       2370.11       1984.50       337.60 o                         
 -13   3  10       3011.17       3105.78       414.54 o                         
 -12   3  10       4002.80       3775.40       433.54 o                         
 -11   3  10       1588.16       1756.12       295.50 o                         
 -10   3  10       5889.18       5390.24       488.53 o                         
  -9   3  10        869.85        756.76       148.74 o                         
  -8   3  10      13405.29      13697.26       434.04 o                         
  -7   3  10       4712.30       4918.82       200.87 o                         
  -6   3  10      11520.15      11305.62       355.69 o                         
  -5   3  10      26949.62      26067.71       645.54 o                         
  -4   3  10       9717.13       9094.47       263.86 o                         
  -3   3  10      38106.58      37639.30       935.36 o                         
  -2   3  10      88662.90      87439.88      1961.77 o                         
  -1   3  10      15970.33      15291.05       396.74 o                         
   0   3  10      29151.10      29346.68       621.12 o                         
   1   3  10      16775.61      16096.16       378.69 o                         
   2   3  10      91336.44      89540.58      1717.81 o                         
   3   3  10      38710.86      38949.18       771.05 o                         
   4   3  10       9218.11       8500.52       256.01 o                         
   5   3  10      26344.25      26057.32       574.39 o                         
   6   3  10      12426.41      12716.13       345.54 o                         
   7   3  10       4553.45       4396.52       224.68 o                         
   8   3  10      13714.27      13822.68       429.50 o                         
   9   3  10        716.58        769.25       131.97 o                         
  10   3  10       5738.89       5731.48       405.79 o                         
  11   3  10       1430.73       1586.44       222.94 o                         
  12   3  10       3973.52       3943.45       357.92 o                         
  13   3  10       2880.50       2938.89       348.75 o                         
  14   3  10       2381.35       2355.18       321.90 o                         
 -14   4  10        258.37        435.42       178.18 o                         
 -13   4  10       2685.79       2760.37       393.59 o                         
 -12   4  10       1059.57        760.36       208.51 o                         
 -11   4  10       3608.37       3686.72       418.16 o                         
 -10   4  10        658.20        908.36       206.62 o                         
  -9   4  10      16284.08      14477.26       591.38 o                         
  -8   4  10       2148.65       2511.22       243.20 o                         
  -7   4  10       6225.49       6472.11       264.79 o                         
  -6   4  10       6645.09       7510.24       316.31 o                         
  -5   4  10       6120.86       5816.48       224.36 o                         
  -4   4  10       3656.00       3579.69       189.70 o                         
  -3   4  10       9996.14       9822.39       318.04 o                         
  -2   4  10      14327.04      14789.96       409.26 o                         
  -1   4  10      24373.24      24317.85       584.78 o                         
   0   4  10       6378.52       6601.21       200.95 o                         
   1   4  10      24680.89      24071.67       537.85 o                         
   2   4  10      13583.18      13765.26       346.80 o                         
   3   4  10      10488.00      10991.51       300.71 o                         
   4   4  10       3665.21       3523.47       173.80 o                         
   5   4  10       6422.85       6104.43       215.90 o                         
   6   4  10       6324.69       7698.10       256.64 o                         
   7   4  10       6223.62       6166.05       237.77 o                         
   8   4  10       2057.84       2753.11       199.37 o                         
   9   4  10      15764.62      15485.49       593.74 o                         
  10   4  10        592.81        795.43       163.37 o                         
  11   4  10       3734.78       3988.73       346.34 o                         
  12   4  10       1061.81       1025.38       182.32 o                         
  13   4  10       2647.80       2574.47       329.70 o                         
  14   4  10        220.40        293.48       138.79 o                         
 -14   5  10       3929.42       3399.33       401.27 o                         
 -13   5  10       5103.01       4359.96       433.53 o                         
 -12   5  10       1053.42        884.72       201.73 o                         
 -11   5  10        291.76        499.21       157.17 o                         
 -10   5  10        660.45       1300.64       248.26 o                         
  -9   5  10       4094.98       4036.03       306.20 o                         
  -8   5  10        468.56        803.99       141.49 o                         
  -7   5  10       1665.95       1789.09       166.80 o                         
  -6   5  10       9561.34       9154.08       303.79 o                         
  -5   5  10       2859.27       2921.92       195.80 o                         
  -4   5  10      29740.29      28469.89       669.67 o                         
  -3   5  10       8000.67       7356.09       243.64 o                         
  -2   5  10      33987.54      33554.09       794.84 o                         
  -1   5  10      19143.03      18904.00       488.43 o                         
   0   5  10       8331.12       7154.35       218.93 o                         
   1   5  10      18746.64      18587.18       411.66 o                         
   2   5  10      33508.16      33516.45       726.58 o                         
   3   5  10       8132.97       7930.78       270.11 o                         
   4   5  10      29706.32      28919.21       711.12 o                         
   5   5  10       3109.18       3273.66       188.34 o                         
   6   5  10       9925.22       9684.59       313.57 o                         
   7   5  10       1628.38       1776.54       142.94 o                         
   8   5  10        586.17        898.21       121.25 o                         
   9   5  10       4419.57       4277.85       356.98 o                         
  10   5  10        647.57       1129.12       195.54 o                         
  11   5  10        240.80        368.88       124.68 o                         
  12   5  10       1222.86       1431.72       230.48 o                         
  13   5  10       4960.17       4782.59       493.80 o                         
  14   5  10       4102.77       4213.81       590.49 o                         
 -13   6  10        255.57        123.94       130.07 o                         
 -12   6  10       2482.07       2181.31       347.23 o                         
 -11   6  10        626.39        587.43       152.21 o                         
 -10   6  10        975.05       1011.72       200.14 o                         
  -9   6  10      12943.07      12450.26       518.63 o                         
  -8   6  10       6138.80       5824.36       346.46 o                         
  -7   6  10       8364.67       8510.56       352.69 o                         
  -6   6  10      12964.30      12216.57       413.80 o                         
  -5   6  10        215.07        534.50        89.18 o                         
  -4   6  10       7208.98       7206.01       279.76 o                         
  -3   6  10      22316.14      21585.40       531.02 o                         
  -2   6  10      10316.20       9439.33       312.18 o                         
  -1   6  10       8278.38       8508.05       278.97 o                         
   0   6  10      17571.41      16091.73       404.07 o                         
   1   6  10       8834.20       9456.78       254.57 o                         
   2   6  10       9806.74       8994.21       272.87 o                         
   3   6  10      23526.07      23965.22       619.45 o                         
   4   6  10       7182.89       7338.28       274.51 o                         
   5   6  10        150.35        523.39        80.20 o                         
   6   6  10      12770.20      12049.10       372.76 o                         
   7   6  10       8719.80       8697.30       308.77 o                         
   8   6  10       5945.41       5546.84       309.59 o                         
   9   6  10      12571.27      12899.89       597.19 o                         
  10   6  10        949.79        957.56       172.01 o                         
  11   6  10        679.56       1058.33       188.24 o                         
  12   6  10       2659.28       2475.08       302.39 o                         
  13   6  10        265.92        229.82       142.07 o                         
 -13   7  10       1411.20       1208.25       273.81 o                         
 -12   7  10       2396.27       2184.81       344.62 o                         
 -11   7  10        327.43        627.90       192.70 o                         
 -10   7  10       4206.97       4417.88       481.59 o                         
  -9   7  10       2694.28       2902.48       309.62 o                         
  -8   7  10      17479.38      16223.09       747.40 o                         
  -7   7  10       1400.65       1524.55       163.76 o                         
  -6   7  10      15778.75      15936.82       503.19 o                         
  -5   7  10       1509.43       1575.58       152.19 o                         
  -4   7  10      12849.70      12192.65       388.55 o                         
  -3   7  10       3445.43       3491.06       175.74 o                         
  -2   7  10      55979.52      54924.20      1061.79 o                         
  -1   7  10       2577.21       2793.20       163.96 o                         
   0   7  10      28673.06      27450.22       628.31 o                         
   1   7  10       2391.20       2471.57       122.48 o                         
   2   7  10      55976.98      56815.75      1284.88 o                         
   3   7  10       3533.51       3651.93       221.92 o                         
   4   7  10      12156.32      11287.42       350.38 o                         
   5   7  10       1564.32       1612.73       142.51 o                         
   6   7  10      15104.98      15437.55       451.96 o                         
   7   7  10       1196.67       1381.44       138.67 o                         
   8   7  10      17819.45      17845.77       621.20 o                         
   9   7  10       2720.60       3391.13       278.81 o                         
  10   7  10       4162.85       4213.16       376.77 o                         
  11   7  10        307.84        451.83       132.03 o                         
  12   7  10       2443.57       2599.94       311.89 o                         
  13   7  10       1200.08       1476.47       238.48 o                         
 -13   8  10       4413.78       4514.03       700.39 o                         
 -12   8  10        552.79        612.93       181.92 o                         
 -11   8  10        232.43        254.43       136.20 o                         
 -10   8  10       1455.73       1893.48       316.07 o                         
  -9   8  10       1532.69       1695.29       240.69 o                         
  -8   8  10       3775.56       4050.65       437.56 o                         
  -7   8  10       8086.77       7852.32       394.79 o                         
  -6   8  10       4081.92       4181.77       301.85 o                         
  -5   8  10      38837.42      39001.45      1077.12 o                         
  -4   8  10        219.41        786.48       123.52 o                         
  -3   8  10      12053.95      11847.69       396.67 o                         
  -2   8  10        144.25        265.18        52.99 o                         
  -1   8  10      14926.94      13850.01       409.25 o                         
   0   8  10         12.13         46.44        43.56 o                         
   1   8  10      15427.12      14760.73       413.38 o                         
   2   8  10        138.28        271.27        68.56 o                         
   3   8  10      11691.79      11907.54       397.80 o                         
   4   8  10        187.14        714.18        98.97 o                         
   5   8  10      39311.00      39790.72       922.15 o                         
   6   8  10       4253.95       4145.19       246.55 o                         
   7   8  10       8504.05       8208.09       362.78 o                         
   8   8  10       3741.24       4179.73       314.93 o                         
   9   8  10       1478.49       1873.83       210.99 o                         
  10   8  10       1411.18       1855.11       243.73 o                         
  11   8  10        177.98        220.22       113.21 o                         
  12   8  10        565.64        548.54       176.79 o                         
  13   8  10       4414.47       4929.14       774.65 o                         
 -12   9  10       6154.73       6205.71       627.02 o                         
 -11   9  10         13.91        336.61       142.46 o                         
 -10   9  10       5412.22       5724.33       555.29 o                         
  -9   9  10        378.20        878.29       186.84 o                         
  -8   9  10      13693.98      13903.97       651.07 o                         
  -7   9  10         54.56        264.31        94.87 o                         
  -6   9  10      15875.28      15299.04       569.87 o                         
  -5   9  10        193.21        327.74        92.70 o                         
  -4   9  10        627.99        862.86       129.33 o                         
  -3   9  10       3919.78       3945.87       325.22 o                         
  -2   9  10       9438.42       9399.24       387.35 o                         
  -1   9  10      18208.62      18329.05       587.49 o                         
   0   9  10       4359.09       4100.71       226.56 o                         
   1   9  10      17461.28      18170.39       546.86 o                         
   2   9  10       9140.65       9318.72       350.64 o                         
   3   9  10       3913.89       3959.88       241.93 o                         
   4   9  10        888.56       1102.62       123.90 o                         
   5   9  10        245.91        339.64        76.18 o                         
   6   9  10      15647.26      15405.00       474.26 o                         
   7   9  10         43.34        178.70        74.86 o                         
   8   9  10      13289.92      13495.44       604.50 o                         
   9   9  10        409.79        537.09       140.40 o                         
  10   9  10       5277.38       5623.01       533.53 o                         
  11   9  10          8.72         42.00       118.72 o                         
  12   9  10       6567.98       6967.96       656.96 o                         
 -11  10  10       4333.02       4547.85       508.10 o                         
 -10  10  10       1229.74       1463.41       290.37 o                         
  -9  10  10       2821.93       2983.58       385.08 o                         
  -8  10  10          4.75         56.13       109.01 o                         
  -7  10  10       5198.69       4993.53       412.59 o                         
  -6  10  10        965.92        981.23       183.79 o                         
  -5  10  10       2847.06       3324.77       319.52 o                         
  -4  10  10       1377.34       1469.37       208.42 o                         
  -3  10  10       1180.00       1352.05       198.58 o                         
  -2  10  10        847.14       1188.85       154.97 o                         
  -1  10  10       3984.90       3840.82       270.50 o                         
   0  10  10         26.52        953.94       134.92 o                         
   1  10  10       4183.23       4207.71       256.13 o                         
   2  10  10        791.92       1044.12       129.34 o                         
   3  10  10       1118.56       1339.50       156.50 o                         
   4  10  10       1599.66       1581.00       172.10 o                         
   5  10  10       3437.94       3824.39       276.01 o                         
   6  10  10       1032.74       1279.98       154.59 o                         
   7  10  10       5122.76       4530.38       380.39 o                         
   8  10  10          8.37         41.87        84.55 o                         
   9  10  10       2916.94       3157.90       328.96 o                         
  10  10  10       1414.99       1513.26       282.69 o                         
  11  10  10       4391.92       4210.63       477.77 o                         
 -11  11  10       1113.85       1239.85       327.43 o                         
 -10  11  10        940.73       1194.80       323.15 o                         
  -9  11  10       4970.58       4574.66       548.99 o                         
  -8  11  10       2591.49       2760.03       375.86 o                         
  -7  11  10       1178.84       1415.69       268.64 o                         
  -6  11  10       5545.05       5370.51       425.16 o                         
  -5  11  10       3376.77       3336.23       328.03 o                         
  -4  11  10      12736.08      12224.92       580.99 o                         
  -3  11  10       5054.60       4672.56       375.00 o                         
  -2  11  10        793.94        868.85       161.71 o                         
  -1  11  10       4547.85       4553.75       416.80 o                         
   0  11  10       8745.99       8406.60       463.26 o                         
   1  11  10       4852.51       4582.62       373.23 o                         
   2  11  10        837.56        830.73       130.38 o                         
   3  11  10       5396.29       5612.09       331.10 o                         
   4  11  10      12664.91      12431.58       466.37 o                         
   5  11  10       3142.54       3294.64       263.98 o                         
   6  11  10       5934.88       6425.98       414.15 o                         
   7  11  10       1229.97       1230.61       206.34 o                         
   8  11  10       2617.05       2596.03       305.27 o                         
   9  11  10       4774.52       4771.44       421.48 o                         
  10  11  10        948.02        868.85       222.93 o                         
  11  11  10       1056.81       1053.50       248.62 o                         
 -10  12  10        884.45        820.27       289.42 o                         
  -9  12  10       2370.56       2234.28       323.50 o                         
  -8  12  10       1527.59       1543.41       273.59 o                         
  -7  12  10       3883.38       3713.37       435.79 o                         
  -6  12  10       6882.05       6072.26       474.72 o                         
  -5  12  10       5283.98       5002.85       418.66 o                         
  -4  12  10       4708.89       5422.28       434.25 o                         
  -3  12  10        204.75        180.73        86.63 o                         
  -2  12  10       1093.02       1231.19       226.75 o                         
  -1  12  10      11633.39      11199.86       610.26 o                         
   0  12  10        753.23       1125.59       187.53 o                         
   1  12  10      11219.69      10971.09       672.03 o                         
   2  12  10       1081.59       1305.71       188.63 o                         
   3  12  10        292.51        396.67       111.49 o                         
   4  12  10       4857.93       5408.47       391.05 o                         
   5  12  10       5598.88       5529.97       393.45 o                         
   6  12  10       6799.99       7112.53       478.10 o                         
   7  12  10       3840.09       3557.82       403.51 o                         
   8  12  10       1576.52       1798.32       291.01 o                         
   9  12  10       2347.71       2218.55       323.09 o                         
  10  12  10        861.12        832.74       269.95 o                         
  -9  13  10        354.45         94.98       147.66 o                         
  -8  13  10       2037.84       1797.50       289.73 o                         
  -7  13  10       1444.56       1782.02       295.35 o                         
  -6  13  10       3130.27       3726.51       376.08 o                         
  -5  13  10       2447.41       2812.14       314.99 o                         
  -4  13  10       4154.18       3934.77       425.51 o                         
  -3  13  10       3492.16       3292.97       390.21 o                         
  -2  13  10      13966.23      12053.96       671.65 o                         
  -1  13  10        628.74        576.00       138.78 o                         
   0  13  10        412.24        350.27       116.89 o                         
   1  13  10        623.68        756.50       153.63 o                         
   2  13  10      14345.54      12885.20       558.91 o                         
   3  13  10       3302.07       3612.17       318.65 o                         
   4  13  10       4004.62       4333.39       353.64 o                         
   5  13  10       2516.22       3052.62       323.37 o                         
   6  13  10       3155.08       3015.93       377.93 o                         
   7  13  10       1365.44       1860.02       290.42 o                         
   8  13  10       2174.68       2429.96       338.06 o                         
   9  13  10        379.54        366.56       155.11 o                         
  -7  14  10       1162.78        893.41       212.60 o                         
  -6  14  10         95.99        185.00       132.17 o                         
  -5  14  10       4240.69       4120.19       451.38 o                         
  -4  14  10       1665.52       1884.82       296.92 o                         
  -3  14  10       3337.13       3656.91       422.08 o                         
  -2  14  10        950.40        831.65       196.93 o                         
  -1  14  10       1010.13       1357.92       216.22 o                         
   0  14  10       2854.44       3760.74       371.92 o                         
   1  14  10        946.67        850.21       167.35 o                         
   2  14  10        910.73        923.15       184.25 o                         
   3  14  10       3300.22       3254.71       309.37 o                         
   4  14  10       1739.26       1800.24       226.61 o                         
   5  14  10       4427.13       4903.05       432.85 o                         
   6  14  10         87.65        126.22       118.75 o                         
   7  14  10       1125.23       1095.20       235.18 o                         
  -6  15  10        633.28        944.83       271.86 o                         
  -5  15  10       2391.67       2576.85       354.66 o                         
  -4  15  10       2160.83       2491.19       348.30 o                         
  -3  15  10       2877.32       3448.96       416.47 o                         
  -2  15  10       3864.73       4066.06       400.36 o                         
  -1  15  10       1126.58       1162.79       211.19 o                         
   0  15  10       1131.94       1469.00       234.79 o                         
   1  15  10       1114.37       1064.32       210.63 o                         
   2  15  10       4161.48       4375.36       415.28 o                         
   3  15  10       2738.06       2956.70       302.96 o                         
   4  15  10       2315.02       2557.29       318.40 o                         
   5  15  10       2223.57       2541.15       314.80 o                         
   6  15  10        688.97        558.07       172.19 o                         
  -3  16  10        490.30        537.33       183.19 o                         
  -2  16  10        876.98       1324.33       235.38 o                         
  -1  16  10        383.30        470.33       152.99 o                         
   0  16  10        422.30        483.77       160.57 o                         
   1  16  10        439.60        456.47       145.11 o                         
   2  16  10        786.72       1212.53       217.94 o                         
   3  16  10        568.21        692.65       206.47 o                         
   1   0  11       7239.25       7016.10       209.90 o                         
   2   0  11      96377.52      96445.28      1973.83 o                         
   3   0  11      17402.99      17001.10       400.93 o                         
   4   0  11      15892.23      15482.41       402.33 o                         
   5   0  11       7786.11       7796.48       245.19 o                         
   6   0  11      11108.78      12138.95       345.33 o                         
   7   0  11       1960.44       2285.67       160.04 o                         
   8   0  11      23949.94      23464.81       718.86 o                         
   9   0  11       1744.91       2447.43       273.71 o                         
  10   0  11         43.78        -70.46        82.46 o                         
  11   0  11      18033.78      17978.07       769.19 o                         
  12   0  11       2053.35       2164.19       293.38 o                         
  13   0  11        589.02        480.41       158.11 o                         
  14   0  11        149.41        291.42       150.65 o                         
 -14   1  11       3584.64       3568.70       446.89 o                         
 -13   1  11       3728.05       3500.26       433.87 o                         
 -12   1  11       5115.17       4965.52       504.24 o                         
 -11   1  11       3081.14       3312.97       346.56 o                         
 -10   1  11       8587.66       8882.26       500.79 o                         
  -9   1  11      12317.70      11787.15       555.07 o                         
  -8   1  11       7894.64       7963.30       310.05 o                         
  -7   1  11      10015.63      10248.80       310.03 o                         
  -6   1  11       2148.54       2426.44       134.82 o                         
  -5   1  11      35520.33      36886.34       799.99 o                         
  -4   1  11      10651.43      10507.90       268.82 o                         
  -3   1  11       2205.84       2125.50       126.90 o                         
  -2   1  11         29.43        265.18        52.52 o                         
  -1   1  11       9124.85       8629.08       230.08 o                         
   0   1  11      13072.12      12352.59       300.68 o                         
   1   1  11       9261.76       8985.04       237.52 o                         
   2   1  11         35.76        314.22        39.98 o                         
   3   1  11       1783.80       1983.81       116.27 o                         
   4   1  11      11202.95      11117.50       331.84 o                         
   5   1  11      34824.44      34853.96       828.55 o                         
   6   1  11       2229.22       2674.05       159.17 o                         
   7   1  11       9771.87       9500.90       312.84 o                         
   8   1  11       7325.39       7358.00       289.12 o                         
   9   1  11      12797.87      12529.00       462.43 o                         
  10   1  11       8564.13       8333.38       455.71 o                         
  11   1  11       3114.65       3096.24       339.44 o                         
  12   1  11       5545.42       5003.58       450.81 o                         
  13   1  11       3843.00       3876.46       403.29 o                         
  14   1  11       3519.25       3348.47       426.86 o                         
 -14   2  11       2135.26       1960.73       333.19 o                         
 -13   2  11       1308.09       1274.20       259.09 o                         
 -12   2  11       2178.45       2033.78       331.61 o                         
 -11   2  11        377.44        458.58       163.32 o                         
 -10   2  11        391.67        684.02       155.65 o                         
  -9   2  11       3969.43       4022.76       350.94 o                         
  -8   2  11       2500.01       2548.21       172.81 o                         
  -7   2  11      19733.82      19321.14       493.64 o                         
  -6   2  11      38740.82      37993.58       834.37 o                         
  -5   2  11      29690.99      30703.27       741.87 o                         
  -4   2  11      45107.47      45698.05      1025.07 o                         
  -3   2  11       9829.01       9385.90       280.49 o                         
  -2   2  11      21440.81      21511.28       575.94 o                         
  -1   2  11       3124.56       3096.15       144.43 o                         
   0   2  11      80887.08      85031.94      1627.31 o                         
   1   2  11       3110.18       3075.08       107.47 o                         
   2   2  11      22033.54      22626.26       472.11 o                         
   3   2  11      10970.39      10739.33       295.01 o                         
   4   2  11      44053.60      44369.42       873.28 o                         
   5   2  11      29880.01      30971.65       655.57 o                         
   6   2  11      38723.40      38605.52       865.24 o                         
   7   2  11      19983.30      20090.21       534.22 o                         
   8   2  11       2379.85       2940.13       187.32 o                         
   9   2  11       4345.11       4485.59       334.46 o                         
  10   2  11        256.55        480.48       129.01 o                         
  11   2  11        440.18        512.71       145.44 o                         
  12   2  11       2100.76       2262.07       298.94 o                         
  13   2  11       1260.27       1567.85       254.85 o                         
  14   2  11       1988.11       2143.06       304.26 o                         
 -14   3  11        247.24         73.94       159.30 o                         
 -13   3  11       2590.03       2339.31       360.17 o                         
 -12   3  11        174.56        385.70       179.69 o                         
 -11   3  11       1280.29       1512.52       265.19 o                         
 -10   3  11        785.30        963.87       213.39 o                         
  -9   3  11        990.45       1379.38       242.00 o                         
  -8   3  11       4319.63       4495.99       226.13 o                         
  -7   3  11       9195.14       9445.24       296.73 o                         
  -6   3  11       7659.58       7775.14       285.33 o                         
  -5   3  11        623.14        643.23        79.88 o                         
  -4   3  11       9630.64       9599.15       373.93 o                         
  -3   3  11      53695.56      54562.62      1300.80 o                         
  -2   3  11      10148.29       9784.45       324.48 o                         
  -1   3  11      23913.90      22798.98       552.41 o                         
   0   3  11      12508.14      11408.13       293.05 o                         
   1   3  11      22849.08      21735.84       477.82 o                         
   2   3  11      10767.03      10570.59       266.22 o                         
   3   3  11      53903.14      54054.88      1034.00 o                         
   4   3  11       9840.57      10052.07       289.80 o                         
   5   3  11        497.97        486.30        64.19 o                         
   6   3  11       7815.45       8256.87       262.36 o                         
   7   3  11       8248.51       8418.56       302.64 o                         
   8   3  11       4290.58       4786.84       243.15 o                         
   9   3  11       1114.75       1420.24       196.88 o                         
  10   3  11        790.09       1089.36       184.34 o                         
  11   3  11       1315.80       1653.78       232.42 o                         
  12   3  11        224.73        252.74       123.85 o                         
  13   3  11       2645.17       2851.85       344.00 o                         
  14   3  11        241.21        199.17       142.23 o                         
 -14   4  11        311.66        231.61       162.50 o                         
 -13   4  11       1134.68       1098.42       242.43 o                         
 -12   4  11       2253.47       2519.95       357.66 o                         
 -11   4  11        645.54        553.58       205.33 o                         
 -10   4  11      13049.75      13219.44       718.20 o                         
  -9   4  11       6530.11       6526.92       387.34 o                         
  -8   4  11      23883.00      22869.88       793.41 o                         
  -7   4  11       5565.35       5465.68       293.61 o                         
  -6   4  11       7083.41       6728.75       260.03 o                         
  -5   4  11       6814.10       6785.43       286.14 o                         
  -4   4  11       3676.04       4209.28       201.19 o                         
  -3   4  11       3751.73       3651.27       194.98 o                         
  -2   4  11      14806.41      14744.14       413.08 o                         
  -1   4  11       2651.39       2576.88       147.88 o                         
   0   4  11       4397.79       4044.74       151.60 o                         
   1   4  11       2429.69       2291.51       123.02 o                         
   2   4  11      14873.44      14960.54       374.66 o                         
   3   4  11       3648.25       3667.68       156.69 o                         
   4   4  11       3334.37       3942.24       182.08 o                         
   5   4  11       6436.21       6460.76       225.30 o                         
   6   4  11       7295.54       6857.34       244.95 o                         
   7   4  11       6411.54       6462.79       246.86 o                         
   8   4  11      24060.42      23754.39       690.06 o                         
   9   4  11       6487.81       6322.86       416.82 o                         
  10   4  11      13376.64      12866.86       559.86 o                         
  11   4  11        553.11        721.78       150.35 o                         
  12   4  11       2423.60       2971.90       354.75 o                         
  13   4  11       1106.30       1190.85       228.48 o                         
  14   4  11        265.21        231.76       149.22 o                         
 -14   5  11       1663.25       1586.40       273.88 o                         
 -13   5  11        534.73        364.38       152.21 o                         
 -12   5  11       1461.22       1396.99       241.49 o                         
 -11   5  11       2612.99       2574.13       319.56 o                         
 -10   5  11        114.54        393.16       143.68 o                         
  -9   5  11       9453.08       9023.98       461.68 o                         
  -8   5  11       1067.76       1438.27       193.42 o                         
  -7   5  11       2953.70       2983.21       216.18 o                         
  -6   5  11       1330.99       1541.64       150.18 o                         
  -5   5  11      10396.28      10229.16       351.38 o                         
  -4   5  11       2987.78       3059.92       183.12 o                         
  -3   5  11       1962.45       1710.86       141.85 o                         
  -2   5  11      15502.96      15649.12       440.49 o                         
  -1   5  11     119082.55     119605.11      2642.58 o                         
   0   5  11      15682.78      15045.34       379.17 o                         
   1   5  11     117172.95     117963.07      2413.55 o                         
   2   5  11      15484.00      15565.50       396.72 o                         
   3   5  11       2276.21       2054.47       135.16 o                         
   4   5  11       2810.28       2825.80       179.77 o                         
   5   5  11      11400.00      11195.33       337.94 o                         
   6   5  11       1347.41       1789.45       143.75 o                         
   7   5  11       2887.50       3164.32       188.89 o                         
   8   5  11       1020.14       1403.02       167.84 o                         
   9   5  11       9454.67      10102.67       512.40 o                         
  10   5  11         77.55        322.22       113.57 o                         
  11   5  11       2925.94       2672.35       305.30 o                         
  12   5  11       1645.95       1429.91       264.67 o                         
  13   5  11        478.93        402.49       160.09 o                         
  14   5  11       1718.56       1618.49       286.61 o                         
 -13   6  11        526.96        608.84       197.58 o                         
 -12   6  11      10338.20       9386.12       712.90 o                         
 -11   6  11       6542.97       5801.41       476.80 o                         
 -10   6  11       8506.93       7634.75       511.49 o                         
  -9   6  11         28.54        156.50        79.56 o                         
  -8   6  11      18690.04      18470.56       644.56 o                         
  -7   6  11       6233.84       6584.22       302.64 o                         
  -6   6  11      22049.99      20910.69       603.35 o                         
  -5   6  11       7142.26       7270.91       296.37 o                         
  -4   6  11       3640.88       3867.82       198.70 o                         
  -3   6  11       2607.37       2875.90       164.89 o                         
  -2   6  11      13608.64      13698.80       408.16 o                         
  -1   6  11       8918.47       8426.25       281.70 o                         
   0   6  11       2723.21       2724.78       138.66 o                         
   1   6  11       8983.33       8341.11       235.32 o                         
   2   6  11      13304.17      13404.15       365.64 o                         
   3   6  11       2226.76       2367.27       168.01 o                         
   4   6  11       3479.74       3650.94       208.12 o                         
   5   6  11       7461.46       7657.81       271.80 o                         
   6   6  11      22023.68      21914.28       570.22 o                         
   7   6  11       6776.23       6939.17       277.74 o                         
   8   6  11      18562.45      18785.70       636.16 o                         
   9   6  11         17.18        156.29        87.89 o                         
  10   6  11       8517.90       8917.91       532.47 o                         
  11   6  11       6434.08       6249.29       482.25 o                         
  12   6  11      10219.81      10413.96       698.39 o                         
  13   6  11        480.25        289.72       139.79 o                         
 -13   7  11       2043.80       1902.02       342.76 o                         
 -12   7  11       1394.33       1309.71       261.50 o                         
 -11   7  11        419.68        489.14       181.78 o                         
 -10   7  11        114.63         90.96       116.09 o                         
  -9   7  11        744.25        746.08       166.93 o                         
  -8   7  11       2460.24       2922.50       302.17 o                         
  -7   7  11       6169.02       6030.16       354.55 o                         
  -6   7  11       4991.84       5329.74       266.12 o                         
  -5   7  11      25683.02      24766.51       675.66 o                         
  -4   7  11       8355.68       8373.47       308.23 o                         
  -3   7  11      42054.20      41874.57       920.71 o                         
  -2   7  11        989.84       1022.52       114.31 o                         
  -1   7  11      17471.21      16753.03       467.18 o                         
   0   7  11       1624.33       1641.99       118.75 o                         
   1   7  11      17709.56      17335.54       414.15 o                         
   2   7  11        764.41        887.65       107.98 o                         
   3   7  11      41633.62      41428.71       989.64 o                         
   4   7  11       8047.14       8260.45       307.80 o                         
   5   7  11      24185.77      24235.23       616.59 o                         
   6   7  11       5180.71       5632.92       261.05 o                         
   7   7  11       6100.69       6255.56       299.48 o                         
   8   7  11       2644.94       2806.88       251.32 o                         
   9   7  11        724.21        738.29       133.08 o                         
  10   7  11        100.77        144.38        96.55 o                         
  11   7  11        450.34        713.17       161.71 o                         
  12   7  11       1524.48       1388.22       229.86 o                         
  13   7  11       1969.13       2107.44       341.15 o                         
 -12   8  11        897.84        772.21       225.79 o                         
 -11   8  11        668.67        734.58       184.72 o                         
 -10   8  11        147.14        444.22       163.88 o                         
  -9   8  11       2513.28       2530.46       291.66 o                         
  -8   8  11        318.98        457.51       132.12 o                         
  -7   8  11       3939.74       3856.59       299.82 o                         
  -6   8  11      13014.31      13095.39       501.24 o                         
  -5   8  11         35.25        515.08       109.88 o                         
  -4   8  11      35914.58      34079.90       951.48 o                         
  -3   8  11       3011.66       3251.51       207.43 o                         
  -2   8  11       4083.23       3870.88       215.77 o                         
  -1   8  11       5534.81       5193.57       221.95 o                         
   0   8  11       6388.90       6031.51       257.25 o                         
   1   8  11       5525.46       5026.91       217.81 o                         
   2   8  11       3733.62       3582.59       219.92 o                         
   3   8  11       2834.36       3280.07       221.05 o                         
   4   8  11      35776.49      35514.83       886.66 o                         
   5   8  11         21.97        418.53        83.89 o                         
   6   8  11      12530.27      12667.66       408.58 o                         
   7   8  11       4202.03       4336.96       313.64 o                         
   8   8  11        276.00        411.47       100.88 o                         
   9   8  11       2459.20       2578.94       245.03 o                         
  10   8  11        188.57        350.66       114.45 o                         
  11   8  11        598.97        547.22       148.34 o                         
  12   8  11        927.14        933.94       230.47 o                         
 -12   9  11        418.98        583.78       190.24 o                         
 -11   9  11       3399.48       3459.78       429.47 o                         
 -10   9  11        754.00        881.19       220.30 o                         
  -9   9  11         73.39        168.41        91.86 o                         
  -8   9  11       1001.25        946.21       191.43 o                         
  -7   9  11       9413.29       9694.49       462.09 o                         
  -6   9  11        199.63        283.51        92.97 o                         
  -5   9  11      13803.68      13622.55       513.04 o                         
  -4   9  11       3442.30       3312.25       239.12 o                         
  -3   9  11       5861.83       6019.08       352.83 o                         
  -2   9  11       9374.68       9081.57       385.29 o                         
  -1   9  11       1853.14       1950.32       185.80 o                         
   0   9  11      12002.70      11184.74       382.46 o                         
   1   9  11       2097.30       2191.40       187.00 o                         
   2   9  11       9278.39       8652.33       338.17 o                         
   3   9  11       6283.09       6634.82       312.69 o                         
   4   9  11       3729.44       3894.60       238.54 o                         
   5   9  11      13754.29      13417.57       427.91 o                         
   6   9  11        133.72        147.45        66.74 o                         
   7   9  11       9468.45       9173.51       416.36 o                         
   8   9  11        927.39        927.30       145.55 o                         
   9   9  11         90.19        125.33        88.77 o                         
  10   9  11        632.91        796.89       184.80 o                         
  11   9  11       3319.37       3358.54       422.01 o                         
  12   9  11        412.99        673.38       228.64 o                         
 -11  10  11       4178.53       4851.74       661.67 o                         
 -10  10  11       2546.81       2373.91       453.88 o                         
  -9  10  11       4196.33       4154.18       459.00 o                         
  -8  10  11       3825.45       3935.36       444.59 o                         
  -7  10  11       1024.02       1335.69       214.57 o                         
  -6  10  11       2873.19       3107.21       314.88 o                         
  -5  10  11       2442.49       2522.32       286.51 o                         
  -4  10  11       2772.59       2877.48       293.44 o                         
  -3  10  11       1217.64       1531.45       209.15 o                         
  -2  10  11      19561.04      19074.86       696.67 o                         
  -1  10  11        408.59        681.13       114.92 o                         
   0  10  11      31461.53      30683.90       895.34 o                         
   1  10  11        433.26        786.17       123.40 o                         
   2  10  11      19811.45      19762.46       600.19 o                         
   3  10  11       1325.96       1669.23       155.77 o                         
   4  10  11       3101.99       3570.57       264.00 o                         
   5  10  11       2443.82       2723.36       230.05 o                         
   6  10  11       3035.78       3238.49       281.92 o                         
   7  10  11       1092.20       1352.43       214.13 o                         
   8  10  11       3809.60       3748.33       353.72 o                         
   9  10  11       4082.43       3854.99       363.38 o                         
  10  10  11       2500.59       2394.66       349.45 o                         
  11  10  11       4071.49       5108.15       539.96 o                         
 -10  11  11        533.40        759.82       259.53 o                         
  -9  11  11       8548.24       9044.88       683.88 o                         
  -8  11  11        881.99       1109.84       249.23 o                         
  -7  11  11       1016.65        949.76       207.63 o                         
  -6  11  11       1256.60       1094.74       199.92 o                         
  -5  11  11       5865.58       5283.12       421.45 o                         
  -4  11  11       5505.30       5952.12       440.54 o                         
  -3  11  11        390.53        446.89       130.86 o                         
  -2  11  11       5256.02       5230.83       456.96 o                         
  -1  11  11       4076.77       3786.25       376.24 o                         
   0  11  11        473.84        975.06       171.52 o                         
   1  11  11       4121.14       4020.13       342.08 o                         
   2  11  11       5234.37       4876.74       352.21 o                         
   3  11  11        344.02        440.87       102.16 o                         
   4  11  11       5521.32       6102.87       366.96 o                         
   5  11  11       5969.66       5326.62       369.86 o                         
   6  11  11       1252.40       1161.35       169.88 o                         
   7  11  11       1085.16       1232.15       204.38 o                         
   8  11  11        871.15        878.02       172.59 o                         
   9  11  11       8668.88       8766.98       569.10 o                         
  10  11  11        549.30        680.43       181.43 o                         
 -10  12  11        998.71        968.44       550.68 o                         
  -9  12  11        778.83        654.58       227.04 o                         
  -8  12  11       1444.10       1429.31       260.78 o                         
  -7  12  11       4467.70       4524.04       483.19 o                         
  -6  12  11        864.90        900.93       179.56 o                         
  -5  12  11       4781.77       4370.63       390.33 o                         
  -4  12  11       4237.30       4398.59       381.22 o                         
  -3  12  11       4021.66       4078.58       417.86 o                         
  -2  12  11      13074.54      13515.37       697.30 o                         
  -1  12  11       2010.18       2104.88       256.04 o                         
   0  12  11       8565.91       8936.93       498.17 o                         
   1  12  11       1837.15       2349.02       273.36 o                         
   2  12  11      13357.71      13555.86       559.86 o                         
   3  12  11       3875.75       3932.69       332.06 o                         
   4  12  11       4027.31       4060.34       333.73 o                         
   5  12  11       4675.40       4397.57       382.70 o                         
   6  12  11        652.34        958.32       171.63 o                         
   7  12  11       4269.12       4567.17       467.59 o                         
   8  12  11       1508.02       1765.16       282.19 o                         
   9  12  11        851.12        879.28       214.30 o                         
  10  12  11       1051.20       1419.62       407.68 o                         
  -8  13  11       1727.22       1447.10       258.62 o                         
  -7  13  11       3414.17       4232.40       478.30 o                         
  -6  13  11       1420.95       1651.01       243.78 o                         
  -5  13  11       1629.63       1645.19       266.97 o                         
  -4  13  11        762.01        914.15       210.40 o                         
  -3  13  11       3471.14       3039.52       366.88 o                         
  -2  13  11       2108.32       2537.39       330.53 o                         
  -1  13  11       1908.77       1626.89       231.78 o                         
   0  13  11       1844.62       1756.04       245.76 o                         
   1  13  11       1979.45       2041.86       262.83 o                         
   2  13  11       2154.86       2100.34       264.24 o                         
   3  13  11       3678.72       3280.51       305.46 o                         
   4  13  11        634.65        588.81       139.69 o                         
   5  13  11       1646.54       1678.84       235.63 o                         
   6  13  11       1369.16       1831.08       290.00 o                         
   7  13  11       3513.09       3799.14       422.32 o                         
   8  13  11       1830.98       1861.87       292.71 o                         
  -7  14  11        598.31        519.95       201.39 o                         
  -6  14  11        598.09        772.38       192.75 o                         
  -5  14  11       1491.77       1409.33       258.98 o                         
  -4  14  11       1123.65       1095.67       232.41 o                         
  -3  14  11       1910.02       1478.30       272.38 o                         
  -2  14  11        356.37        365.21       146.45 o                         
  -1  14  11       4974.97       5498.33       454.52 o                         
   0  14  11       2630.93       2969.09       322.49 o                         
   1  14  11       5238.02       5978.51       474.46 o                         
   2  14  11        389.58        481.21       129.57 o                         
   3  14  11       1991.26       2184.28       250.39 o                         
   4  14  11       1032.00       1347.60       222.25 o                         
   5  14  11       1545.03       1713.74       250.45 o                         
   6  14  11        641.47        832.38       207.56 o                         
   7  14  11        650.10        588.48       178.82 o                         
  -5  15  11       3537.43       3764.80       436.37 o                         
  -4  15  11       1186.29       1239.40       236.41 o                         
  -3  15  11       3727.42       4370.38       469.11 o                         
  -2  15  11       2085.16       1987.66       280.09 o                         
  -1  15  11       1387.15       1236.97       214.44 o                         
   0  15  11        385.55        726.59       173.11 o                         
   1  15  11       1355.95       1556.86       240.80 o                         
   2  15  11       2074.41       2153.53       284.80 o                         
   3  15  11       3553.69       4147.68       448.14 o                         
   4  15  11       1255.79       1454.50       236.10 o                         
   5  15  11       3434.27       4273.81       422.11 o                         
  -3  16  11        788.21        916.81       186.91 o                         
  -2  16  11       3427.15       3384.52       381.33 o                         
  -1  16  11       2330.10       2156.69       296.25 o                         
   0  16  11         47.82        285.68       126.72 o                         
   1  16  11       2373.39       2429.03       306.53 o                         
   2  16  11       3393.42       3437.99       423.71 o                         
   3  16  11        779.70        800.17       212.29 o                         
   0   0  12         17.72        147.01        55.36 o                         
   1   0  12      49936.46      48723.78      1041.03 o                         
   2   0  12      14935.42      15804.87       373.53 o                         
   3   0  12      85703.12      86244.37      1673.85 o                         
   4   0  12      17768.56      18567.77       449.89 o                         
   5   0  12       2897.04       3643.89       169.07 o                         
   6   0  12      19753.02      19066.41       486.15 o                         
   7   0  12      38068.12      38663.96       943.02 o                         
   8   0  12      11001.69      11465.12       405.46 o                         
   9   0  12       1747.32       2157.55       227.23 o                         
  10   0  12        629.42        696.33       159.73 o                         
  11   0  12       7408.47       7125.71       523.52 o                         
  12   0  12        301.90        376.97       163.51 o                         
  13   0  12       4887.50       4862.43       519.77 o                         
  14   0  12         42.23         46.90       131.12 o                         
 -14   1  12       2428.60       2585.91       383.26 o                         
 -13   1  12       3419.46       3033.38       402.69 o                         
 -12   1  12        242.18        325.99       153.88 o                         
 -11   1  12       1820.50       1937.55       299.35 o                         
 -10   1  12       8771.56       8400.59       516.84 o                         
  -9   1  12        414.06        947.26       175.29 o                         
  -8   1  12       2846.45       3277.94       196.98 o                         
  -7   1  12       2494.46       2491.86       149.94 o                         
  -6   1  12      10579.05      10077.56       304.65 o                         
  -5   1  12       1737.54       2441.31       126.48 o                         
  -4   1  12      29642.95      29642.62       613.88 o                         
  -3   1  12      32028.18      31666.80       739.66 o                         
  -2   1  12       5279.64       5088.54       208.35 o                         
  -1   1  12      91820.44      92841.72      1775.64 o                         
   0   1  12      13027.31      12288.51       306.40 o                         
   1   1  12      90390.09      90834.91      1737.25 o                         
   2   1  12       5295.19       4927.68       151.92 o                         
   3   1  12      33077.66      34096.12       730.61 o                         
   4   1  12      29976.92      29295.68       706.09 o                         
   5   1  12       1835.41       2478.88       176.72 o                         
   6   1  12      10243.31       9707.54       335.14 o                         
   7   1  12       2438.00       2797.20       181.84 o                         
   8   1  12       2616.07       2862.63       181.95 o                         
   9   1  12        401.06        766.21       141.35 o                         
  10   1  12       8524.35       7974.33       511.08 o                         
  11   1  12       1641.60       1881.80       265.02 o                         
  12   1  12        214.55        353.63       142.55 o                         
  13   1  12       3408.50       3084.77       404.36 o                         
  14   1  12       2512.03       2960.61       416.73 o                         
 -14   2  12       4058.50       3379.81       443.70 o                         
 -13   2  12        811.09        719.58       207.32 o                         
 -12   2  12       4704.12       4392.64       478.60 o                         
 -11   2  12       3099.78       2477.53       354.66 o                         
 -10   2  12       5853.32       5653.62       503.26 o                         
  -9   2  12       4325.42       3928.40       337.00 o                         
  -8   2  12      21282.30      20789.86       592.66 o                         
  -7   2  12      11411.81      11451.39       341.33 o                         
  -6   2  12      19390.56      19817.63       497.16 o                         
  -5   2  12       5664.55       5447.79       220.13 o                         
  -4   2  12      16023.09      15684.87       432.57 o                         
  -3   2  12       2092.06       2337.19       169.15 o                         
  -2   2  12      16194.13      15760.94       459.72 o                         
  -1   2  12       2881.17       2787.12       146.03 o                         
   0   2  12       2876.09       2800.37       140.20 o                         
   1   2  12       2808.62       2763.45       108.03 o                         
   2   2  12      17116.57      17354.47       384.74 o                         
   3   2  12       2111.82       2265.58       107.24 o                         
   4   2  12      15841.87      15716.53       435.42 o                         
   5   2  12       6084.53       6267.11       215.55 o                         
   6   2  12      19723.72      20269.66       520.52 o                         
   7   2  12      12233.63      12157.82       374.88 o                         
   8   2  12      21560.56      21786.50       634.24 o                         
   9   2  12       4189.83       4062.33       317.92 o                         
  10   2  12       6063.00       5958.52       412.15 o                         
  11   2  12       3037.13       3298.69       353.68 o                         
  12   2  12       4724.37       4229.51       407.75 o                         
  13   2  12        863.11        915.36       192.02 o                         
  14   2  12       3837.79       3699.54       474.11 o                         
 -14   3  12        495.81        346.46       159.68 o                         
 -13   3  12         59.53         70.24       142.26 o                         
 -12   3  12       1539.60       2023.98       323.59 o                         
 -11   3  12         25.78        156.45       127.33 o                         
 -10   3  12       3683.63       3675.10       404.59 o                         
  -9   3  12       2781.08       2849.27       339.41 o                         
  -8   3  12       1078.54       1449.50       153.01 o                         
  -7   3  12       8302.83       8386.52       280.63 o                         
  -6   3  12       6065.84       6130.82       249.11 o                         
  -5   3  12       4699.90       4333.22       191.83 o                         
  -4   3  12      14988.36      15113.81       477.71 o                         
  -3   3  12       2081.20       2197.55       167.70 o                         
  -2   3  12      12806.47      12427.26       391.42 o                         
  -1   3  12       5058.66       4862.45       175.20 o                         
   0   3  12       8586.16       8441.02       239.90 o                         
   1   3  12       5336.09       5145.73       163.32 o                         
   2   3  12      11908.15      11543.67       286.94 o                         
   3   3  12       2018.90       2197.64       112.41 o                         
   4   3  12      14658.22      14937.91       365.53 o                         
   5   3  12       4401.20       4287.85       184.70 o                         
   6   3  12       6310.85       6293.28       222.93 o                         
   7   3  12       8479.46       8707.34       309.85 o                         
   8   3  12       1100.02       1587.12       159.23 o                         
   9   3  12       2761.11       3064.39       277.73 o                         
  10   3  12       3724.29       4358.33       354.14 o                         
  11   3  12         49.17        157.68       108.14 o                         
  12   3  12       1464.75       1856.56       279.73 o                         
  13   3  12         73.62        270.70       131.37 o                         
  14   3  12        559.14        497.69       179.90 o                         
 -14   4  12       1099.31        821.26       220.08 o                         
 -13   4  12       3336.44       3605.18       436.75 o                         
 -12   4  12       3718.58       3609.16       432.99 o                         
 -11   4  12       7096.26       6914.57       589.16 o                         
 -10   4  12       8683.14       7680.60       564.75 o                         
  -9   4  12       3267.74       3289.97       299.27 o                         
  -8   4  12       1628.30       1920.31       181.02 o                         
  -7   4  12      16441.56      16283.53       537.08 o                         
  -6   4  12       8039.74       8165.43       341.37 o                         
  -5   4  12      13699.46      13143.17       438.66 o                         
  -4   4  12      20206.76      18915.55       572.16 o                         
  -3   4  12      39034.94      38172.48       903.25 o                         
  -2   4  12      24961.20      23851.00       603.70 o                         
  -1   4  12       6241.78       6067.32       219.87 o                         
   0   4  12        228.03        294.91        47.41 o                         
   1   4  12       6737.39       6481.45       222.23 o                         
   2   4  12      25848.77      24651.13       560.66 o                         
   3   4  12      38246.66      38658.48       824.49 o                         
   4   4  12      20399.28      19926.16       495.90 o                         
   5   4  12      13490.70      13458.26       379.26 o                         
   6   4  12       8506.15       8819.07       280.88 o                         
   7   4  12      15961.85      15261.55       447.81 o                         
   8   4  12       1597.51       1948.74       184.70 o                         
   9   4  12       3362.11       3414.39       301.87 o                         
  10   4  12       8838.41       8712.56       484.98 o                         
  11   4  12       7528.23       7546.10       492.56 o                         
  12   4  12       3619.52       3642.36       385.50 o                         
  13   4  12       3172.95       3164.46       369.57 o                         
  14   4  12       1093.31        971.22       309.71 o                         
 -13   5  12        664.81        753.58       186.19 o                         
 -12   5  12       2300.08       2299.56       304.78 o                         
 -11   5  12       4970.09       4636.47       470.48 o                         
 -10   5  12      20891.75      20158.26      1028.82 o                         
  -9   5  12       7860.47       7945.04       431.52 o                         
  -8   5  12       8226.75       8609.83       443.55 o                         
  -7   5  12       4042.74       3913.22       249.97 o                         
  -6   5  12       8906.83       8383.66       332.38 o                         
  -5   5  12       7369.83       7198.37       299.03 o                         
  -4   5  12      11913.47      11821.71       380.39 o                         
  -3   5  12       3599.17       3280.17       198.96 o                         
  -2   5  12      16086.83      15577.30       444.70 o                         
  -1   5  12       3130.37       3812.19       180.30 o                         
   0   5  12     120392.37     121154.33      2318.51 o                         
   1   5  12       3234.83       4005.99       180.83 o                         
   2   5  12      16291.45      15924.89       407.76 o                         
   3   5  12       3691.43       3719.29       176.58 o                         
   4   5  12      11787.19      11683.22       361.60 o                         
   5   5  12       7149.99       6988.63       249.92 o                         
   6   5  12       9190.95       8673.30       294.57 o                         
   7   5  12       4100.17       3760.61       228.10 o                         
   8   5  12       7955.75       7943.96       384.71 o                         
   9   5  12       7721.62       8231.61       481.31 o                         
  10   5  12      20816.71      21398.41       829.96 o                         
  11   5  12       5071.72       4958.85       423.22 o                         
  12   5  12       2258.45       2507.20       343.45 o                         
  13   5  12        683.20        752.41       199.72 o                         
 -13   6  12       3322.96       3166.13       440.25 o                         
 -12   6  12        636.46        912.91       222.71 o                         
 -11   6  12       9209.63       9354.66       701.91 o                         
 -10   6  12       2521.99       2476.44       298.50 o                         
  -9   6  12       5048.85       5375.75       350.55 o                         
  -8   6  12       1870.54       2475.04       240.84 o                         
  -7   6  12      25906.39      25165.73       709.96 o                         
  -6   6  12       3510.50       3902.40       250.26 o                         
  -5   6  12      10243.93       9967.89       354.77 o                         
  -4   6  12        740.43        878.95       101.51 o                         
  -3   6  12      21976.48      21015.82       579.57 o                         
  -2   6  12        400.07        663.40        92.69 o                         
  -1   6  12      14074.62      13617.20       397.02 o                         
   0   6  12       1914.61       1821.75       124.03 o                         
   1   6  12      13979.73      13279.67       367.57 o                         
   2   6  12        462.22        802.33        86.75 o                         
   3   6  12      22776.89      22002.94       585.62 o                         
   4   6  12        771.61        943.08       109.67 o                         
   5   6  12      10313.83      10428.78       334.33 o                         
   6   6  12       3191.15       3882.71       211.48 o                         
   7   6  12      25592.84      25154.85       695.71 o                         
   8   6  12       1735.47       2348.99       227.01 o                         
   9   6  12       4691.67       5003.84       397.17 o                         
  10   6  12       2352.38       2384.19       281.73 o                         
  11   6  12       9577.11       9950.37       577.12 o                         
  12   6  12        661.58        750.92       201.77 o                         
  13   6  12       3491.19       3033.86       399.89 o                         
 -13   7  12        166.05        378.86       190.73 o                         
 -12   7  12        854.74        690.61       200.58 o                         
 -11   7  12       1777.07       1834.30       308.96 o                         
 -10   7  12       3245.25       3055.14       403.29 o                         
  -9   7  12       1359.67       1674.36       231.46 o                         
  -8   7  12        213.47        291.22       111.41 o                         
  -7   7  12       1648.19       1982.58       208.45 o                         
  -6   7  12       8171.16       7758.52       377.86 o                         
  -5   7  12       3637.64       3719.28       228.42 o                         
  -4   7  12      26814.05      26853.00       661.91 o                         
  -3   7  12       1328.48       1373.49       123.13 o                         
  -2   7  12       4488.79       4388.48       231.04 o                         
  -1   7  12       5026.25       4852.12       221.53 o                         
   0   7  12       1311.44       1868.55       129.81 o                         
   1   7  12       5363.75       5251.95       189.07 o                         
   2   7  12       4703.40       4559.28       209.74 o                         
   3   7  12       1344.01       1456.20       139.78 o                         
   4   7  12      27071.49      26663.55       704.47 o                         
   5   7  12       3846.65       4112.52       227.21 o                         
   6   7  12       8920.51       8453.53       333.71 o                         
   7   7  12       1599.34       1939.60       178.57 o                         
   8   7  12        233.02        232.79        84.70 o                         
   9   7  12       1252.14       1635.41       197.58 o                         
  10   7  12       3196.79       3162.48       322.19 o                         
  11   7  12       1889.55       1891.61       258.10 o                         
  12   7  12        895.54       1040.24       211.07 o                         
  13   7  12        135.97        251.64       151.51 o                         
 -12   8  12        285.36        268.64       144.81 o                         
 -11   8  12       2998.03       2583.49       370.36 o                         
 -10   8  12       2023.60       1787.21       309.78 o                         
  -9   8  12       6424.76       6250.56       451.21 o                         
  -8   8  12       1539.51       1425.50       218.58 o                         
  -7   8  12       6468.86       6723.16       363.73 o                         
  -6   8  12       3358.17       3167.98       262.35 o                         
  -5   8  12       5018.64       4938.63       309.31 o                         
  -4   8  12       4190.90       4012.54       278.89 o                         
  -3   8  12       4398.44       4300.74       246.61 o                         
  -2   8  12       3250.27       3428.51       204.88 o                         
  -1   8  12       4761.16       4731.97       221.30 o                         
   0   8  12       4909.51       4901.96       250.92 o                         
   1   8  12       5071.29       4995.70       275.60 o                         
   2   8  12       3221.67       3610.72       234.82 o                         
   3   8  12       4578.39       4684.34       254.98 o                         
   4   8  12       4086.71       4302.45       250.58 o                         
   5   8  12       4794.46       5186.48       253.32 o                         
   6   8  12       3392.96       3189.89       235.97 o                         
   7   8  12       6221.42       6161.11       350.00 o                         
   8   8  12       1522.46       1598.65       191.80 o                         
   9   8  12       6116.62       6492.85       393.19 o                         
  10   8  12       1865.22       1767.24       242.30 o                         
  11   8  12       2869.32       2958.90       328.23 o                         
  12   8  12        261.74        287.63       136.07 o                         
 -12   9  12        283.80        424.60       271.95 o                         
 -11   9  12       3615.70       4340.95       486.09 o                         
 -10   9  12       1797.33       2370.16       345.77 o                         
  -9   9  12        437.55        542.81       145.15 o                         
  -8   9  12        433.08        686.28       168.85 o                         
  -7   9  12       4240.03       4382.33       327.45 o                         
  -6   9  12       6312.29       6400.14       361.29 o                         
  -5   9  12       3780.99       3276.19       264.09 o                         
  -4   9  12      27340.86      26703.73       916.65 o                         
  -3   9  12       2339.06       2386.52       227.64 o                         
  -2   9  12       9306.53       8893.03       378.17 o                         
  -1   9  12       6829.86       6799.40       320.17 o                         
   0   9  12        327.43        916.91       128.79 o                         
   1   9  12       6777.37       6558.50       330.73 o                         
   2   9  12       8301.14       8324.27       343.08 o                         
   3   9  12       2179.76       2106.08       188.22 o                         
   4   9  12      27548.24      28037.41       713.43 o                         
   5   9  12       3763.63       3885.48       245.31 o                         
   6   9  12       6333.91       6940.56       337.65 o                         
   7   9  12       4155.98       4235.28       314.83 o                         
   8   9  12        441.53        506.71       105.56 o                         
   9   9  12        452.66        323.15       111.03 o                         
  10   9  12       1655.64       1632.24       284.35 o                         
  11   9  12       3832.19       4164.15       469.67 o                         
  12   9  12        238.60        243.90       164.36 o                         
 -11  10  12       1060.28        718.24       252.81 o                         
 -10  10  12       1836.28       2052.72       408.09 o                         
  -9  10  12       1661.23       1819.53       288.53 o                         
  -8  10  12       4866.49       4589.14       487.86 o                         
  -7  10  12      10655.18      11254.28       583.07 o                         
  -6  10  12       2009.41       2808.57       305.58 o                         
  -5  10  12       4700.82       4371.13       368.60 o                         
  -4  10  12       1368.06       1556.09       213.51 o                         
  -3  10  12      43884.30      43252.64      1325.38 o                         
  -2  10  12        233.47        747.62       124.56 o                         
  -1  10  12      18474.28      18025.95       676.93 o                         
   0  10  12        617.41        653.74       123.04 o                         
   1  10  12      17961.30      16935.80       583.73 o                         
   2  10  12        217.14        854.96       122.53 o                         
   3  10  12      43764.34      43693.86      1098.27 o                         
   4  10  12       1329.34       1371.57       161.47 o                         
   5  10  12       4914.99       4890.06       346.47 o                         
   6  10  12       2011.48       2740.89       258.55 o                         
   7  10  12      10212.03      10435.44       539.63 o                         
   8  10  12       4790.18       5011.29       412.50 o                         
   9  10  12       1715.80       1771.64       237.19 o                         
  10  10  12       1898.56       1884.06       306.83 o                         
  11  10  12       1105.58       1127.77       256.25 o                         
 -10  11  12       6602.60       6221.17       747.00 o                         
  -9  11  12        478.51        899.34       206.52 o                         
  -8  11  12       6225.34       6010.39       565.97 o                         
  -7  11  12        126.62        147.65       137.69 o                         
  -6  11  12        143.36        288.60       114.82 o                         
  -5  11  12       2082.45       2323.05       276.41 o                         
  -4  11  12       6743.02       6419.23       458.06 o                         
  -3  11  12       6129.52       6225.34       417.94 o                         
  -2  11  12       4897.01       4509.03       360.84 o                         
  -1  11  12       4268.90       3812.45       342.54 o
[truncated: 451,092 more chars]
