# Supplementary material for: Crystal structures of coordination polymers from CaI2 and proline
Source: Acta Crystallogr E Crystallogr Commun. 2015 May 23;71(Pt 6):675–80. doi: 10.1107/S2056989015009597 (PMC4459365; doi:10.1107/S2056989015009597)
Supplement: Supplementary file 3 [file e-71-00675-2sup3.hkl]

data_2                                                                          
_shelx_title ' k15_27 in P-1'                                                   
_shelx_refln_list_code          4                                               
_shelx_F_calc_maximum      245.17                                               
_exptl_crystal_F_000       540.00                                               
_reflns_d_resolution_high  0.8069                                               
                                                                                
loop_                                                                           
 _space_group_symop_operation_xyz                                               
 'x, y, z'                                                                      
 '-x, -y, -z'                                                                   
                                                                                
_cell_length_a     7.9580                                                       
_cell_length_b     9.0800                                                       
_cell_length_c    13.5910                                                       
_cell_angle_alpha 105.757                                                       
_cell_angle_beta  104.501                                                       
_cell_angle_gamma  97.911                                                       
                                                                                
_shelx_F_squared_multiplier     1.000                                           
                                                                                
loop_                                                                           
 _refln_index_h                                                                 
 _refln_index_k                                                                 
 _refln_index_l                                                                 
 _refln_F_squared_calc                                                          
 _refln_F_squared_meas                                                          
 _refln_F_squared_sigma                                                         
 _refln_observed_status                                                         
   1   0   0        642.25        649.22        70.64 o                         
   2   0   0        153.85        143.11        32.26 o                         
   3   0   0       2295.42       2004.28       114.95 o                         
   4   0   0       1067.53       1070.21       112.93 o                         
   5   0   0       7275.82       7027.82       450.24 o                         
   6   0   0         19.42         11.69        26.56 o                         
   7   0   0        338.16        444.38        66.03 o                         
   8   0   0        215.83        545.38       566.75 o                         
   9   0   0        400.72        607.89       290.18 o                         
  -9   1   0        237.48        648.40       329.69 o                         
  -8   1   0       1213.13       1413.54       142.77 o                         
  -7   1   0        661.10        632.67        82.41 o                         
  -6   1   0       1998.91       1960.16       188.20 o                         
  -5   1   0      14386.96      14409.93       900.79 o                         
  -4   1   0        296.14        286.17        67.04 o                         
  -3   1   0        769.82        886.47       102.34 o                         
  -2   1   0      13362.84      12552.79       873.00 o                         
  -1   1   0       3002.18       2832.79       199.73 o                         
   0   1   0       4108.35       4590.41       236.94 o                         
   1   1   0         11.19         -7.20         7.20 o                         
   2   1   0      23506.05      22361.98      1170.73 o                         
   3   1   0        150.05        165.29        27.86 o                         
   4   1   0      13702.89      13540.28       944.25 o                         
   5   1   0       1887.94       1958.28       122.80 o                         
   6   1   0          2.82         45.40        25.38 o                         
   7   1   0       4197.87       3869.14       385.10 o                         
   8   1   0         19.61        106.13       192.05 o                         
   9   1   0        515.86        586.74       222.86 o                         
  -9   2   0         23.64         10.57        56.72 o                         
  -8   2   0        737.84        765.04       128.37 o                         
  -7   2   0        135.90        135.70        41.31 o                         
  -6   2   0       7379.94       7063.53       515.64 o                         
  -5   2   0        185.57        222.79        55.06 o                         
  -4   2   0          9.02         21.48        18.31 o                         
  -3   2   0      10701.17       9970.79       691.03 o                         
  -2   2   0         47.68         58.03        21.70 o                         
  -1   2   0      41595.44      45342.50      3063.28 o                         
   0   2   0       1018.11       1115.53       150.42 o                         
   1   2   0       4978.73       4865.60       277.28 o                         
   2   2   0      16016.63      15234.89      1042.06 o                         
   3   2   0       1064.97       1134.14        92.93 o                         
   4   2   0       1843.84       1933.30       117.42 o                         
   5   2   0        336.62        349.65        43.63 o                         
   6   2   0       1696.63       1688.66       161.22 o                         
   7   2   0        844.91        701.98       102.38 o                         
   8   2   0        280.47        261.54       190.44 o                         
  -9   3   0         10.07        -41.00        41.00 o                         
  -8   3   0       1645.34       1666.38       160.06 o                         
  -7   3   0        273.76        282.65        85.82 o                         
  -6   3   0       3542.56       3376.06       261.04 o                         
  -5   3   0        160.54        184.30        42.90 o                         
  -4   3   0       5937.19       5655.17       400.55 o                         
  -3   3   0       4458.51       3666.31       262.15 o                         
  -2   3   0       1265.15       1218.10        98.02 o                         
  -1   3   0          1.90         -6.08        21.20 o                         
   0   3   0         22.35         18.08        15.28 o                         
   1   3   0      11891.70      11479.42       648.88 o                         
   2   3   0       3329.18       2905.00       172.74 o                         
   3   3   0       3561.15       3329.64       202.69 o                         
   4   3   0        423.67        479.74        44.23 o                         
   5   3   0          1.48         25.57        43.20 o                         
   6   3   0       8045.06       7407.43       543.43 o                         
   7   3   0        922.66       1101.49       188.79 o                         
   8   3   0         27.26         11.33        82.41 o                         
  -9   4   0       2146.93       2797.13       656.46 o                         
  -8   4   0        432.01        582.28        91.71 o                         
  -7   4   0        812.87        940.48       148.97 o                         
  -6   4   0          0.03         63.48        37.24 o                         
  -5   4   0          6.56         26.56        36.27 o                         
  -4   4   0      14267.32      12628.36       893.92 o                         
  -3   4   0       1288.78       1140.77        97.61 o                         
  -2   4   0       5969.79       5678.94       400.12 o                         
  -1   4   0        403.57        481.39        41.22 o                         
   0   4   0       1720.02       1877.12       171.76 o                         
   1   4   0      13804.92      14175.01       803.64 o                         
   2   4   0        365.93        433.05        41.49 o                         
   3   4   0         22.80         16.36        24.24 o                         
   4   4   0        899.09        921.54        72.47 o                         
   5   4   0       1702.22       1575.05       352.03 o                         
   6   4   0        724.34        265.11       311.55 o                         
   7   4   0         11.37        -88.81       501.33 o                         
  -9   5   0       1363.96       1633.55       191.08 o                         
  -8   5   0         98.15        114.26        56.37 o                         
  -7   5   0        112.44        125.76        46.15 o                         
  -6   5   0          4.05        -12.12        51.49 o                         
  -5   5   0       4322.36       4075.52       307.36 o                         
  -4   5   0       5905.87       5395.81       402.39 o                         
  -3   5   0        336.52        381.26        52.54 o                         
  -2   5   0       5513.35       5525.87       331.17 o                         
  -1   5   0        485.84        525.37        55.04 o                         
   0   5   0      10575.52      10781.59       615.99 o                         
   1   5   0       4487.02       4354.37       257.59 o                         
   2   5   0        653.40        736.55        97.38 o                         
   3   5   0       5471.05       5327.34       311.48 o                         
   4   5   0         24.56         -8.39        59.74 o                         
   5   5   0       3542.05       3339.88       286.73 o                         
   6   5   0        275.61        188.35       169.70 o                         
   7   5   0        154.56         87.49        89.17 o                         
  -8   6   0          0.64        -23.10        45.88 o                         
  -7   6   0       1417.87       1684.00       207.92 o                         
  -6   6   0        299.06        415.24        73.68 o                         
  -5   6   0       8998.47       8386.83       612.96 o                         
  -4   6   0       1339.29       1168.57       118.76 o                         
  -3   6   0          6.15         25.29        27.52 o                         
  -2   6   0       5090.77       5113.03       305.15 o                         
  -1   6   0       1062.25       1178.41        90.83 o                         
   0   6   0       3033.44       2972.80       182.40 o                         
   1   6   0        618.35        697.95        86.34 o                         
   2   6   0       3747.64       3662.43       221.68 o                         
   3   6   0       3824.53       3319.07       473.16 o                         
   4   6   0        223.00        196.78        71.78 o                         
   5   6   0         16.81         70.52        90.89 o                         
   6   6   0          0.08        -40.52        79.63 o                         
  -8   7   0        813.25       1063.65       144.16 o                         
  -7   7   0       1105.47       1470.67       166.66 o                         
  -6   7   0        348.97        346.39        73.47 o                         
  -5   7   0        202.76        131.70        66.71 o                         
  -4   7   0         18.32         23.08        28.93 o                         
  -3   7   0      10733.34      10574.10       770.67 o                         
  -2   7   0       3238.44       3203.89       184.37 o                         
  -1   7   0       1653.29       1924.56       135.60 o                         
   0   7   0          1.76        -10.16        44.63 o                         
   1   7   0        218.44        270.45        43.66 o                         
   2   7   0       3644.78       3693.16       533.39 o                         
   3   7   0        378.54        376.20        98.59 o                         
   4   7   0        391.46        378.49       158.69 o                         
   5   7   0          7.20        -25.07        85.72 o                         
  -7   8   0        222.75        195.52        70.38 o                         
  -6   8   0        498.55        368.19        77.65 o                         
  -5   8   0          6.18        -35.11        35.11 o                         
  -4   8   0         33.10         38.09        40.87 o                         
  -3   8   0       3968.93       4217.86       264.70 o                         
  -2   8   0        147.47        112.48        51.58 o                         
  -1   8   0        117.86        132.66        40.22 o                         
   0   8   0         36.33          4.60        30.36 o                         
   1   8   0       3228.94       2927.01       271.87 o                         
   2   8   0       2171.29       1900.00       634.76 o                         
   3   8   0          0.04         21.37        87.85 o                         
   4   8   0        421.96        424.47       111.99 o                         
  -6   9   0        423.25        372.94        81.31 o                         
  -5   9   0         93.75         10.38        49.32 o                         
  -4   9   0       2324.87       2689.68       246.05 o                         
  -3   9   0       1419.57       1577.34       290.49 o                         
  -2   9   0        266.41        398.26        84.20 o                         
  -1   9   0       1496.44       1742.13       208.19 o                         
   0   9   0        367.03        228.11        95.25 o                         
   1   9   0       1719.53       1268.51       164.49 o                         
   2   9   0        633.67        505.92       136.99 o                         
   3   9   0         88.59        176.95       102.27 o                         
  -5  10   0         20.91        -62.40       114.32 o                         
  -4  10   0        867.32       1136.74       158.04 o                         
  -3  10   0         51.25         -3.89        52.46 o                         
  -2  10   0        820.03        967.27       135.78 o                         
  -1  10   0       1071.86        971.20       159.04 o                         
   0  10   0        540.75        363.61       130.84 o                         
   1  10   0         18.83        -15.81       104.93 o                         
  -2 -10   1        676.24        644.13       179.74 o                         
  -1 -10   1          5.19         25.89       188.16 o                         
   0 -10   1       1066.99        869.74       145.97 o                         
   1 -10   1       1638.45       1349.84       228.00 o                         
   2 -10   1        235.08        285.54       131.81 o                         
   3 -10   1        795.11       1104.32       132.67 o                         
   4 -10   1         22.69        -52.73        52.73 o                         
   5 -10   1        643.34        474.52        90.59 o                         
  -3  -9   1        647.16        558.63       155.78 o                         
  -2  -9   1        337.41        437.64       123.39 o                         
  -1  -9   1          5.35         64.18        84.73 o                         
   0  -9   1        555.38        521.32       114.16 o                         
   1  -9   1        843.89       1057.56        94.70 o                         
   2  -9   1        238.04        268.10        57.25 o                         
   3  -9   1        284.88        212.27        58.54 o                         
   4  -9   1        414.61        305.07        74.26 o                         
   5  -9   1       2948.92       3071.64       331.31 o                         
   6  -9   1         65.68         74.95        67.69 o                         
  -5  -8   1       1189.19        796.04       150.27 o                         
  -4  -8   1          7.16        103.68        84.68 o                         
  -3  -8   1        295.24        370.35       111.13 o                         
  -2  -8   1         19.33         50.86        79.89 o                         
  -1  -8   1       2276.87       2267.10       491.62 o                         
   0  -8   1       7006.29       6873.62       402.53 o                         
   1  -8   1          0.11          8.62        48.81 o                         
   2  -8   1          2.00        -13.34        33.53 o                         
   3  -8   1       1652.91       1810.90       172.19 o                         
   4  -8   1       1057.49       1013.00       116.75 o                         
   5  -8   1       3929.16       3544.65       470.89 o                         
   6  -8   1         30.61        -21.11        43.04 o                         
   7  -8   1        112.29         70.61        56.91 o                         
  -6  -7   1        893.57        579.70       136.67 o                         
  -5  -7   1       2447.28       1829.99       667.47 o                         
  -4  -7   1         50.68         59.78        82.97 o                         
  -3  -7   1         91.96        127.86        82.06 o                         
  -2  -7   1        172.85        276.05        89.62 o                         
  -1  -7   1       3798.69       3816.54       232.95 o                         
   0  -7   1       2753.91       2704.42       158.73 o                         
   1  -7   1         34.79         12.40        32.80 o                         
   2  -7   1       1611.83       1834.93       126.49 o                         
   3  -7   1         64.54         80.12        79.99 o                         
   4  -7   1       3465.70       3499.93       266.87 o                         
   5  -7   1          0.64        -25.94        25.94 o                         
   6  -7   1        658.97        611.77        89.32 o                         
   7  -7   1       3271.75       3685.22       324.83 o                         
   8  -7   1          2.93         15.11        55.13 o                         
  -6  -6   1       1545.32       1123.13       285.32 o                         
  -5  -6   1          1.83        -24.57       167.18 o                         
  -4  -6   1        816.96        769.57       233.56 o                         
  -3  -6   1       5001.36       4690.75       682.43 o                         
  -2  -6   1         69.63         73.88        42.45 o                         
  -1  -6   1       9282.78       9364.33       540.25 o                         
   0  -6   1        166.36        221.63        38.99 o                         
   1  -6   1       5305.07       5547.12       329.40 o                         
   2  -6   1       4436.46       4437.81       268.10 o                         
   3  -6   1        575.74        621.02       171.64 o                         
   4  -6   1       2995.35       2817.62       219.99 o                         
   5  -6   1          1.02         -9.83        22.27 o                         
   6  -6   1        723.69        780.13       120.15 o                         
   7  -6   1        594.51        737.55       144.44 o                         
   8  -6   1        141.29        171.10        60.94 o                         
  -7  -5   1        620.06        161.50       118.86 o                         
  -6  -5   1        932.39        597.36       165.82 o                         
  -5  -5   1         59.27         45.44       201.44 o                         
  -4  -5   1       1831.84       1779.97       180.91 o                         
  -3  -5   1       1212.30       1382.65       146.92 o                         
  -2  -5   1        272.96        271.39        72.92 o                         
  -1  -5   1         60.61         59.38        21.46 o                         
   0  -5   1        466.43        549.35        48.03 o                         
   1  -5   1      19083.46      19681.53      1132.99 o                         
   2  -5   1        662.61        625.78        55.68 o                         
   3  -5   1        859.87        812.60        84.55 o                         
   4  -5   1         21.88         58.76        54.41 o                         
   5  -5   1       1398.66       1561.32       150.43 o                         
   6  -5   1       9606.21       8989.59       656.61 o                         
   7  -5   1         29.51         57.95        88.41 o                         
   8  -5   1         97.97         28.47       136.67 o                         
   9  -5   1        277.44        291.30        78.69 o                         
  -8  -4   1         40.14        -68.42       706.01 o                         
  -7  -4   1        450.76        202.50        80.86 o                         
  -6  -4   1        587.82        740.83       166.68 o                         
  -5  -4   1       1595.44       1575.39       163.92 o                         
  -4  -4   1       8095.36       7875.58       674.24 o                         
  -3  -4   1         42.09         89.19       109.79 o                         
  -2  -4   1       4404.37       4475.68       244.44 o                         
  -1  -4   1       4025.39       3710.32       202.77 o                         
   0  -4   1       6541.92       6539.62       381.00 o                         
   1  -4   1      11457.76      11456.11       657.35 o                         
   2  -4   1       1700.65       1661.05       129.93 o                         
   3  -4   1        715.20        728.04        78.09 o                         
   4  -4   1        585.66        578.69        69.02 o                         
   5  -4   1       3068.16       2904.68       225.53 o                         
   6  -4   1       3500.37       3782.72       287.13 o                         
   7  -4   1          0.20        -57.38        93.92 o                         
   8  -4   1       1261.57       1420.13       149.67 o                         
   9  -4   1         17.44        -22.28        57.32 o                         
  -8  -3   1         42.81        -44.46        73.89 o                         
  -7  -3   1         25.63        -66.85       124.15 o                         
  -6  -3   1          0.56          0.05        61.65 o                         
  -5  -3   1       3281.05       3598.38       281.30 o                         
  -4  -3   1       2354.90       2578.11       215.14 o                         
  -3  -3   1        523.78        669.27        84.61 o                         
  -2  -3   1       3187.54       3557.75       314.11 o                         
  -1  -3   1        366.03        407.35        34.40 o                         
   0  -3   1      28996.02      31517.05      1621.14 o                         
   1  -3   1        107.57        113.00        17.85 o                         
   2  -3   1         36.57         19.27        13.69 o                         
   3  -3   1      13653.67      12236.22       855.33 o                         
   4  -3   1         94.52         99.81        28.27 o                         
   5  -3   1       9917.63       9070.13       644.79 o                         
   6  -3   1        399.40        324.38        55.05 o                         
   7  -3   1        987.63        949.94       109.62 o                         
   8  -3   1       2326.07       2511.66       216.15 o                         
   9  -3   1         11.81         10.89        80.32 o                         
  -8  -2   1         19.79        -43.04       185.72 o                         
  -7  -2   1       2008.14       2317.33       211.41 o                         
  -6  -2   1        688.74        442.31       108.41 o                         
  -5  -2   1      11758.14      12002.71       638.32 o                         
  -4  -2   1          4.95        -18.95        51.33 o                         
  -3  -2   1        222.91        289.98        54.96 o                         
  -2  -2   1      12922.68      11932.17       813.34 o                         
  -1  -2   1       5546.80       5371.41       375.43 o                         
   0  -2   1      15224.69      16996.62       959.27 o                         
   1  -2   1       4653.22       4869.88       281.98 o                         
   2  -2   1      16229.07      15285.80      1052.71 o                         
   3  -2   1       4861.03       4296.93       319.97 o                         
   4  -2   1         29.53         -1.94        18.14 o                         
   5  -2   1         49.37         68.98        50.85 o                         
   6  -2   1         10.22         28.74        32.82 o                         
   7  -2   1       5698.83       6328.34       466.31 o                         
   8  -2   1        622.67        619.21        88.15 o                         
   9  -2   1        171.45        204.68        74.49 o                         
  -9  -1   1         81.42       -116.54       501.98 o                         
  -8  -1   1       1476.73       1570.76       306.26 o                         
  -7  -1   1       1052.75        875.39       147.40 o                         
  -6  -1   1        999.64       1019.26       116.77 o                         
  -5  -1   1        370.66        426.17        60.45 o                         
  -4  -1   1       1783.55       1796.84       171.65 o                         
  -3  -1   1      25082.08      23865.13      1253.88 o                         
  -2  -1   1       1037.99       1002.35        75.91 o                         
  -1  -1   1        694.60        930.00       128.12 o                         
   1  -1   1         21.24         34.38         7.39 o                         
   2  -1   1      33417.94      30960.13      4253.54 o                         
   3  -1   1        170.99        171.70        78.05 o                         
   4  -1   1       3169.33       3011.44       228.52 o                         
   5  -1   1        164.89        196.07        49.23 o                         
   6  -1   1        646.94        810.19        97.12 o                         
   7  -1   1       3154.51       3480.34       251.71 o                         
   8  -1   1        230.60        284.35        75.13 o                         
   9  -1   1         70.85       1397.12       451.46 o                         
  -9   0   1        268.85        651.83       395.43 o                         
  -8   0   1       3336.88       3548.10       763.01 o                         
  -7   0   1         99.63        118.03        77.90 o                         
  -6   0   1       1643.21       1661.30       304.75 o                         
  -5   0   1        702.19        617.66       179.74 o                         
  -4   0   1       4215.52       3690.32       266.06 o                         
  -3   0   1      17246.33      16041.96       986.48 o                         
  -2   0   1         13.94         25.44        27.13 o                         
  -1   0   1          0.05        -10.78        10.78 o                         
   1   0   1       2414.39       2500.27       147.00 o                         
   2   0   1      10814.94      10269.58       594.45 o                         
   3   0   1         63.65         68.68        16.32 o                         
   4   0   1       4902.09       5177.17       439.84 o                         
   5   0   1        817.30       1008.79        77.26 o                         
   6   0   1       7511.77       7816.19       549.74 o                         
   7   0   1        420.03        514.24        91.65 o                         
   8   0   1        110.18        319.26       410.00 o                         
   9   0   1        738.57        835.27       251.78 o                         
  -9   1   1       1273.26       1996.70       609.82 o                         
  -8   1   1        491.90        503.03       242.89 o                         
  -7   1   1        134.65        102.69        47.93 o                         
  -6   1   1       1436.88       1533.01       123.10 o                         
  -5   1   1         35.36         64.23        25.61 o                         
  -4   1   1      15386.00      14499.69       897.98 o                         
  -3   1   1       4046.89       3933.09       249.69 o                         
  -2   1   1          1.43          3.59        20.83 o                         
  -1   1   1       4319.71       4180.77       256.46 o                         
   0   1   1         21.56         -7.96         7.96 o                         
   1   1   1      54299.97      54951.91      3486.08 o                         
   2   1   1       1049.93        889.31        95.11 o                         
   3   1   1        482.45        547.50        45.61 o                         
   4   1   1       6974.40       7432.13       430.68 o                         
   5   1   1        319.12        301.20        65.57 o                         
   6   1   1       1460.59       1347.32       146.78 o                         
   7   1   1        358.41        332.73        69.44 o                         
   8   1   1       1387.70       1339.55       280.34 o                         
  -9   2   1       1991.74       2888.71       244.62 o                         
  -8   2   1        291.14        190.42        56.84 o                         
  -7   2   1          0.49         -3.34        46.23 o                         
  -6   2   1       2441.00       2689.77       195.40 o                         
  -5   2   1         96.80         80.45        25.47 o                         
  -4   2   1       8655.58       7915.09       496.99 o                         
  -3   2   1         54.81         72.50        19.06 o                         
  -2   2   1      15372.30      14385.00       864.12 o                         
  -1   2   1      10983.13      11613.02       947.28 o                         
   0   2   1       2499.40       2351.42       137.25 o                         
   1   2   1       4428.51       4266.36       247.09 o                         
   2   2   1        238.80        269.05        37.57 o                         
   3   2   1      19623.74      19492.74      1110.54 o                         
   4   2   1       2116.13       2117.07       151.45 o                         
   5   2   1       4327.54       4733.09       361.71 o                         
   6   2   1        245.36        202.55        64.71 o                         
   7   2   1          1.70          0.23        52.32 o                         
   8   2   1       1949.65       2115.23       327.73 o                         
  -9   3   1        132.05        158.89        57.22 o                         
  -8   3   1         47.30         63.28        41.19 o                         
  -7   3   1       4185.37       4651.33       314.44 o                         
  -6   3   1        691.45        595.93        77.03 o                         
  -5   3   1       5111.20       4743.73       310.22 o                         
  -4   3   1        183.07        194.45        34.68 o                         
  -3   3   1        329.00        298.91        64.05 o                         
  -2   3   1      35304.18      32904.70      1948.37 o                         
  -1   3   1        892.47       1019.97        90.58 o                         
   0   3   1       3324.99       3452.82       201.63 o                         
   1   3   1        177.87        254.43        50.10 o                         
   2   3   1       3064.69       2858.59       171.91 o                         
   3   3   1      13389.71      13685.65       774.99 o                         
   4   3   1        128.58        156.43        32.14 o                         
   5   3   1        194.09        159.22        38.60 o                         
   6   3   1          1.37         42.19        64.86 o                         
   7   3   1       1207.02         32.39       463.12 o                         
   8   3   1        656.62        490.22       428.46 o                         
  -9   4   1          8.18        -48.48        48.48 o                         
  -8   4   1        461.25        556.89        81.74 o                         
  -7   4   1       3537.11       4023.01       316.59 o                         
  -6   4   1          3.46         38.66        30.32 o                         
  -5   4   1         26.04         25.50        24.83 o                         
  -4   4   1        110.84         75.89        40.48 o                         
  -3   4   1      10686.38       8837.92       553.10 o                         
  -2   4   1       5771.13       5526.46       342.02 o                         
  -1   4   1        130.12        129.93        26.78 o                         
   0   4   1       8002.49       8214.49       471.78 o                         
   1   4   1        399.84        416.19        45.11 o                         
   2   4   1       9955.45       9664.42       554.22 o                         
   3   4   1       4575.31       4807.61       284.81 o                         
   4   4   1         19.73         33.13        31.01 o                         
   5   4   1       2698.87       2754.95       441.09 o                         
   6   4   1        101.40         85.43       171.01 o                         
   7   4   1       1395.65       1001.36       321.27 o                         
  -9   5   1          3.26        -31.72        52.18 o                         
  -8   5   1       5400.27       5778.53       394.22 o                         
  -7   5   1        644.40        725.95        89.74 o                         
  -6   5   1          3.16        -34.69        49.87 o                         
  -5   5   1       1348.25       1202.09       120.93 o                         
  -4   5   1        435.94        353.39        69.31 o                         
  -3   5   1      10778.65       9355.72       590.55 o                         
  -2   5   1        996.53       1006.39        87.25 o                         
  -1   5   1        182.93        220.06        35.38 o                         
   0   5   1       3456.89       3372.12       203.22 o                         
   1   5   1          9.09         25.98        29.48 o                         
   2   5   1       1057.15       1102.91        82.15 o                         
   3   5   1         11.10         42.50        23.43 o                         
   4   5   1       1569.71       1841.40       319.00 o                         
   5   5   1       1466.20        949.98       521.41 o                         
   6   5   1        346.60        314.21       119.50 o                         
  -8   6   1        728.49        794.91       190.43 o                         
  -7   6   1        102.53         99.86        56.43 o                         
  -6   6   1       1725.78       1714.93       170.98 o                         
  -5   6   1        463.31        359.04        62.92 o                         
  -4   6   1       1927.95       1780.07       278.52 o                         
  -3   6   1       1670.60       1646.12       178.25 o                         
  -2   6   1          6.81         18.16        29.45 o                         
  -1   6   1       6792.13       7055.46       412.96 o                         
   0   6   1       1955.78       1955.02       128.96 o                         
   1   6   1       3673.58       3738.80       227.13 o                         
   2   6   1        881.00       1032.59       119.11 o                         
   3   6   1        219.21        257.85       108.82 o                         
   4   6   1       3259.36       3139.30       616.95 o                         
   5   6   1        600.49        346.45       250.34 o                         
   6   6   1        146.65        168.72        85.05 o                         
  -8   7   1        125.36         -1.85        54.37 o                         
  -7   7   1         95.97         12.40       141.85 o                         
  -6   7   1       2821.03       2727.53       259.09 o                         
  -5   7   1       1668.68       1730.89       171.10 o                         
  -4   7   1       1704.95       1661.51       150.41 o                         
  -3   7   1        118.22         67.48        56.82 o                         
  -2   7   1        290.23        379.18        52.03 o                         
  -1   7   1       4536.75       4586.96       276.93 o                         
   0   7   1         15.57        -22.30        28.81 o                         
   1   7   1         24.67         48.69        34.26 o                         
   2   7   1        105.86         96.88        85.82 o                         
   3   7   1       2789.76       2497.12       714.75 o                         
   4   7   1       1657.95       1644.55       362.72 o                         
   5   7   1         96.67          1.90        79.71 o                         
  -7   8   1        966.33       1025.99       265.24 o                         
  -6   8   1       1485.44       1355.80       396.08 o                         
  -5   8   1        179.05        189.37        58.97 o                         
  -4   8   1        148.16        181.50        54.38 o                         
  -3   8   1        103.55         50.71        45.50 o                         
  -2   8   1       6338.16       7152.68       422.45 o                         
  -1   8   1       3450.60       3639.62       225.98 o                         
   0   8   1        215.33        239.88        49.26 o                         
   1   8   1        712.60        730.35       120.25 o                         
   2   8   1        380.39        517.14       174.56 o                         
   3   8   1       1656.51       1420.88       331.63 o                         
   4   8   1        259.41        186.89        85.75 o                         
  -6   9   1        675.62        739.78       113.68 o                         
  -5   9   1          2.32        -11.15        48.60 o                         
  -4   9   1       1023.74       1086.04       174.69 o                         
  -3   9   1         88.38        147.45        51.27 o                         
  -2   9   1       1105.93       1387.14       205.43 o                         
  -1   9   1        129.04        182.74        64.86 o                         
   0   9   1        811.61        663.58       122.92 o                         
   1   9   1        909.25        919.81       191.72 o                         
   2   9   1       1254.95       1232.02       253.26 o                         
  -5  10   1       1436.61       1896.51       222.17 o                         
  -4  10   1        560.77        720.91       122.42 o                         
  -3  10   1        710.96        834.26       291.47 o                         
  -2  10   1        422.80        472.69        75.86 o                         
  -1  10   1          5.07        189.90       104.91 o                         
   0  10   1       1480.69       1459.03       187.68 o                         
   1  10   1        902.69        400.29       165.17 o                         
   1 -11   2         23.80         33.68       171.00 o                         
  -2 -10   2       1311.73       1098.49       416.48 o                         
  -1 -10   2        781.71        665.93       201.76 o                         
   0 -10   2       1357.10       1162.65       211.16 o                         
   1 -10   2         31.63         39.51       142.50 o                         
   2 -10   2       1751.35       2122.00       166.67 o                         
   3 -10   2        959.81       1063.64       180.06 o                         
   4 -10   2        137.73          4.61        59.59 o                         
   5 -10   2          9.59        -50.06        50.30 o                         
  -4  -9   2        298.21        238.47       116.25 o                         
  -3  -9   2       1499.64       1255.74       344.58 o                         
  -2  -9   2        151.99        235.54       105.87 o                         
  -1  -9   2        651.88        508.71       109.39 o                         
   0  -9   2       1053.31       1116.29       159.12 o                         
   1  -9   2       1845.51       2131.96       182.67 o                         
   2  -9   2       4890.88       5536.87       344.04 o                         
   3  -9   2         50.21         57.70        86.25 o                         
   4  -9   2          3.26         -1.15        75.46 o                         
   5  -9   2        355.27        337.40       157.39 o                         
   6  -9   2        802.62        827.52       117.79 o                         
  -5  -8   2        129.67         43.67        75.37 o                         
  -4  -8   2       1142.55       1014.43       454.70 o                         
  -3  -8   2       2607.09       2043.84       847.86 o                         
  -2  -8   2         21.26         20.90        74.17 o                         
  -1  -8   2         22.25         36.77        67.43 o                         
   0  -8   2        131.84        187.74        41.47 o                         
   1  -8   2       2845.77       3064.72       198.58 o                         
   2  -8   2        472.54        505.83        67.03 o                         
   3  -8   2        228.10        168.67        40.04 o                         
   4  -8   2        789.94        984.18       114.11 o                         
   5  -8   2          3.55        -30.92        30.92 o                         
   6  -8   2       2317.53       2626.31       241.73 o                         
   7  -8   2          0.54        -52.45        68.66 o                         
  -6  -7   2        254.51        377.24       106.14 o                         
  -5  -7   2        297.64        250.80       165.17 o                         
  -4  -7   2       2717.07       4372.71       579.38 o                         
  -3  -7   2         67.84         56.26        68.21 o                         
  -2  -7   2         16.58         64.82        65.41 o                         
  -1  -7   2       3531.04       3577.74       204.03 o                         
   0  -7   2       1672.03       1878.42       120.41 o                         
   1  -7   2       7976.82       8761.22       519.52 o                         
   2  -7   2         32.81          6.61        34.63 o                         
   3  -7   2        918.59        884.71        98.08 o                         
   4  -7   2       2479.80       2435.31       288.56 o                         
   5  -7   2        320.00        281.69        57.95 o                         
   6  -7   2       2002.47       1938.75       188.03 o                         
   7  -7   2         61.66        153.44        59.00 o                         
   8  -7   2       1012.72       1149.48       146.87 o                         
  -7  -6   2         88.12        174.24       114.65 o                         
  -6  -6   2       1220.56        917.49       144.44 o                         
  -5  -6   2        611.78        592.32       140.68 o                         
  -4  -6   2       2337.50       2916.63       386.98 o                         
  -3  -6   2        438.39        356.68        75.41 o                         
  -2  -6   2       1972.89       2596.88       276.59 o                         
  -1  -6   2       1039.63       1266.46        89.05 o                         
   0  -6   2       2269.66       2166.41       138.07 o                         
   1  -6   2        377.37        461.19        48.53 o                         
   2  -6   2        512.89        488.45        50.94 o                         
   3  -6   2      10641.41      10723.19       767.85 o                         
   4  -6   2        679.90        715.73       106.23 o                         
   5  -6   2       2011.55       1950.46       196.58 o                         
   6  -6   2        612.01        603.86        86.61 o                         
   7  -6   2        744.11        758.45       164.84 o                         
   8  -6   2       3066.04       3880.57       319.41 o                         
  -7  -5   2       1041.20        787.22       152.81 o                         
  -6  -5   2         40.24         19.56       316.41 o                         
  -5  -5   2       1870.54       1774.34       218.44 o                         
  -4  -5   2         65.30        146.13        74.62 o                         
  -3  -5   2       1662.48       1855.04       178.48 o                         
  -2  -5   2      22181.58      21326.33      1476.51 o                         
  -1  -5   2         30.35        -11.01        20.08 o                         
   0  -5   2       5398.69       5792.33       343.44 o                         
   1  -5   2        991.80       1060.59        76.90 o                         
   2  -5   2       3996.59       3903.20       232.39 o                         
   3  -5   2       8884.82       8490.44       599.94 o                         
   4  -5   2         54.53         24.29        61.53 o                         
   5  -5   2        239.71        212.07        49.44 o                         
   6  -5   2         30.14         32.80        39.83 o                         
   7  -5   2       2169.53       2595.77       237.52 o                         
   8  -5   2        609.94        938.40       121.47 o                         
  -8  -4   2        310.00         70.88       188.63 o                         
  -7  -4   2       2733.03       2652.29       305.62 o                         
  -6  -4   2          1.74        -13.64       174.80 o                         
  -5  -4   2        125.36        109.66        61.95 o                         
  -4  -4   2        141.23        151.94        53.45 o                         
  -3  -4   2       8203.04       8653.46       613.09 o                         
  -2  -4   2       2779.25       2921.26       308.31 o                         
  -1  -4   2        329.76        373.28        39.49 o                         
   0  -4   2       5448.96       5761.68       336.75 o                         
   1  -4   2        516.53        715.73        67.48 o                         
   2  -4   2      33992.00      35396.50      2025.05 o                         
   3  -4   2       1262.87       1222.48       198.85 o                         
   4  -4   2         10.44         -6.81        29.47 o                         
   5  -4   2       7584.43       7044.95       510.04 o                         
   6  -4   2        365.42        278.66        70.28 o                         
   7  -4   2       2070.58       2049.09       192.74 o                         
   8  -4   2        198.61        112.83        58.46 o                         
   9  -4   2        125.14         92.98        78.70 o                         
  -8  -3   2       2156.53       1517.21       173.26 o                         
  -7  -3   2        274.79        170.76        96.85 o                         
  -6  -3   2          1.78          1.19       106.59 o                         
  -5  -3   2       4445.24       4311.96       330.40 o                         
  -4  -3   2        281.22        384.74        70.01 o                         
  -3  -3   2      23619.38      23424.72      1594.82 o                         
  -2  -3   2         70.29        106.78        43.41 o                         
  -1  -3   2       4505.54       4214.16       245.90 o                         
   0  -3   2      15649.21      16587.54       945.55 o                         
   1  -3   2          5.94         43.79        13.92 o                         
   2  -3   2       6775.26       6542.79       384.08 o                         
   3  -3   2        198.08        203.91        37.04 o                         
   4  -3   2       7672.92       7657.01       542.21 o                         
   5  -3   2        481.35        495.92        69.53 o                         
   6  -3   2       1328.51       1463.80       150.92 o                         
   7  -3   2         95.70         56.55        43.42 o                         
   8  -3   2         21.46        -18.52        42.95 o                         
   9  -3   2       1738.21       1926.22       256.17 o                         
  -9  -2   2        258.10        -34.00       258.44 o                         
  -8  -2   2       1322.45       1038.71       262.08 o                         
  -7  -2   2          8.56        -29.62        49.18 o                         
  -6  -2   2       1399.96       1478.87       155.89 o                         
  -5  -2   2       1190.29       1389.96       133.98 o                         
  -4  -2   2       2500.29       2704.48       269.53 o                         
  -3  -2   2          2.68        -26.90        43.63 o                         
  -2  -2   2        477.99        713.81        76.47 o                         
  -1  -2   2      28229.09      26438.94      1794.51 o                         
   0  -2   2        779.84        808.41        90.36 o                         
   1  -2   2      11474.21      11490.83       933.96 o                         
   2  -2   2        140.91        181.02        22.61 o                         
   3  -2   2         11.63          6.18        18.26 o                         
   4  -2   2      25917.91      25192.37      1768.25 o                         
   5  -2   2         64.22         71.41        49.55 o                         
   6  -2   2        715.87        720.44        93.59 o                         
   7  -2   2         63.02         53.82        84.85 o                         
   8  -2   2        411.06        392.27       197.88 o                         
   9  -2   2       1002.79       1293.49       162.58 o                         
  -9  -1   2       1203.68       1320.51       303.89 o                         
  -8  -1   2          0.14        -78.68       155.94 o                         
  -7  -1   2        558.16        729.39       182.63 o                         
  -6  -1   2       5638.90       5592.52       498.34 o                         
  -5  -1   2         88.49         92.90        76.57 o                         
  -4  -1   2      10940.60      10706.08       568.90 o                         
  -3  -1   2       2738.80       2652.25       147.34 o                         
  -2  -1   2       4911.51       4731.04       250.19 o                         
  -1  -1   2       9240.79       8724.45       384.89 o                         
   0  -1   2        215.61        308.19        23.46 o                         
   1  -1   2        161.13        147.51        25.38 o                         
   2  -1   2        168.44        219.87        34.74 o                         
   3  -1   2      16425.87      15402.81      1085.67 o                         
   4  -1   2       4323.63       4478.95       671.03 o                         
   5  -1   2         64.04         60.80        29.34 o                         
   6  -1   2       2303.56       2526.00       211.32 o                         
   7  -1   2         28.34         25.35        41.24 o                         
   8  -1   2       4374.98       4787.26       422.96 o                         
  -9   0   2        100.41        297.12       194.93 o                         
  -8   0   2          0.17        166.81       156.44 o                         
  -7   0   2       5433.39       5523.07       381.52 o                         
  -6   0   2       2478.29       2602.89       293.49 o                         
  -5   0   2        173.08        178.35        75.06 o                         
  -4   0   2        532.64        483.13       110.76 o                         
  -3   0   2         71.16         51.98        15.96 o                         
  -2   0   2      60108.03      62403.54      3720.17 o                         
  -1   0   2       1429.68       1529.03        82.99 o                         
   0   0   2        295.78        401.12        33.25 o                         
   1   0   2      13220.60      13448.73       848.14 o                         
   2   0   2        181.03        170.63        21.57 o                         
   3   0   2      18062.35      18363.79      1054.73 o                         
   4   0   2         34.02         28.88        32.43 o                         
   5   0   2        568.91        754.08       104.00 o                         
   6   0   2       1679.40       1844.27       124.10 o                         
   7   0   2         10.41         15.86        33.88 o                         
   8   0   2        483.72        796.83       403.85 o                         
  -9   1   2        902.68       1222.69       273.42 o                         
  -8   1   2         44.82         87.77       144.04 o                         
  -7   1   2       5526.62       5465.51       470.56 o                         
  -6   1   2       1034.04       1002.65       254.88 o                         
  -5   1   2          1.40         31.27        50.57 o                         
  -4   1   2       6797.76       6499.55       409.53 o                         
  -3   1   2       6737.77       6827.47       428.43 o                         
  -2   1   2      12533.27      12097.72       725.07 o                         
  -1   1   2        269.05        232.96        30.81 o                         
   0   1   2      16744.59      17764.83       988.81 o                         
   1   1   2       1021.98        977.25        67.14 o                         
   2   1   2       8437.12       7584.08       487.11 o                         
   3   1   2        975.94       1129.22       157.49 o                         
   4   1   2        419.96        486.27        67.67 o                         
   5   1   2       6992.37       7345.03       423.91 o                         
   6   1   2       1345.41       1596.24       152.18 o                         
   7   1   2       1453.02       1629.55       191.32 o                         
   8   1   2          8.72        199.36       409.68 o                         
  -9   2   2        229.99        242.61        74.80 o                         
  -8   2   2       2445.96       2578.72       216.90 o                         
  -7   2   2        208.41        230.36        48.43 o                         
  -6   2   2        284.48        394.77        54.08 o                         
  -5   2   2      12907.42      11796.14       741.74 o                         
  -4   2   2       2025.52       2046.53       424.17 o                         
  -3   2   2      12659.68      11561.42       713.64 o                         
  -2   2   2       1100.78       1186.41       102.03 o                         
  -1   2   2       1243.12       1317.70       128.76 o                         
   0   2   2      27620.63      28071.15      1580.91 o                         
   1   2   2       1450.16       1415.41        89.79 o                         
   2   2   2       3203.56       2900.00       172.60 o                         
   3   2   2         65.41         83.23        25.26 o                         
   4   2   2       1381.36       1479.01       206.78 o                         
   5   2   2       3659.59       3579.11       455.02 o                         
   6   2   2         90.40        104.25       138.29 o                         
   7   2   2          9.40         30.95        64.44 o                         
   8   2   2         14.21          0.63        85.60 o                         
  -9   3   2         69.60         28.90        70.11 o                         
  -8   3   2       1247.06       1423.80       139.51 o                         
  -7   3   2         59.40         62.95        39.34 o                         
  -6   3   2        854.36        879.32        88.88 o                         
  -5   3   2       7728.96       7555.04       475.72 o                         
  -4   3   2         27.19         19.48        17.62 o                         
  -3   3   2        850.84        743.15       126.66 o                         
  -2   3   2         63.17         79.32        30.30 o                         
  -1   3   2      16951.72      17038.21       953.64 o                         
   0   3   2      11546.07      11668.92       658.11 o                         
   1   3   2        503.89        495.37        44.46 o                         
   2   3   2        935.18       1109.51       115.42 o                         
   3   3   2        277.65        294.53        67.74 o                         
   4   3   2       7165.07       7679.83       446.27 o                         
   5   3   2       1692.53       1749.98       204.76 o                         
   6   3   2        375.15        211.94       191.40 o                         
   7   3   2        618.60        615.33       132.13 o                         
  -9   4   2         18.07          9.45        52.10 o                         
  -8   4   2        263.76        314.31        69.24 o                         
  -7   4   2         97.53        104.33        85.79 o                         
  -6   4   2       7290.41       7091.59       456.07 o                         
  -5   4   2       1157.23        988.41       152.36 o                         
  -4   4   2       1547.12       1468.72       121.59 o                         
  -3   4   2       1273.06       1179.88       175.02 o                         
  -2   4   2        720.59        882.66       125.33 o                         
  -1   4   2      13900.23      13813.00       789.13 o                         
   0   4   2       1813.78       1673.27       190.58 o                         
   1   4   2          3.90          4.90        20.19 o                         
   2   4   2       3257.19       3133.28       190.64 o                         
   3   4   2       1788.63       1809.26       151.10 o                         
   4   4   2       2428.94       2738.76       244.32 o                         
   5   4   2        103.86        186.08        76.11 o                         
   6   4   2       1321.86       1131.52       330.33 o                         
   7   4   2        382.92        372.55       201.44 o                         
  -9   5   2         60.41         76.24        85.23 o                         
  -8   5   2        103.79        118.87        51.53 o                         
  -7   5   2        140.95         95.14        62.00 o                         
  -6   5   2       4690.85       4598.78       318.27 o                         
  -5   5   2          0.28         13.85        30.68 o                         
  -4   5   2       4737.98       4128.77       276.91 o                         
  -3   5   2       1582.22       1556.65       136.90 o                         
  -2   5   2       6366.08       6225.57       366.49 o                         
  -1   5   2       2285.68       2485.31       153.95 o                         
   0   5   2        314.57        350.04        43.17 o                         
   1   5   2       9145.49       9413.99       539.68 o                         
   2   5   2       2078.19       2422.50       158.25 o                         
   3   5   2       3627.91       3780.96       365.28 o                         
   4   5   2        464.17        669.09       243.54 o                         
   5   5   2         94.16         56.75        87.44 o                         
   6   5   2       1519.15       1209.84       228.32 o                         
  -8   6   2        333.60        330.61       124.64 o                         
  -7   6   2       3426.83       3510.64       281.51 o                         
  -6   6   2        175.86        136.01        96.64 o                         
  -5   6   2         29.22         45.99        36.27 o                         
  -4   6   2       5639.69       5126.92       336.68 o                         
  -3   6   2        407.14        376.97        56.02 o                         
  -2   6   2       2032.15       1932.41       129.89 o                         
  -1   6   2        227.82        238.02        39.26 o                         
   0   6   2       2057.27       2073.51       136.91 o                         
   1   6   2       6208.33       6524.54       382.95 o                         
   2   6   2          2.12        -13.98        61.89 o                         
   3   6   2        317.22        163.17       179.09 o                         
   4   6   2         43.06         30.10        73.44 o                         
   5   6   2       1588.71       1170.67       351.39 o                         
  -8   7   2          0.22       -122.69       165.40 o                         
  -7   7   2        364.58        247.35        96.62 o                         
  -6   7   2         50.15         15.32        86.77 o                         
  -5   7   2       5500.16       5064.30       444.92 o                         
  -4   7   2       1360.09       1368.05       125.37 o                         
  -3   7   2        572.21        663.69       238.36 o                         
  -2   7   2        430.95        512.94        60.67 o                         
  -1   7   2        242.16        310.73        52.86 o                         
   0   7   2       4032.94       4175.38       252.86 o                         
   1   7   2       1644.83       1841.42       130.63 o                         
   2   7   2        232.18        255.96       105.90 o                         
   3   7   2         96.69        158.42       130.51 o                         
   4   7   2         18.37         46.22        95.86 o                         
   5   7   2        800.69        450.81       106.23 o                         
  -7   8   2         99.60         -5.86        58.60 o                         
  -6   8   2         77.22        -54.11       137.96 o                         
  -5   8   2       2938.24       2862.84       271.07 o                         
  -4   8   2        869.38        919.84       103.48 o                         
  -3   8   2         98.86         72.19        42.94 o                         
  -2   8   2        227.58        325.79        58.01 o                         
  -1   8   2        368.67        438.23       110.75 o                         
   0   8   2       1770.77       1937.96       137.77 o                         
   1   8   2         81.53        125.43        79.57 o                         
   2   8   2       1098.45        631.27       270.10 o                         
   3   8   2        787.86        630.67       401.26 o                         
  -6   9   2        785.54        876.82       122.19 o                         
  -5   9   2        743.50        898.86       240.95 o                         
  -4   9   2          0.85        -25.38        44.92 o                         
  -3   9   2       1137.06       1457.69       410.65 o                         
  -2   9   2        797.01        951.00       119.73 o                         
  -1   9   2       1224.77       1354.62       115.49 o                         
   0   9   2        561.56        455.82       160.96 o                         
   1   9   2         19.69         75.49        82.55 o                         
   2   9   2        530.39        513.35       216.34 o                         
  -4  10   2        208.06        179.03       170.35 o                         
  -3  10   2       1432.78       2014.39       223.46 o                         
  -2  10   2         18.76         22.41       104.93 o                         
  -1  10   2        172.35         57.03        95.55 o                         
   0  10   2         15.84        176.83       124.36 o                         
   0 -11   3        732.00        388.63       161.28 o                         
   1 -11   3        352.28         62.18       146.38 o                         
   2 -11   3        496.06        582.47       170.32 o                         
   3 -11   3        142.36         57.95       107.20 o                         
  -2 -10   3        514.08        521.37       305.72 o                         
  -1 -10   3       1543.04       1253.85       174.60 o                         
   0 -10   3          0.09         55.22       116.87 o                         
   1 -10   3        506.30        698.35       159.66 o                         
   2 -10   3         10.23       -109.48       109.48 o                         
   3 -10   3        759.10        820.13       163.87 o                         
   4 -10   3       2777.53       2842.80       757.50 o                         
   5 -10   3         35.18        -41.60        43.39 o                         
  -4  -9   3        418.35        248.14       193.02 o                         
  -3  -9   3         48.61       -161.42       164.52 o                         
  -2  -9   3       1339.17       1274.72       256.17 o                         
  -1  -9   3       1811.87       1872.66       520.44 o                         
   0  -9   3         26.53        -42.03        95.84 o                         
   1  -9   3        198.41        235.79        51.53 o                         
   2  -9   3          9.31        -33.04        34.10 o                         
   3  -9   3       2838.05       3201.05       267.62 o                         
   4  -9   3       1099.77       1325.77       168.08 o                         
   5  -9   3          4.56         28.30        55.70 o                         
   6  -9   3        389.98        327.13        72.26 o                         
  -5  -8   3         10.00         -1.08        91.41 o                         
  -4  -8   3        428.32        562.82       159.09 o                         
  -3  -8   3        281.61        174.24        90.17 o                         
  -2  -8   3       4323.06       3997.61       447.95 o                         
  -1  -8   3        219.78        257.15        72.65 o                         
   0  -8   3          8.91         -3.62        33.21 o                         
   1  -8   3       3258.96       3318.86       211.32 o                         
   2  -8   3        626.41        772.85        78.49 o                         
   3  -8   3       8296.96       8978.15       539.27 o                         
   4  -8   3         12.84         20.24        56.35 o                         
   5  -8   3        939.17        879.62       109.63 o                         
   6  -8   3        868.14        787.35       109.39 o                         
   7  -8   3        165.17        154.27        57.32 o                         
  -6  -7   3          0.98         53.21       177.12 o                         
  -5  -7   3         63.89         55.49       210.33 o                         
  -4  -7   3       1173.14       1326.54       409.45 o                         
  -3  -7   3       2226.14       2435.61       295.06 o                         
  -2  -7   3       1945.79       2226.31       204.43 o                         
  -1  -7   3        717.89        791.63        67.04 o                         
   0  -7   3       3196.55       3316.49       207.77 o                         
   1  -7   3       1776.39       1921.36       154.90 o                         
   2  -7   3       1808.24       2060.98       142.91 o                         
   3  -7   3          3.29         25.95        23.27 o                         
   4  -7   3        645.88        510.17       187.84 o                         
   5  -7   3       6086.27       5754.33       438.49 o                         
   6  -7   3         59.36          4.23        34.98 o                         
   7  -7   3        824.63        849.47       115.16 o                         
   8  -7   3          3.68          3.72        99.42 o                         
  -7  -6   3        149.24        147.17       544.40 o                         
  -6  -6   3        812.86        617.52       142.27 o                         
  -5  -6   3       3595.93       2722.47      1293.16 o                         
  -4  -6   3          6.33          5.67        92.55 o                         
  -3  -6   3       4381.79       4329.40       472.03 o                         
  -2  -6   3        647.04        532.46        88.42 o                         
  -1  -6   3       1017.96       1131.41        87.01 o                         
   0  -6   3       9139.44       9755.50       567.05 o                         
   1  -6   3        141.94        178.10        32.14 o                         
   2  -6   3       3141.40       3279.32       200.71 o                         
   3  -6   3        157.68        135.63        68.33 o                         
   4  -6   3       3298.07       3220.33       251.79 o                         
   5  -6   3       3116.14       2872.34       468.95 o                         
   6  -6   3        441.69        474.23        87.44 o                         
   7  -6   3         26.65        -27.56        43.34 o                         
   8  -6   3          2.35        -15.94        59.27 o                         
  -7  -5   3          9.48        -72.16       262.38 o                         
  -6  -5   3       1183.62        806.60       228.29 o                         
  -5  -5   3       4274.42       4227.74       335.03 o                         
  -4  -5   3         83.11         48.97        74.42 o                         
  -3  -5   3         20.88         -2.86        78.05 o                         
  -2  -5   3       1508.51       1847.77       170.65 o                         
  -1  -5   3      10217.16      10416.95       602.53 o                         
   0  -5   3       2539.99       2762.40       169.97 o                         
   1  -5   3        148.11        323.14        38.50 o                         
   2  -5   3       2801.47       2883.54       175.47 o                         
   3  -5   3          6.55         14.11        19.53 o                         
   4  -5   3       8686.40       8136.39       587.79 o                         
   5  -5   3        399.64        401.80        83.23 o                         
   6  -5   3        342.66        369.07        68.72 o                         
   7  -5   3       1555.83       1353.34       167.43 o                         
   8  -5   3         16.29         32.88        72.54 o                         
  -8  -4   3        480.03        165.74       153.30 o                         
  -7  -4   3        485.25        300.39       134.38 o                         
  -6  -4   3       3467.32       3015.50       263.67 o                         
  -5  -4   3        362.77        390.12        78.31 o                         
  -4  -4   3         13.60        -46.64       106.26 o                         
  -3  -4   3       4191.79       4253.62       315.93 o                         
  -2  -4   3        714.94       1113.16       137.38 o                         
  -1  -4   3      20683.93      20645.59      1180.34 o                         
   0  -4   3        339.34        393.11        39.07 o                         
   1  -4   3        694.70        780.92        61.93 o                         
   2  -4   3       1020.77        992.21        73.65 o                         
   3  -4   3       2007.84       1808.04       149.91 o                         
   4  -4   3       4959.37       4305.56       319.89 o                         
   5  -4   3        421.55        489.35        73.60 o                         
   6  -4   3       2125.75       2152.84       211.48 o                         
   7  -4   3        876.15       1017.88       122.96 o                         
   8  -4   3       1232.67       1502.38       345.88 o                         
  -8  -3   3        212.23         78.71       109.99 o                         
  -7  -3   3        707.28        653.53       102.96 o                         
  -6  -3   3       2073.80       2174.00       198.61 o                         
  -5  -3   3        224.03        181.75        71.08 o                         
  -4  -3   3       2281.99       2732.36       314.12 o                         
  -3  -3   3        993.94       1190.65       120.48 o                         
  -2  -3   3       6782.19       6477.50       458.34 o                         
  -1  -3   3       4487.00       4316.65       252.22 o                         
   0  -3   3       2588.28       2554.50       152.39 o                         
   1  -3   3      24891.80      26094.85      1502.48 o                         
   2  -3   3       1102.22       1146.90       117.20 o                         
   3  -3   3      17645.31      16820.68      1167.70 o                         
   4  -3   3        139.43        162.73        50.52 o                         
   5  -3   3         34.42         39.44        43.07 o                         
   6  -3   3       8508.17       8421.13       609.19 o                         
   7  -3   3         25.41         -0.69        40.32 o                         
   8  -3   3        451.69        385.33       180.71 o                         
  -9  -2   3       1076.33        981.95       316.08 o                         
  -8  -2   3          3.48         61.62       197.32 o                         
  -7  -2   3       2865.91       3343.73       285.44 o                         
  -6  -2   3        328.70        205.93        70.85 o                         
  -5  -2   3        356.22        426.23        75.09 o                         
  -4  -2   3      12423.89      12148.06       844.24 o                         
  -3  -2   3        478.28        531.51        72.88 o                         
  -2  -2   3      15728.64      14104.20       969.68 o                         
  -1  -2   3        784.76        781.71        52.38 o                         
   0  -2   3       9068.72       9612.31       550.13 o                         
   1  -2   3      27784.06      29120.74      1666.74 o                         
   2  -2   3        435.63        493.74        41.09 o                         
   3  -2   3         66.65         71.32        17.50 o                         
   4  -2   3         83.91         65.42       107.52 o                         
   5  -2   3       9030.52       8730.90       634.78 o                         
   6  -2   3       1847.99       1758.96       167.77 o                         
   7  -2   3        157.37        254.52       126.63 o                         
   8  -2   3        718.02        792.29       110.14 o                         
  -9  -1   3        817.12        729.49       258.83 o                         
  -8  -1   3          0.58         21.29       152.54 o                         
  -7  -1   3        119.74         56.12       130.74 o                         
  -6  -1   3         20.40        -22.83        22.83 o                         
  -5  -1   3      10996.79      10695.76       669.55 o                         
  -4  -1   3       3240.69       3037.94       171.95 o                         
  -3  -1   3        713.32        727.85        53.71 o                         
  -2  -1   3       1646.95       1671.45        95.65 o                         
  -1  -1   3         18.98          3.23        22.14 o                         
   0  -1   3      45757.42      47364.14      2734.53 o                         
   1  -1   3       4165.85       3870.24       228.45 o                         
   2  -1   3       2155.13       2059.10       126.39 o                         
   3  -1   3       7415.28       7212.01       514.95 o                         
   4  -1   3         48.91         71.09        21.67 o                         
   5  -1   3       9302.37       9883.48      1419.14 o                         
   6  -1   3        518.69        650.05       155.13 o                         
   7  -1   3        165.94        241.60        60.09 o                         
   8  -1   3        381.19        584.89       106.87 o                         
  -9   0   3        169.16        288.32       199.59 o                         
  -8   0   3        706.64        964.15       231.50 o                         
  -7   0   3        419.33        398.39       105.33 o                         
  -6   0   3        110.66         75.98        46.36 o                         
  -5   0   3      11725.37      11387.26       714.49 o                         
  -4   0   3        702.91        600.64       124.83 o                         
  -3   0   3        558.02        582.99        55.87 o                         
  -2   0   3       8984.23       8982.66       542.70 o                         
  -1   0   3       1994.68       2185.85       118.83 o                         
   0   0   3      11696.65      11346.48       722.10 o                         
   1   0   3        415.35        594.77       135.70 o                         
   2   0   3      10292.03       9742.47       623.58 o                         
   3   0   3       2148.07       2166.08       160.58 o                         
   4   0   3       5399.84       5673.83       338.64 o                         
   5   0   3        981.23       1007.96        80.57 o                         
   6   0   3         24.72          1.63        43.64 o                         
   7   0   3       2884.85       3132.68       221.38 o                         
   8   0   3        498.81       1733.93       522.06 o                         
  -9   1   3        370.66        606.44       325.15 o                         
  -8   1   3        606.62        688.40        97.13 o                         
  -7   1   3        348.65        358.18       150.99 o                         
  -6   1   3       8459.23       8581.65       607.37 o                         
  -5   1   3        573.83        486.43        61.53 o                         
  -4   1   3          9.42        -22.14        28.82 o                         
  -3   1   3      10560.07       9773.88       675.60 o                         
  -2   1   3       2124.60       2261.79       166.30 o                         
  -1   1   3      12403.44      12921.45       872.48 o                         
   0   1   3       2856.38       2496.27       146.80 o                         
   1   1   3       1013.89       1085.47        85.52 o                         
   2   1   3      21978.78      21365.09      1363.10 o                         
   3   1   3        663.52        779.86       133.11 o                         
   4   1   3       1617.32       1629.83       116.26 o                         
   5   1   3          3.02         50.04        56.14 o                         
   6   1   3       1053.28       1098.86       141.82 o                         
   7   1   3       1813.09       2323.36       557.03 o                         
   8   1   3          1.22        814.18       465.71 o                         
  -9   2   3        123.98        212.64       203.55 o                         
  -8   2   3       2724.47       3164.76       451.13 o                         
  -7   2   3        643.20        542.75       107.20 o                         
  -6   2   3       4115.87       4161.04       282.54 o                         
  -5   2   3        162.45        120.62        61.71 o                         
  -4   2   3       2239.72       2391.42       343.34 o                         
  -3   2   3       4567.37       4291.28       277.05 o                         
  -2   2   3        840.60        911.38       190.10 o                         
  -1   2   3       1255.87       1367.78       172.62 o                         
   0   2   3       1528.64       1519.78        92.55 o                         
   1   2   3      15339.17      15379.72       874.83 o                         
   2   2   3       4174.63       3889.67       229.54 o                         
   3   2   3       2843.20       2925.50       177.59 o                         
   4   2   3        275.30        328.70        59.46 o                         
   5   2   3         43.09         48.08        70.19 o                         
   6   2   3       4723.01       5587.74       368.84 o                         
   7   2   3       1159.50       1295.64       335.52 o                         
  -9   3   3        992.14        870.33       112.89 o                         
  -8   3   3        816.00        796.06       172.62 o                         
  -7   3   3       1234.77       1112.48       121.29 o                         
  -6   3   3         77.81        109.68        39.68 o                         
  -5   3   3        128.61         96.58        35.44 o                         
  -4   3   3      22418.42      19433.31      1225.92 o                         
  -3   3   3       5668.28       5130.03       330.06 o                         
  -2   3   3       3698.65       3499.57       253.77 o                         
  -1   3   3         68.95        101.29        22.71 o                         
   0   3   3        130.64        129.72        40.25 o                         
   1   3   3      18320.44      18820.81      1066.79 o                         
   2   3   3        527.74        621.75        53.85 o                         
   3   3   3        655.33        791.40        72.19 o                         
   4   3   3       1257.04       1479.53       105.03 o                         
   5   3   3        705.36        791.13       128.33 o                         
   6   3   3       1313.64       1280.93       168.21 o                         
   7   3   3         13.09         86.11       187.51 o                         
  -9   4   3       1785.70       2063.78       248.40 o                         
  -8   4   3        537.94        662.95       115.50 o                         
  -7   4   3          0.78        -49.61        53.80 o                         
  -6   4   3       1110.42        922.60       172.76 o                         
  -5   4   3       1172.84       1203.99       173.61 o                         
  -4   4   3       6098.36       5220.17       343.18 o                         
  -3   4   3        585.18        591.04       121.77 o                         
  -2   4   3       5189.47       5194.81       370.45 o                         
  -1   4   3       1931.67       1856.76       173.79 o                         
   0   4   3      16848.48      16536.34       941.09 o                         
   1   4   3       3419.97       3526.37       210.15 o                         
   2   4   3         17.49          9.23        26.22 o                         
   3   4   3       3326.42       3672.57       278.31 o                         
   4   4   3       1653.45       1968.99       189.17 o                         
   5   4   3       1519.19       1615.01       279.17 o                         
   6   4   3        207.78        144.47        83.46 o                         
  -9   5   3        393.37        443.56        90.94 o                         
  -8   5   3         10.61        -50.41        50.41 o                         
  -7   5   3       1799.78       1862.33       169.35 o                         
  -6   5   3        360.38        398.40        68.17 o                         
  -5   5   3       4165.92       3932.04       274.27 o                         
  -4   5   3       1010.31        936.89        92.40 o                         
  -3   5   3         20.22        -14.26        26.93 o                         
  -2   5   3       7493.31       7163.04       421.57 o                         
  -1   5   3       3376.82       3306.90       202.42 o                         
   0   5   3       2560.84       2390.70       151.35 o                         
   1   5   3        168.87        178.24        59.36 o                         
   2   5   3       2290.74       2437.70       157.36 o                         
   3   5   3       2324.78       2650.04       292.61 o                         
   4   5   3        150.97        166.50        75.07 o                         
   5   5   3        273.30        222.99       107.52 o                         
   6   5   3        133.64        155.68        86.99 o                         
  -8   6   3        576.33        659.79       156.73 o                         
  -7   6   3       1156.50       1151.58       123.31 o                         
  -6   6   3         34.13         49.99        42.51 o                         
  -5   6   3        666.83        673.05        82.36 o                         
  -4   6   3         24.14        -10.09        34.65 o                         
  -3   6   3       4007.82       3935.51       294.43 o                         
  -2   6   3       4647.01       4314.35       391.22 o                         
  -1   6   3       2003.69       2195.84       350.74 o                         
   0   6   3         90.40        101.25        30.65 o                         
   1   6   3        237.88        348.98        49.80 o                         
   2   6   3       4645.89       5197.76       350.26 o                         
   3   6   3       3123.05       2276.22       597.19 o                         
   4   6   3        222.19        141.53        84.16 o                         
   5   6   3         84.42         37.61        91.33 o                         
  -8   7   3       1544.21       1696.37       169.68 o                         
  -7   7   3        960.35        869.75       117.59 o                         
  -6   7   3        235.84        150.99        74.48 o                         
  -5   7   3          1.09        -30.20        53.83 o                         
  -4   7   3         51.59         31.52        39.90 o                         
  -3   7   3       4639.60       4739.48       352.39 o                         
  -2   7   3        851.55        869.02       184.01 o                         
  -1   7   3         26.80         34.77        29.11 o                         
   0   7   3       1120.50       1019.50       177.55 o                         
   1   7   3       1086.42       1161.87       198.59 o                         
   2   7   3       1484.89       1049.83       510.72 o                         
   3   7   3          0.11        -10.73        77.66 o                         
   4   7   3        463.68        348.96        94.75 o                         
  -7   8   3          0.41        -71.20        89.32 o                         
  -6   8   3        106.98        159.85        64.41 o                         
  -5   8   3        872.62        901.46       178.66 o                         
  -4   8   3       2276.74       2384.71       388.95 o                         
  -3   8   3       1801.81       1848.80       197.55 o                         
  -2   8   3        451.73        505.61        82.65 o                         
  -1   8   3       1623.32       1626.76       205.10 o                         
   0   8   3        518.30        466.59        71.09 o                         
   1   8   3       1326.27       1005.66       354.62 o                         
   2   8   3        507.27        477.20       107.34 o                         
   3   8   3          4.50         71.27        99.05 o                         
  -6   9   3        435.59        727.95       112.06 o                         
  -5   9   3          0.20        -20.12        44.44 o                         
  -4   9   3       1096.33       1142.73       368.55 o                         
  -3   9   3        157.08        168.33       128.57 o                         
  -2   9   3        865.33        982.98        98.27 o                         
  -1   9   3       1614.53       2226.34       301.51 o                         
   0   9   3        187.06        115.51       117.56 o                         
   1   9   3        165.53        207.21        90.10 o                         
  -3  10   3         42.93        108.17       138.61 o                         
  -2  10   3        933.83       1300.02       332.60 o                         
   0 -11   4        235.74        268.80       174.24 o                         
   1 -11   4       1359.04       1489.44       459.55 o                         
   2 -11   4         92.68        123.04       134.16 o                         
   3 -11   4       1032.50       1105.23       164.84 o                         
  -3 -10   4        134.99        -91.98       135.37 o                         
  -2 -10   4        958.08        684.55       142.54 o                         
  -1 -10   4          4.64        121.35       115.52 o                         
   0 -10   4       1643.49       1643.93       323.21 o                         
   1 -10   4       1873.54       2018.25       238.31 o                         
   2 -10   4         62.37         42.08        56.49 o                         
   3 -10   4          0.74       -131.81       131.81 o                         
   4 -10   4        146.09        317.34       161.93 o                         
   5 -10   4       1563.37       1697.66       180.16 o                         
  -4  -9   4        270.41        137.96        92.69 o                         
  -3  -9   4         10.01        -40.13        91.44 o                         
  -2  -9   4        597.52        549.58       129.39 o                         
  -1  -9   4        748.35        797.03       225.40 o                         
   0  -9   4       6681.15       6533.88       576.31 o                         
   1  -9   4        129.98        100.51        42.45 o                         
   2  -9   4          1.91         23.05        54.90 o                         
   3  -9   4       1528.94       1949.03       155.36 o                         
   4  -9   4        724.81        666.36       267.51 o                         
   5  -9   4       2255.72       2420.69       228.05 o                         
   6  -9   4         11.07        -31.60        39.71 o                         
  -5  -8   4       2520.33       3406.63       791.83 o                         
  -4  -8   4         18.52        146.82       163.91 o                         
  -3  -8   4          9.03         37.95        81.65 o                         
  -2  -8   4       1348.79       1539.51       183.94 o                         
  -1  -8   4       1514.81       1643.49       195.64 o                         
   0  -8   4       1068.44       1359.57       110.25 o                         
   1  -8   4        574.46        594.77        67.24 o                         
   2  -8   4       2136.95       2165.90       151.48 o                         
   3  -8   4         36.20         72.98        33.60 o                         
   4  -8   4       2243.57       2350.04       464.74 o                         
   5  -8   4        423.58        509.56        83.51 o                         
   6  -8   4        312.98        325.47       102.66 o                         
   7  -8   4       2258.05       2155.37       219.68 o                         
  -6  -7   4        821.58        615.63       285.72 o                         
  -5  -7   4        194.79        151.43       199.35 o                         
  -4  -7   4        681.36        665.53       265.11 o                         
  -3  -7   4       4757.02       4441.42       692.34 o                         
  -2  -7   4         22.61         26.25        79.70 o                         
  -1  -7   4       5761.06       5693.76       343.44 o                         
   0  -7   4          0.02         -7.00        48.37 o                         
   1  -7   4        777.32        971.75        82.58 o                         
   2  -7   4       9467.29       9263.48       549.03 o                         
   3  -7   4         30.47         28.37        23.90 o                         
   4  -7   4       1259.50       1359.37       261.68 o                         
   5  -7   4          4.92         14.13        34.01 o                         
   6  -7   4        986.61       1047.53       175.85 o                         
   7  -7   4       1138.84       1426.32       165.70 o                         
  -7  -6   4         12.33        -50.16       168.08 o                         
  -6  -6   4        909.40        407.44       173.59 o                         
  -5  -6   4         97.40          8.68       252.93 o                         
  -4  -6   4        488.75        390.74       158.04 o                         
  -3  -6   4       3865.44       3570.62       464.01 o                         
  -2  -6   4        233.59        256.89        89.41 o                         
  -1  -6   4         20.75         15.36        26.91 o                         
   0  -6   4        365.90        408.08        45.30 o                         
   1  -6   4       9866.17      10040.02       591.55 o                         
   2  -6   4       1469.79       1688.82       177.65 o                         
   3  -6   4       1046.29       1023.09       157.18 o                         
   4  -6   4        872.89        919.38       106.45 o                         
   5  -6   4        295.97        294.19        76.75 o                         
   6  -6   4       7411.30       7521.08       553.60 o                         
   7  -6   4        282.48        333.77       103.31 o                         
   8  -6   4         47.61         23.02        50.76 o                         
  -8  -5   4        143.22        135.37       126.95 o                         
  -7  -5   4        592.04        383.66       174.86 o                         
  -6  -5   4          3.55        -70.08        70.08 o                         
  -5  -5   4        672.13        775.70       117.65 o                         
  -4  -5   4       9750.38       9812.16       700.23 o                         
  -3  -5   4        119.33         64.82       181.04 o                         
  -2  -5   4       1582.47       2210.73       230.59 o                         
  -1  -5   4       4750.70       4683.20       277.83 o                         
   0  -5   4        359.89        402.82        42.33 o                         
   1  -5   4      22414.25      23510.42      1350.23 o                         
   2  -5   4         14.04         21.06        21.63 o                         
   3  -5   4        893.14       1090.90        84.79 o                         
   4  -5   4        992.18       1015.29       147.68 o                         
   5  -5   4       2232.92       2480.44       224.02 o                         
   6  -5   4       1332.67       1420.14       150.95 o                         
   7  -5   4        488.76        458.77        83.90 o                         
   8  -5   4       1273.37       1572.56       175.61 o                         
  -8  -4   4        240.67        -46.22       248.49 o                         
  -7  -4   4         64.28        -34.30       191.90 o                         
  -6  -4   4       1038.92        889.63       125.98 o                         
  -5  -4   4       4118.12       4336.65       337.93 o                         
  -4  -4   4       4519.17       4744.41       359.75 o                         
  -3  -4   4          0.16        -27.37        49.01 o                         
  -2  -4   4       3612.04       3533.30       315.55 o                         
  -1  -4   4         31.68         44.75        31.46 o                         
   0  -4   4      16416.87      17271.31       984.39 o                         
   1  -4   4        491.65        593.24        65.63 o                         
   2  -4   4        982.31       1204.21       138.29 o                         
   3  -4   4      18888.87      18437.76      1072.94 o                         
   4  -4   4        319.57        272.76        37.29 o                         
   5  -4   4       3558.57       3620.44       280.45 o                         
   6  -4   4         90.97         26.58        57.65 o                         
   7  -4   4        172.28        199.86        62.15 o                         
   8  -4   4       2002.31       2194.65       268.80 o                         
  -8  -3   4          3.02       -101.63       237.39 o                         
  -7  -3   4       3547.32       3245.61       327.45 o                         
  -6  -3   4          6.90         65.05       100.52 o                         
  -5  -3   4      10073.62      11038.35       779.91 o                         
  -4  -3   4        149.94        167.72       114.82 o                         
  -3  -3   4       3613.63       3879.21       290.52 o                         
  -2  -3   4      13908.75      13397.37      1103.88 o                         
  -1  -3   4         78.23         75.28        40.64 o                         
   0  -3   4       8329.45       8484.85       488.73 o                         
   1  -3   4       2182.86       2256.35       137.27 o                         
   2  -3   4       5300.71       5258.99       309.84 o                         
   3  -3   4       2021.16       2036.47       652.25 o                         
   4  -3   4          3.58         20.62        20.36 o                         
   5  -3   4         12.61        -27.10        27.10 o                         
   6  -3   4        145.67        126.78        46.15 o                         
   7  -3   4       2861.97       2909.75       246.07 o                         
   8  -3   4        803.81        821.14       314.14 o                         
  -9  -2   4         91.52        -33.35       294.39 o                         
  -8  -2   4        401.39        388.58       286.29 o                         
  -7  -2   4       2954.65       3078.37       264.17 o                         
  -6  -2   4        633.98        878.80       122.78 o                         
  -5  -2   4        166.72        177.68        49.46 o                         
  -4  -2   4        335.21        473.03        78.12 o                         
  -3  -2   4      20414.44      18972.44      1311.46 o                         
  -2  -2   4       3159.54       3026.31       224.03 o                         
  -1  -2   4       3059.70       3133.48       200.34 o                         
   0  -2   4        123.24        186.94        21.11 o                         
   1  -2   4       2339.20       2388.41       144.80 o                         
   2  -2   4      21424.57      21435.75      1224.01 o                         
   3  -2   4       1396.27       1334.25       125.94 o                         
   4  -2   4       1880.17       1853.72       232.66 o                         
   5  -2   4        851.88        780.32       109.54 o                         
   6  -2   4         10.35        -15.19        33.22 o                         
   7  -2   4       3031.63       3517.20       313.17 o                         
   8  -2   4        337.77        420.35        85.80 o                         
  -9  -1   4         75.25        300.04       210.26 o                         
  -8  -1   4       3505.66       3986.24       524.18 o                         
  -7  -1   4        156.33        109.72       144.08 o                         
  -6  -1   4       1763.05       1521.75       185.28 o                         
  -5  -1   4        750.02        685.40        87.76 o                         
  -4  -1   4        709.44        760.68        92.39 o                         
  -3  -1   4      13401.84      12429.51       654.03 o                         
  -2  -1   4       8883.02       8871.37       464.25 o                         
  -1  -1   4         45.61         36.41        17.07 o                         
   0  -1   4      10060.27      10141.01       587.91 o                         
   1  -1   4      15126.41      14562.96       843.92 o                         
   2  -1   4       9514.40       9286.74       534.58 o                         
   3  -1   4        674.79        810.46        67.03 o                         
   4  -1   4       1823.82       1858.06       251.69 o                         
   5  -1   4        612.52        521.16        73.22 o                         
   6  -1   4       4374.77       4280.51       392.26 o                         
   7  -1   4        301.81        532.43        79.92 o                         
   8  -1   4         15.06         77.73        67.36 o                         
  -9   0   4        624.28        537.11       209.66 o                         
  -8   0   4       2182.95       2246.09       368.62 o                         
  -7   0   4        111.44         56.88        51.12 o                         
  -6   0   4       2552.90       2560.30       265.36 o                         
  -5   0   4        567.30        506.43        76.20 o                         
  -4   0   4      10144.69      10643.74       662.33 o                         
  -3   0   4       1349.07       1355.89       116.13 o                         
  -2   0   4       4302.39       4505.57       282.66 o                         
  -1   0   4      14420.57      15469.81       993.59 o                         
   0   0   4       1795.30       1625.16       112.30 o                         
   1   0   4      17478.23      17172.87      1398.42 o                         
   2   0   4       2718.96       2596.76       172.75 o                         
   3   0   4        263.96        336.80        49.31 o                         
   4   0   4       8331.05       8381.62       496.90 o                         
   5   0   4         21.48          3.22        17.07 o                         
   6   0   4       2052.35       2251.97       214.72 o                         
   7   0   4         85.34        120.47        64.12 o                         
  -9   1   4       1892.00       1798.28       324.71 o                         
  -8   1   4         36.65          8.54        62.16 o                         
  -7   1   4        104.66         77.22        42.86 o                         
  -6   1   4       2559.67       2478.63       329.72 o                         
  -5   1   4          0.31          0.30        67.55 o                         
  -4   1   4      11929.36      12212.22       762.19 o                         
  -3   1   4       2544.57       2892.60       235.28 o                         
  -2   1   4       7651.39       7921.97       485.76 o                         
  -1   1   4      23007.35      23775.46      1594.75 o                         
   0   1   4       7781.86       7574.43       426.01 o                         
   1   1   4        454.63        691.81        58.45 o                         
   2   1   4        219.99        241.63        48.58 o                         
   3   1   4      11637.88      11642.56       749.02 o                         
   4   1   4       5206.74       5704.45       334.57 o                         
   5   1   4        938.59        930.81       214.72 o                         
   6   1   4         99.24         52.09        45.66 o                         
   7   1   4          2.28        940.48       463.76 o                         
  -9   2   4        718.70        456.14       134.92 o                         
  -8   2   4         99.78        -19.82        99.48 o                         
  -7   2   4       6653.40       6433.35       468.69 o                         
  -6   2   4       2024.81       1718.33       369.52 o                         
  -5   2   4       2686.74       2279.94       272.04 o                         
  -4   2   4        555.15        586.80        75.88 o                         
  -3   2   4        782.40        777.95       112.05 o                         
  -2   2   4      27563.55      26430.90      1770.24 o                         
  -1   2   4       1529.05       1429.20       186.94 o                         
   0   2   4       1661.03       1651.72       116.04 o                         
   1   2   4         61.86         52.15        18.35 o                         
   2   2   4        175.27        231.68        31.95 o                         
   3   2   4       7829.54       8099.19       471.28 o                         
   4   2   4       1585.14       1815.80       228.30 o                         
   5   2   4        346.62        395.36        45.83 o                         
   6   2   4        776.73        827.33        84.01 o                         
   7   2   4        668.45        831.02       150.27 o                         
  -9   3   4        117.73        128.77       152.94 o                         
  -8   3   4        290.78        179.78        62.82 o                         
  -7   3   4       4099.40       3863.24       304.32 o                         
  -6   3   4        471.21        460.42        65.50 o                         
  -5   3   4         89.00        129.30        36.45 o                         
  -4   3   4        163.72        135.45        38.33 o                         
  -3   3   4       5227.28       4827.82       315.05 o                         
  -2   3   4       8884.47       7625.98       539.56 o                         
  -1   3   4          9.45         23.60        20.52 o                         
   0   3   4       9952.42      10256.87       579.77 o                         
   1   3   4       1821.21       1889.61       153.64 o                         
   2   3   4       4356.42       4376.76       261.19 o                         
   3   3   4       2001.85       2218.52       226.69 o                         
   4   3   4        679.59        727.94        66.09 o                         
   5   3   4        931.11       1063.11       117.45 o                         
   6   3   4        462.37        524.06       111.93 o                         
   7   3   4        839.95        864.64       143.36 o                         
  -9   4   4        204.16         14.03        59.63 o                         
  -8   4   4       3408.01       3452.88       283.12 o                         
  -7   4   4       1086.46        938.76       104.00 o                         
  -6   4   4         14.27        -22.08        36.38 o                         
  -5   4   4       2889.04       2837.48       206.55 o                         
  -4   4   4        657.88        618.82        72.89 o                         
  -3   4   4       8370.94       7388.80       526.88 o                         
  -2   4   4        672.58        581.61       118.61 o                         
  -1   4   4         44.72         18.09        26.88 o                         
   0   4   4       1930.73       1906.26       153.90 o                         
   1   4   4        278.40        368.15        42.84 o                         
   2   4   4       3465.30       3955.00       237.19 o                         
   3   4   4        496.57        587.06        58.92 o                         
   4   4   4       2132.56       2507.52       268.95 o                         
   5   4   4       1978.02       2083.06       411.62 o                         
   6   4   4        139.10         80.16        87.57 o                         
  -9   5   4         13.45        -51.82        51.82 o                         
  -8   5   4        821.58        718.43        96.95 o                         
  -7   5   4        230.89        241.55        62.74 o                         
  -6   5   4       1337.77       1522.55       186.05 o                         
  -5   5   4       2969.49       2665.22       198.88 o                         
  -4   5   4       1135.30       1254.14       116.29 o                         
  -3   5   4       2167.80       1911.21       240.95 o                         
  -2   5   4          2.25         12.47        24.56 o                         
  -1   5   4       8045.95       7923.54       461.99 o                         
   0   5   4       3266.40       3270.36       201.39 o                         
   1   5   4       2008.49       2189.44       144.19 o                         
   2   5   4          3.02         23.41        25.21 o                         
   3   5   4        465.80        562.98        60.77 o                         
   4   5   4       2084.83       1892.13       426.84 o                         
   5   5   4       1036.03        806.44       228.00 o                         
  -8   6   4         34.18         38.78        57.87 o                         
  -7   6   4         80.79         74.81        64.50 o                         
  -6   6   4       3669.91       4004.26       282.79 o                         
  -5   6   4       1736.32       2048.79       237.08 o                         
  -4   6   4        362.11        443.82        73.52 o                         
  -3   6   4         40.80         40.84        42.43 o                         
  -2   6   4        434.14        395.25        50.37 o                         
  -1   6   4       4584.54       4674.08       282.71 o                         
   0   6   4        803.29        903.47        80.17 o                         
   1   6   4        168.48        199.57        49.48 o                         
   2   6   4        112.52        118.79        40.40 o                         
   3   6   4       1781.63       1640.21       270.74 o                         
   4   6   4       1057.33        854.24       132.09 o                         
   5   6   4          1.20         96.51        73.84 o                         
  -8   7   4         25.95        -58.66        62.05 o                         
  -7   7   4        844.54        921.55       115.38 o                         
  -6   7   4       1291.73       1308.83       180.25 o                         
  -5   7   4        184.03        282.48        68.50 o                         
  -4   7   4        239.19        295.20        62.00 o                         
  -3   7   4        529.15        472.90       117.56 o                         
  -2   7   4       3896.50       4052.75       249.86 o                         
  -1   7   4       3394.32       3755.04       232.15 o                         
   0   7   4          9.66         59.05        33.41 o                         
   1   7   4        953.23       1048.85       141.17 o                         
   2   7   4        611.82        579.97       162.58 o                         
   3   7   4       1287.81       1213.06       275.93 o                         
   4   7   4        672.47        446.92       130.84 o                         
  -7   8   4       1545.38       1513.74       340.30 o                         
  -6   8   4        890.60       1126.99       312.85 o                         
  -5   8   4        245.39        285.13        76.69 o                         
  -4   8   4        920.90       1226.47       396.08 o                         
  -3   8   4        126.63         94.09        50.11 o                         
  -2   8   4        496.96        589.54        74.77 o                         
  -1   8   4        110.27        165.22        48.40 o                         
   0   8   4        452.21        458.96       101.61 o                         
   1   8   4       1793.69       1545.78       455.02 o                         
   2   8   4        140.65         42.27        95.24 o                         
  -5   9   4        564.14        748.87       330.01 o                         
  -4   9   4       1165.15       1127.57       249.69 o                         
  -3   9   4        680.18        919.67       373.41 o                         
  -2   9   4        348.71        322.84        72.30 o                         
  -1   9   4         61.66         93.80        48.60 o                         
   0   9   4        998.75        849.00       488.05 o                         
   0 -11   5        406.76        404.85       198.85 o                         
   1 -11   5          2.90         11.19       102.36 o                         
   2 -11   5        803.78       1027.30       177.23 o                         
   3 -11   5        814.92        543.43       106.23 o                         
  -3 -10   5       1238.27       1122.19       162.40 o                         
  -2 -10   5         23.06        -38.23       109.48 o                         
  -1 -10   5         90.91        251.15       116.91 o                         
   0 -10   5        244.09        310.64       118.27 o                         
   1 -10   5        373.73        438.93       136.99 o                         
   2 -10   5       3473.42       3539.22       236.43 o                         
   3 -10   5         57.37         14.96        62.83 o                         
   4 -10   5         78.97         93.45        50.64 o                         
   5 -10   5        417.65        460.80        85.43 o                         
  -4  -9   5        884.32        804.35       287.50 o                         
  -3  -9   5       2986.70       3183.66      1113.75 o                         
  -2  -9   5        103.25        141.69        83.22 o                         
  -1  -9   5         46.74        120.11        88.91 o                         
   0  -9   5        170.94         81.48        93.19 o                         
   1  -9   5       1408.88       1539.82       176.07 o                         
   2  -9   5       1059.53       1067.05       106.80 o                         
   3  -9   5        267.49        280.81        53.98 o                         
   4  -9   5       1145.87       1006.42       243.86 o                         
   5  -9   5         70.13          4.54        33.58 o                         
   6  -9   5       1178.96       1102.58       130.71 o                         
  -5  -8   5          2.42        174.59       192.14 o                         
  -4  -8   5       1244.46       1440.97       339.88 o                         
  -3  -8   5        148.99        117.70        87.81 o                         
  -2  -8   5        394.13        422.54       114.23 o                         
  -1  -8   5       2808.04       2718.69       323.86 o                         
   0  -8   5        138.80        130.44        37.31 o                         
   1  -8   5       8322.86       8381.66       500.60 o                         
   2  -8   5         46.91         57.38        25.66 o                         
   3  -8   5         63.08         37.06        31.79 o                         
   4  -8   5       3414.33       3398.86       277.20 o                         
   5  -8   5         48.32          5.28        50.20 o                         
   6  -8   5        596.18        541.00       108.49 o                         
   7  -8   5         25.06         25.98        32.70 o                         
  -6  -7   5       1208.36       2366.75       625.04 o                         
  -5  -7   5        459.48        395.17       118.43 o                         
  -4  -7   5       1975.78       2419.15       483.06 o                         
  -3  -7   5        400.01        428.09       102.76 o                         
  -2  -7   5       1836.22       2055.43       410.98 o                         
  -1  -7   5       5683.55       5180.19       314.98 o                         
   0  -7   5        357.51        456.92        53.05 o                         
   1  -7   5         86.67        131.74        33.48 o                         
   2  -7   5       1266.06       1427.68       112.72 o                         
   3  -7   5       7597.23       7617.04       456.22 o                         
   4  -7   5        437.30        461.32        60.15 o                         
   5  -7   5       1166.07       1434.78       151.57 o                         
   6  -7   5        125.41         50.23        52.79 o                         
   7  -7   5         89.65         57.80        52.78 o                         
  -7  -6   5       1993.28       1176.55       261.91 o                         
  -6  -6   5        136.32        109.25        93.23 o                         
  -5  -6   5        525.67        619.51       161.60 o                         
  -4  -6   5        201.90        207.18       125.98 o                         
  -3  -6   5        737.19        797.73       129.76 o                         
  -2  -6   5      10255.94       9635.55       815.75 o                         
  -1  -6   5        412.12        436.70        45.91 o                         
   0  -6   5       2155.50       2401.88       154.44 o                         
   1  -6   5       1495.69       1717.53       117.24 o                         
   2  -6   5       1612.34       1581.07       117.98 o                         
   3  -6   5      13647.36      13219.95       779.62 o                         
   4  -6   5       1403.31       1478.09       128.24 o                         
   5  -6   5        387.34        401.47        71.90 o                         
   6  -6   5        256.33        284.87        80.96 o                         
   7  -6   5        806.79        835.79       119.32 o                         
  -8  -5   5        223.44        -55.48       318.87 o                         
  -7  -5   5       2542.42       1968.89       214.60 o                         
  -6  -5   5         76.59        140.74        81.33 o                         
  -5  -5   5         10.33        -17.08        61.08 o                         
  -4  -5   5        142.86        111.61        57.39 o                         
  -3  -5   5       3336.83       3495.28       270.25 o                         
  -2  -5   5       7314.87       7034.16       599.36 o                         
  -1  -5   5        329.97        363.08        40.23 o                         
   0  -5   5       8389.05       8979.64       515.93 o                         
   1  -5   5        380.97        487.91        57.29 o                         
   2  -5   5       3986.69       4034.28       245.92 o                         
   3  -5   5        589.81        516.45        51.46 o                         
   4  -5   5        124.94        105.53        27.29 o                         
   5  -5   5       4171.76       3927.53       304.11 o                         
   6  -5   5         70.83         43.89        41.86 o                         
   7  -5   5       3602.16       4086.55       333.73 o                         
   8  -5   5        158.65        224.17        74.54 o                         
  -8  -4   5       2011.05       1842.38       268.78 o                         
  -7  -4   5        104.42       -101.67       153.44 o                         
  -6  -4   5         23.57         24.45        66.52 o                         
  -5  -4   5       2617.11       2972.87       300.64 o                         
  -4  -4   5         78.94        146.61       136.59 o                         
  -3  -4   5       8293.32       8127.02       577.70 o                         
  -2  -4   5        303.67        323.51        77.34 o                         
  -1  -4   5        170.42        177.40        53.76 o                         
   0  -4   5       8378.00       7924.75       658.33 o                         
   1  -4   5        114.90        200.31        74.49 o                         
   2  -4   5      10035.02       9645.31       798.78 o                         
   3  -4   5        417.68        413.18        65.33 o                         
   4  -4   5       3118.83       3013.82       192.60 o                         
   5  -4   5       4573.47       4207.01       259.92 o                         
   6  -4   5        411.57        393.42        72.26 o                         
   7  -4   5         11.28          4.95        44.26 o                         
   8  -4   5         64.31        127.43        98.45 o                         
  -9  -3   5         14.93       -500.04       500.04 o                         
  -8  -3   5       1160.18        777.58       315.11 o                         
  -7  -3   5        461.03        334.06       118.13 o                         
  -6  -3   5        782.57        937.91       149.76 o                         
  -5  -3   5       1754.76       1989.17       214.52 o                         
  -4  -3   5       2003.21       2380.03       204.02 o                         
  -3  -3   5       2676.32       2897.75       229.24 o                         
  -2  -3   5        145.22        191.45        21.14 o                         
  -1  -3   5      26892.53      27003.16      1535.21 o                         
   0  -3   5       3257.24       3476.29       207.98 o                         
   1  -3   5       4123.02       3933.17       235.21 o                         
   2  -3   5        133.58        122.10        20.92 o                         
   3  -3   5        105.75        147.57        25.89 o                         
   4  -3   5      13263.14      12544.13       730.62 o                         
   5  -3   5        847.54        819.16        77.25 o                         
   6  -3   5       1193.00       1258.48       162.75 o                         
   7  -3   5        481.59        610.26        97.34 o                         
   8  -3   5        329.69        319.44        76.57 o                         
  -9  -2   5        833.82        475.86       343.61 o                         
  -8  -2   5         13.55       -153.75       153.75 o                         
  -7  -2   5        318.85        228.97       150.76 o                         
  -6  -2   5       8010.51       8351.78       604.96 o                         
  -5  -2   5       2482.11       2481.16       191.82 o                         
  -4  -2   5       5211.93       4969.10       343.67 o                         
  -3  -2   5        701.75        618.46        62.48 o                         
  -2  -2   5        132.67        126.71        73.49 o                         
  -1  -2   5      19579.45      19749.73      1124.30 o                         
   0  -2   5         22.50         56.22        19.21 o                         
   1  -2   5          7.46          4.45        11.95 o                         
   2  -2   5        911.46       1041.33        82.34 o                         
   3  -2   5       9755.83       9188.64       532.72 o                         
   4  -2   5       5422.54       4960.87       297.50 o                         
   5  -2   5          2.59        -19.06        22.99 o                         
   6  -2   5       2223.80       2608.09       182.07 o                         
   7  -2   5         80.97        109.43        92.95 o                         
   8  -2   5       1563.31       1721.36       366.61 o                         
  -9  -1   5         32.50       -114.16       214.07 o                         
  -8  -1   5         49.58         32.46       179.89 o                         
  -7  -1   5       1597.08       1890.48       319.53 o                         
  -6  -1   5       3415.63       3385.31       285.10 o                         
  -5  -1   5        244.13        289.86       149.23 o                         
  -4  -1   5       1416.13       1338.48       143.59 o                         
  -3  -1   5          8.10         35.52        46.09 o                         
  -2  -1   5      52204.96      54290.39      3784.23 o                         
  -1  -1   5       4185.45       3962.96       233.88 o                         
   0  -1   5        174.24        201.05        33.65 o                         
   1  -1   5       9943.16       9224.00       537.83 o                         
   2  -1   5       1111.87       1384.00       132.56 o                         
   3  -1   5       6731.19       6623.69       391.40 o                         
   4  -1   5        951.49       1024.94        84.24 o                         
   5  -1   5        132.37        154.99        50.64 o                         
   6  -1   5       3026.76       3308.21       218.14 o                         
   7  -1   5          0.14         82.07        55.77 o                         
   8  -1   5        419.87        554.44       106.87 o                         
  -9   0   5        951.56        946.18       273.47 o                         
  -8   0   5         13.60         25.88       160.95 o                         
  -7   0   5       5818.27       5897.54       389.75 o                         
  -6   0   5       1228.67       1343.78       119.04 o                         
  -5   0   5        514.57        555.86        63.87 o                         
  -4   0   5      10524.17      10910.58       679.93 o                         
  -3   0   5        295.74        416.54        62.12 o                         
  -2   0   5       6528.21       6380.29       334.39 o                         
  -1   0   5       3618.20       3811.60       247.29 o                         
   0   0   5       7105.85       6832.22       440.12 o                         
   1   0   5       4715.86       4036.34       265.17 o                         
   2   0   5       5745.26       5315.80       442.39 o                         
   3   0   5       1154.08       1208.64       114.00 o                         
   4   0   5         11.68         34.33        16.84 o                         
   5   0   5       5309.28       5668.19       417.83 o                         
   6   0   5       2031.70       2016.39       373.73 o                         
  -9   1   5        474.57        256.46       182.06 o                         
  -8   1   5        531.42        521.43        76.94 o                         
  -7   1   5        405.45        420.47        64.12 o                         
  -6   1   5          1.18        -17.94        54.30 o                         
  -5   1   5       8329.71       8645.09       545.36 o                         
  -4   1   5       2678.24       3004.95       310.94 o                         
  -3   1   5       5459.69       5316.68       338.69 o                         
  -2   1   5          0.33         12.47        19.09 o                         
  -1   1   5          2.66        -17.65        34.33 o                         
   0   1   5      22027.95      23868.95      1943.79 o                         
   1   1   5      13035.69      13495.57       853.42 o                         
   2   1   5       1803.38       1822.60       127.29 o                         
   3   1   5         87.99        149.93        49.55 o                         
   4   1   5         84.09        124.61        31.41 o                         
   5   1   5       2757.59       3394.75       230.33 o                         
   6   1   5          0.83         18.57        23.37 o                         
   7   1   5          8.23         26.56        36.27 o                         
  -9   2   5        284.21        301.34       127.21 o                         
  -8   2   5        708.25        574.84        82.21 o                         
  -7   2   5          1.85         16.30        41.01 o                         
  -6   2   5        179.22        246.52        65.89 o                         
  -5   2   5       5768.89       5549.39       400.71 o                         
  -4   2   5       1062.09       1133.17       210.51 o                         
  -3   2   5        439.79        497.91        98.21 o                         
  -2   2   5        891.92        977.62       149.95 o                         
  -1   2   5       3549.65       3382.23       201.24 o                         
   0   2   5       9223.13       9163.17       521.97 o                         
   1   2   5       1786.07       1682.40       107.85 o                         
   2   2   5       1074.69       1107.68        79.06 o                         
   3   2   5        734.48        912.16       137.44 o                         
   4   2   5      10394.01      11916.01       684.23 o                         
   5   2   5       2386.46       2618.67       171.32 o                         
   6   2   5          0.07        -28.49        28.49 o                         
   7   2   5        440.45        385.39       104.93 o                         
  -9   3   5         19.44         10.41       142.15 o                         
  -8   3   5          3.65        -31.89       138.13 o                         
  -7   3   5        199.69        174.65        83.56 o                         
  -6   3   5       6577.02       6197.92       518.50 o                         
  -5   3   5       3161.49       3250.93       260.38 o                         
  -4   3   5       1702.83       1521.41       176.18 o                         
  -3   3   5       3414.62       2943.41       333.25 o                         
  -2   3   5       1346.10       1369.65       143.27 o                         
  -1   3   5      12599.32      12238.66       698.83 o                         
   0   3   5       3464.87       3374.80       202.34 o                         
   1   3   5         48.22         34.33        22.44 o                         
   2   3   5       6062.41       6446.04       377.90 o                         
   3   3   5          7.13        -19.35        19.35 o                         
   4   3   5       1165.89       1427.89       105.48 o                         
   5   3   5         55.12         50.96        41.27 o                         
   6   3   5       1224.96       1214.61       171.25 o                         
  -9   4   5          0.66       -122.09       122.09 o                         
  -8   4   5        719.23        598.72        93.14 o                         
  -7   4   5         65.69         74.33        61.21 o                         
  -6   4   5       3501.46       3422.67       246.29 o                         
  -5   4   5        332.54        397.75        65.79 o                         
  -4   4   5       1009.41        851.94        97.20 o                         
  -3   4   5       4905.43       3992.30       295.24 o                         
  -2   4   5       5011.08       4455.38       266.07 o                         
  -1   4   5       1407.07       1349.04       149.50 o                         
   0   4   5        358.05        450.83        49.33 o                         
   1   4   5       5802.37       6473.76       375.14 o                         
   2   4   5       2893.57       3090.20       192.68 o                         
   3   4   5       2221.14       2435.42       158.05 o                         
   4   4   5          9.94        -20.06        23.21 o                         
   5   4   5          7.16       -100.40       100.40 o                         
   6   4   5       1166.14       1056.26       159.05 o                         
  -9   5   5        873.65       1179.46       233.18 o                         
  -8   5   5       1059.90        999.97       129.41 o                         
  -7   5   5       2028.11       2220.87       188.87 o                         
  -6   5   5        492.68        684.16       184.77 o                         
  -5   5   5         30.78        100.84        45.45 o                         
  -4   5   5       6456.77       5840.04       426.15 o                         
  -3   5   5       1431.04       1591.39       148.30 o                         
  -2   5   5       1747.25       1770.65       217.66 o                         
  -1   5   5         32.52         -3.84        25.32 o                         
   0   5   5       1090.77       1204.68       170.85 o                         
   1   5   5       4303.47       4661.96       282.40 o                         
   2   5   5        374.45        460.33        67.13 o                         
   3   5   5          2.90        -30.23        45.09 o                         
   4   5   5        266.73        140.66        90.19 o                         
   5   5   5        977.17        852.91       139.91 o                         
  -8   6   5         41.53         21.64        55.39 o                         
  -7   6   5         13.21        -50.33        50.33 o                         
  -6   6   5          0.67          1.39        52.80 o                         
  -5   6   5       2238.24       2287.20       196.33 o                         
  -4   6   5       5427.75       4997.66       365.27 o                         
  -3   6   5        315.73        256.92        56.20 o                         
  -2   6   5        434.92        424.06        63.10 o                         
  -1   6   5        969.02        960.35       121.73 o                         
   0   6   5       2991.51       3293.85       207.38 o                         
   1   6   5       2262.02       2679.49       174.63 o                         
   2   6   5         99.08        102.66        33.04 o                         
   3   6   5        415.20        390.40       105.65 o                         
   4   6   5        238.65        219.93       114.65 o                         
  -7   7   5        220.25        234.54        75.64 o                         
  -6   7   5        390.21        511.75        97.16 o                         
  -5   7   5       2049.85       2123.88       197.35 o                         
  -4   7   5       1168.63       1206.07       130.22 o                         
  -3   7   5         31.10         45.27        42.35 o                         
  -2   7   5        881.24        934.97        89.19 o                         
  -1   7   5        217.54        292.38        98.56 o                         
   0   7   5       1390.76       1504.68       120.01 o                         
   1   7   5         86.87         79.54        37.95 o                         
   2   7   5        293.73        349.74        99.31 o                         
   3   7   5       1130.78       1102.45       367.90 o                         
  -6   8   5        295.27        340.05        76.43 o                         
  -5   8   5        955.34        912.74       359.48 o                         
  -4   8   5        256.13        276.89        69.85 o                         
  -3   8   5       1313.05       1558.58       255.85 o                         
  -2   8   5       1757.93       1886.29       145.71 o                         
  -1   8   5        874.72        992.79        94.30 o                         
   0   8   5        497.42        555.91        66.93 o                         
   1   8   5          0.03         84.97        91.02 o                         
   2   8   5        662.69        422.31       156.10 o                         
  -5   9   5         79.92        128.90        87.77 o                         
  -4   9   5        367.08        600.56       123.39 o                         
  -3   9   5       1326.29       1514.78       515.91 o                         
  -2   9   5         57.71         86.15        55.70 o                         
  -1   9   5         14.26         97.85        50.82 o                         
   0 -11   6         28.15        -34.76       170.03 o                         
   1 -11   6        319.02        410.50       125.91 o                         
   2 -11   6         27.94         51.92       119.16 o                         
  -3 -10   6        126.47        128.42       133.43 o                         
  -2 -10   6        251.64         98.16       106.93 o                         
  -1 -10   6       3297.01       3382.55       811.91 o                         
   0 -10   6         20.25       -101.32       101.32 o                         
   1 -10   6          5.46        -25.85        98.63 o                         
   2 -10   6         74.55         93.58        38.36 o                         
   3 -10   6       1437.50       1660.35       188.64 o                         
   4 -10   6        675.09        871.77       115.19 o                         
  -4  -9   6        160.21        172.31        92.59 o                         
  -3  -9   6        139.46        -16.58       125.33 o                         
  -2  -9   6       3957.53       3730.94       924.61 o                         
  -1  -9   6        109.88         97.45        93.44 o                         
   0  -9   6         75.21         64.19        85.69 o                         
   1  -9   6       3460.68       3602.85       233.98 o                         
   2  -9   6        152.26        157.02        65.58 o                         
   3  -9   6       3669.85       3797.41       249.58 o                         
   4  -9   6         61.31        111.29        51.68 o                         
   5  -9   6        142.44        113.43        50.11 o                         
   6  -9   6       1331.50       1361.24       233.50 o                         
  -5  -8   6         47.34        110.23       231.93 o                         
  -4  -8   6       1896.54       1670.40       188.41 o                         
  -3  -8   6        393.47        372.56       159.34 o                         
  -2  -8   6       2939.13       3070.73       783.74 o                         
  -1  -8   6         14.81        -36.85        80.12 o                         
   0  -8   6       2880.87       3140.55       203.49 o                         
   1  -8   6        784.94        864.79        83.08 o                         
   2  -8   6        532.66        607.07        70.13 o                         
   3  -8   6         57.08         88.42        53.05 o                         
   4  -8   6        925.03        767.81        84.48 o                         
   5  -8   6       4399.16       4038.67       472.51 o                         
   6  -8   6        367.98        359.10        74.62 o                         
  -6  -7   6        314.99        361.60       148.33 o                         
  -5  -7   6       3861.96       3605.23      1032.13 o                         
  -4  -7   6        240.69        245.38       249.05 o                         
  -3  -7   6       1756.98       1995.36       234.10 o                         
  -2  -7   6        200.10         70.09        92.55 o                         
  -1  -7   6       1381.90       1263.84        97.38 o                         
   0  -7   6       9063.02       9577.69       564.06 o                         
   1  -7   6        176.62        204.05        39.38 o                         
   2  -7   6        536.04        537.12        59.99 o                         
   3  -7   6        459.31        432.63        56.92 o                         
   4  -7   6         12.47         23.34        34.50 o                         
   5  -7   6       3433.21       3113.09       542.46 o                         
   6  -7   6         45.68         76.14        43.85 o                         
   7  -7   6         67.09         83.70        56.71 o                         
  -7  -6   6         88.78         88.53       109.66 o                         
  -6  -6   6        248.63        164.98        96.36 o                         
  -5  -6   6       3343.64       3269.49       410.26 o                         
  -4  -6   6         62.17        134.42        72.45 o                         
  -3  -6   6         26.26        105.87        69.83 o                         
  -2  -6   6        101.42         58.65        74.55 o                         
  -1  -6   6       7085.94       7147.55       424.75 o                         
   0  -6   6       2554.91       2685.10       167.70 o                         
   1  -6   6          4.32         -5.06        23.82 o                         
   2  -6   6        672.28        780.18        70.75 o                         
   3  -6   6        228.53        363.03        47.54 o                         
   4  -6   6       6782.47       6418.78       389.24 o                         
   5  -6   6        698.16        739.42        97.56 o                         
   6  -6   6         31.41        -19.24        37.32 o                         
   7  -6   6       1766.13       1660.09       180.44 o                         
  -8  -5   6        210.46        178.35       252.76 o                         
  -7  -5   6         35.58         46.77       219.81 o                         
  -6  -5   6       4347.69       4210.27       503.53 o                         
  -5  -5   6        426.30        285.28        78.48 o                         
  -4  -5   6        104.14        120.95        68.74 o                         
  -3  -5   6       4403.56       4099.02       500.68 o                         
  -2  -5   6         55.52         23.97        82.58 o                         
  -1  -5   6      12761.59      12125.22       702.64 o                         
   0  -5   6       1822.54       1935.82       126.46 o                         
   1  -5   6        475.56        614.35        58.92 o                         
   2  -5   6       5189.28       4661.09       282.91 o                         
   3  -5   6        367.66        419.18       112.80 o                         
   4  -5   6       4602.69       4524.86       278.88 o                         
   5  -5   6        238.20        300.72        49.59 o                         
   6  -5   6       1738.58       1776.89       183.08 o                         
   7  -5   6        419.02        536.05        91.47 o                         
  -8  -4   6        475.29        149.10       184.85 o                         
  -7  -4   6        159.40        240.84        81.58 o                         
  -6  -4   6       2286.36       2479.20       229.55 o                         
  -5  -4   6        368.03        363.02        91.82 o                         
  -4  -4   6       2529.44       2856.99       246.12 o                         
  -3  -4   6       3506.94       3704.15       330.50 o                         
  -2  -4   6       5106.99       5085.97       301.39 o                         
  -1  -4   6        564.57        597.78        53.72 o                         
   0  -4   6        541.47        795.55        62.84 o                         
   1  -4   6      19499.28      19627.21      1127.38 o                         
   2  -4   6       2410.60       2288.99       144.38 o                         
   3  -4   6       3780.35       3614.73       219.79 o                         
   4  -4   6          0.01        -32.72        32.72 o                         
   5  -4   6        324.02        290.84        46.43 o                         
   6  -4   6       4123.94       3817.91       248.32 o                         
   7  -4   6        706.50        802.47       288.88 o                         
  -9  -3   6       1316.38       1078.11       367.02 o                         
  -8  -3   6         87.45        131.77       225.18 o                         
  -7  -3   6       2958.78       3540.15       304.06 o                         
  -6  -3   6         60.68        165.90       111.16 o                         
  -5  -3   6         30.53         95.34       112.55 o                         
  -4  -3   6      10625.56      10090.40       713.23 o                         
  -3  -3   6        386.91        477.23       148.97 o                         
  -2  -3   6       2504.36       2471.78       153.36 o                         
  -1  -3   6         76.48         61.20        16.34 o                         
   0  -3   6       1241.79       1319.02       148.76 o                         
   1  -3   6      15876.37      15699.36       900.38 o                         
   2  -3   6        905.45       1018.90       112.96 o                         
   3  -3   6        149.82        172.21        27.21 o                         
   4  -3   6        131.83        100.78        45.86 o                         
   5  -3   6       4701.71       4095.72       363.90 o                         
   6  -3   6       2120.56       2364.18       177.92 o                         
   7  -3   6         16.50         59.86        59.91 o                         
   8  -3   6        167.70        163.87        68.66 o                         
  -9  -2   6       1631.83       1267.66       402.23 o                         
  -8  -2   6         14.57       -106.20       185.89 o                         
  -7  -2   6        169.83        218.05       182.79 o                         
  -6  -2   6        270.42        315.66        80.20 o                         
  -5  -2   6       6310.15       6363.32       345.11 o                         
  -4  -2   6       4776.65       4641.71       326.37 o                         
  -3  -2   6        511.71        661.19       132.85 o                         
  -2  -2   6       5373.10       5553.03       329.27 o                         
  -1  -2   6        237.85        225.14        53.95 o                         
   0  -2   6      13886.38      13240.06       769.41 o                         
   1  -2   6       5407.01       5114.85       301.79 o                         
   2  -2   6       1227.96       1384.88       180.13 o                         
   3  -2   6       5406.09       5028.69       300.34 o                         
   4  -2   6        361.46        302.65        39.95 o                         
   5  -2   6       3363.37       3538.90       224.42 o                         
   6  -2   6       1771.93       1584.98       202.16 o                         
   7  -2   6         35.97         -0.85        53.97 o                         
  -9  -1   6        385.98        402.82       286.94 o                         
  -8  -1   6        121.11        -95.67       263.30 o                         
  -7  -1   6       1966.10       1902.60       317.35 o                         
  -6  -1   6          4.61        -45.26        45.26 o                         
  -5  -1   6      10015.99       9776.64       615.26 o                         
  -4  -1   6       2537.18       2736.41       191.88 o                         
  -3  -1   6         10.20         36.68        32.35 o                         
  -2  -1   6       2527.01       2640.52       162.01 o                         
  -1  -1   6         15.90         28.48        47.33 o                         
   0  -1   6       8658.01       8237.38       483.24 o                         
   1  -1   6        264.57        250.61        33.08 o                         
   2  -1   6       3382.33       3230.07       199.68 o                         
   3  -1   6       5094.52       5025.46       301.83 o                         
   4  -1   6       3226.77       3221.98       222.20 o                         
   5  -1   6         77.11         89.06        50.15 o                         
   6  -1   6         54.26         87.96        29.02 o                         
   7  -1   6       1289.67       1206.16       198.23 o                         
  -9   0   6        117.86          6.62       181.86 o                         
  -8   0   6        748.93        569.16       196.49 o                         
  -7   0   6        944.23       1159.17       112.10 o                         
  -6   0   6       1293.90       1359.32       152.31 o                         
  -5   0   6       2166.07       2142.80       162.19 o                         
  -4   0   6        571.90        708.50        72.26 o                         
  -3   0   6      14419.77      15348.60       929.49 o                         
  -2   0   6       1219.60       1222.57       110.61 o                         
  -1   0   6      12879.66      13788.92       871.96 o                         
   0   0   6        709.77        905.93        76.09 o                         
   1   0   6        871.44        954.57       137.64 o                         
   2   0   6      11107.91      10632.58       880.24 o                         
   3   0   6       1088.64       1119.90       107.52 o                         
   4   0   6       1523.06       1711.26       157.39 o                         
   5   0   6        308.59        286.32        47.86 o                         
   6   0   6        655.98        541.24        63.00 o                         
   7   0   6       1936.84       2358.68       373.41 o                         
  -9   1   6          6.88         30.30       170.63 o                         
  -8   1   6       2676.58       3117.12       357.47 o                         
  -7   1   6        241.21        227.61        57.16 o                         
  -6   1   6       3136.97       3084.75       225.62 o                         
  -5   1   6        230.23        206.54        67.00 o                         
  -4   1   6       2192.04       2459.70       351.98 o                         
  -3   1   6      14923.38      14981.61       926.79 o                         
  -2   1   6         28.25         27.43        30.89 o                         
  -1   1   6        100.09         72.36        44.01 o                         
   0   1   6        166.04        251.96        39.51 o                         
   1   1   6      11007.33      10553.22       868.59 o                         
   2   1   6       6206.00       6532.56       426.10 o                         
   3   1   6        814.62        838.86        82.58 o                         
   4   1   6       1110.60       1242.51       134.40 o                         
   5   1   6        524.26        491.16        54.95 o                         
   6   1   6       2101.60       2425.04       222.17 o                         
   7   1   6       1031.27        946.31       113.35 o                         
  -9   2   6       1636.53       1775.05       166.54 o                         
  -8   2   6       1440.78       1611.56       202.60 o                         
  -7   2   6        175.14        308.10        62.28 o                         
  -6   2   6        144.25        123.96        50.29 o                         
  -5   2   6       1148.23       1320.47       121.21 o                         
  -4   2   6      14653.16      13143.08       824.34 o                         
  -3   2   6       2775.28       2447.51       591.04 o                         
  -2   2   6        396.64        317.04        64.50 o                         
  -1   2   6       2692.46       2545.94       188.89 o                         
   0   2   6          0.38        -21.77        34.44 o                         
   1   2   6       8888.64       9220.66       591.36 o                         
   2   2   6       4470.04       4641.76       304.56 o                         
   3   2   6        106.71         91.90        24.97 o                         
   4   2   6        807.84        919.56       178.12 o                         
   5   2   6         27.59         11.85        35.98 o                         
   6   2   6        841.49        851.75        83.28 o                         
  -9   3   6       1613.06       1642.14       233.32 o                         
  -8   3   6        355.39        368.55        77.85 o                         
  -7   3   6         79.81        107.55       120.92 o                         
  -6   3   6        799.55       1049.23       109.55 o                         
  -5   3   6        729.77        641.26        83.99 o                         
  -4   3   6       4045.61       3706.23       258.43 o                         
  -3   3   6        877.08        863.62        94.96 o                         
  -2   3   6       2934.24       2495.64       193.14 o                         
  -1   3   6       3758.91       3505.27       247.67 o                         
   0   3   6       2299.97       2252.71       142.64 o                         
   1   3   6       2225.26       2328.97       192.57 o                         
   2   3   6         64.73         33.96        39.61 o                         
   3   3   6       2571.54       2631.65       169.52 o                         
   4   3   6       2338.68       2464.99       255.06 o                         
   5   3   6       1414.45       1838.11       134.55 o                         
   6   3   6        277.30        209.21        90.03 o                         
  -9   4   6        320.88        414.36        94.76 o                         
  -8   4   6          2.71        104.08       129.66 o                         
  -7   4   6       1253.52       1566.95       469.59 o                         
  -6   4   6       1919.22       2168.46       198.49 o                         
  -5   4   6       2668.97       2311.96       194.02 o                         
  -4   4   6        735.43        648.54        87.44 o                         
  -3   4   6         52.57         41.45        35.82 o                         
  -2   4   6       5306.11       4897.83       295.73 o                         
  -1   4   6       3300.45       3109.57       193.38 o                         
   0   4   6       1342.73       1228.80       106.85 o                         
   1   4   6        354.61        415.21        49.07 o                         
   2   4   6        595.26        641.79        64.08 o                         
   3   4   6       3567.90       4076.86       256.45 o                         
   4   4   6        123.36         62.62        31.68 o                         
   5   4   6         60.19         77.05        81.21 o                         
  -8   5   6        316.24        353.31        81.67 o                         
  -7   5   6       1366.30       1682.13       383.77 o                         
  -6   5   6          5.13          6.92        47.16 o                         
  -5   5   6        134.62        106.62        49.38 o                         
  -4   5   6        103.53         54.11        36.70 o                         
  -3   5   6       1325.80       1243.81       125.65 o                         
  -2   5   6       5416.57       5168.55       313.62 o                         
  -1   5   6        680.41        632.01        63.47 o                         
   0   5   6         16.40         29.71        42.46 o                         
   1   5   6       1565.23       1739.06       122.33 o                         
   2   5   6       2737.04       3139.84       205.12 o                         
   3   5   6       1989.46       2003.59       289.87 o                         
   4   5   6        100.68         40.53        69.83 o                         
  -8   6   6       1388.75       1674.77       180.39 o                         
  -7   6   6       2069.81       2424.33       352.36 o                         
  -6   6   6        645.44        599.84        88.37 o                         
  -5   6   6         59.98         20.13        42.06 o                         
  -4   6   6          9.00        -31.87        34.53 o                         
  -3   6   6       2430.42       2249.48       272.04 o                         
  -2   6   6       1189.35       1164.01       211.89 o                         
  -1   6   6         62.25         19.93        38.35 o                         
   0   6   6        841.83        641.65        64.10 o                         
   1   6   6        512.20        564.38        79.18 o                         
   2   6   6       1402.88       1293.19       161.74 o                         
   3   6   6         22.60        106.13        96.82 o                         
  -7   7   6          3.96         15.40        54.41 o                         
  -6   7   6        390.83        275.11        70.58 o                         
  -5   7   6        492.28        492.39        95.86 o                         
  -4   7   6       1885.92       2040.40       427.49 o                         
  -3   7   6       2532.84       2404.43       201.29 o                         
  -2   7   6         28.86         72.39        48.28 o                         
  -1   7   6        982.05        940.48        88.99 o                         
   0   7   6       2132.08       2282.80       214.29 o                         
   1   7   6        912.49       1068.10       156.95 o                         
   2   7   6        281.11        253.60       100.13 o                         
  -6   8   6       1383.54       1507.06       163.18 o                         
  -5   8   6        384.67        414.06       224.11 o                         
  -4   8   6        140.21         96.24        53.66 o                         
  -3   8   6        215.08        100.94        72.54 o                         
  -2   8   6        310.34        345.39        91.87 o                         
  -1   8   6       1086.93       1219.96       157.47 o                         
   0   8   6         31.28        125.05        40.84 o                         
   1   8   6        160.48        217.00       104.98 o                         
  -3   9   6         94.38        209.21        68.66 o                         
   0 -11   7        766.93        884.13       204.68 o                         
   1 -11   7       2018.47       1816.79       317.06 o                         
   2 -11   7         86.34         44.69       165.82 o                         
  -3 -10   7         34.84         50.77       119.92 o                         
  -2 -10   7        767.62        711.15       138.94 o                         
  -1 -10   7        314.15        262.49       155.78 o                         
   0 -10   7       2675.06       2870.64       537.28 o                         
   1 -10   7        217.66        162.01       134.08 o                         
   2 -10   7         12.88         10.13        76.85 o                         
   3 -10   7       1010.83       1153.90       205.57 o                         
   4 -10   7         38.63         46.10        56.35 o                         
  -4  -9   7         55.99        151.49        97.27 o                         
  -3  -9   7         59.65        113.71       178.77 o                         
  -2  -9   7       1177.62       1282.60       185.48 o                         
  -1  -9   7         53.23         35.67        87.79 o                         
   0  -9   7       2427.50       2696.98       290.74 o                         
   1  -9   7        574.40        606.25        71.52 o                         
   2  -9   7       1605.97       1662.51       137.01 o                         
   3  -9   7       1043.51       1170.14       155.96 o                         
   4  -9   7        520.77        563.98        88.06 o                         
   5  -9   7         62.32          2.47        35.74 o                         
  -5  -8   7        282.61        473.55       162.61 o                         
  -4  -8   7         56.14        195.50       164.84 o                         
  -3  -8   7       2530.33       2296.38       398.34 o                         
  -2  -8   7         15.71         17.73        84.35 o                         
  -1  -8   7       1765.19       1552.89       192.86 o                         
   0  -8   7          0.14         21.14        33.34 o                         
   1  -8   7         34.78         55.06        29.38 o                         
   2  -8   7       7071.81       6747.34       412.75 o                         
   3  -8   7         70.56        148.95        36.80 o                         
   4  -8   7       1263.36       1063.12       209.71 o                         
   5  -8   7          0.49         35.47        44.69 o                         
   6  -8   7        534.00        398.14        75.97 o                         
  -6  -7   7        842.67        932.78       560.60 o                         
  -5  -7   7         65.31        363.32       307.34 o                         
  -4  -7   7        529.12        427.82       103.98 o                         
  -3  -7   7       4007.79       4230.86       389.10 o                         
  -2  -7   7          2.91         45.76        85.88 o                         
  -1  -7   7        929.41       1057.29        89.87 o                         
   0  -7   7         24.77         41.83        35.33 o                         
   1  -7   7       6862.42       6418.98       389.44 o                         
   2  -7   7       2856.96       2669.77       187.76 o                         
   3  -7   7        308.62        233.66        41.86 o                         
   4  -7   7       2071.77       2042.58       172.13 o                         
   5  -7   7         79.42         41.08        65.74 o                         
   6  -7   7       3047.83       2761.10       366.61 o                         
  -7  -6   7         86.68       -109.75       122.81 o                         
  -6  -6   7         55.32        -24.90        86.77 o                         
  -5  -6   7         15.65         51.85       107.01 o                         
  -4  -6   7      10484.77      10450.22       747.22 o                         
  -3  -6   7        860.09        876.22       136.09 o                         
  -2  -6   7        223.32        232.44        90.20 o                         
  -1  -6   7       2374.41       2315.33       151.11 o                         
   0  -6   7          2.05         35.72        23.99 o                         
   1  -6   7      12799.92      12299.39       714.53 o                         
   2  -6   7        224.53        184.52        34.32 o                         
   3  -6   7        466.54        535.59        61.07 o                         
   4  -6   7       2053.00       2122.27       170.14 o                         
   5  -6   7        173.10        162.32        42.27 o                         
   6  -6   7        982.08       1092.56       134.99 o                         
   7  -6   7        145.14        132.03        64.27 o                         
  -8  -5   7        259.38         37.19       189.09 o                         
  -7  -5   7          8.54        -36.56        79.44 o                         
  -6  -5   7        953.28        825.74       123.53 o                         
  -5  -5   7        248.39        321.42       209.27 o                         
  -4  -5   7       3640.41       3606.62       387.01 o                         
  -3  -5   7        258.35        244.85       106.23 o                         
  -2  -5   7       3760.57       3824.70       346.33 o                         
  -1  -5   7       1260.18       1558.28       171.94 o                         
   0  -5   7       7860.67       7552.62       439.77 o                         
   1  -5   7       1383.93       1470.57       101.98 o                         
   2  -5   7          0.69         34.97        40.85 o                         
   3  -5   7       8599.70       8195.13       689.56 o                         
   4  -5   7        270.59        284.67        44.15 o                         
   5  -5   7       1632.19       1618.66       130.97 o                         
   6  -5   7        105.76        117.66       102.02 o                         
   7  -5   7          4.96         77.64        54.08 o                         
  -8  -4   7         23.59       -205.79       205.79 o                         
  -7  -4   7       2101.71       1882.02       205.38 o                         
  -6  -4   7        180.27        180.11        81.99 o                         
  -5  -4   7       6572.93       7250.53       529.91 o                         
  -4  -4   7         97.48        150.56        60.16 o                         
  -3  -4   7        593.93        661.27       110.55 o                         
  -2  -4   7      14505.25      14195.00       819.81 o                         
  -1  -4   7       2697.90       2710.21       167.96 o                         
   0  -4   7       2670.88       2562.90       158.27 o                         
   1  -4   7        235.53        243.05        53.09 o                         
   2  -4   7       1668.09       1547.16       104.45 o                         
   3  -4   7       7341.77       7014.26       417.62 o                         
   4  -4   7          8.65         11.61        24.43 o                         
   5  -4   7          6.34         16.25        52.85 o                         
   6  -4   7         27.22         71.39        43.10 o                         
   7  -4   7       1893.05       1769.74       192.53 o                         
  -8  -3   7        418.34        396.43       251.67 o                         
  -7  -3   7       2463.17       2460.91       231.27 o                         
  -6  -3   7        240.08        300.29        98.72 o                         
  -5  -3   7        168.14        101.42        91.66 o                         
  -4  -3   7          5.78         18.96        76.14 o                         
  -3  -3   7       7719.81       7535.11       444.08 o                         
  -2  -3   7       5093.68       4885.98       292.05 o                         
  -1  -3   7       3032.64       3059.12       186.82 o                         
   0  -3   7       1180.26       1268.05        85.22 o                         
   1  -3   7        356.27        386.15        41.66 o                         
   2  -3   7      15620.45      14180.13       829.33 o                         
   3  -3   7       3602.68       3324.30       205.38 o                         
   4  -3   7        608.98        558.20       129.28 o                         
   5  -3   7       1330.13       1183.45        98.40 o                         
   6  -3   7          5.83        -63.77        85.43 o                         
   7  -3   7       1609.16       1761.98       183.78 o                         
  -9  -2   7          2.04       -399.64       399.64 o                         
  -8  -2   7       2120.12       2035.83       362.24 o                         
  -7  -2   7        659.34        703.85       248.48 o                         
  -6  -2   7       1240.03       1497.05       161.13 o                         
  -5  -2   7       2274.69       2263.42       164.64 o                         
  -4  -2   7        114.73        134.63        33.31 o                         
  -3  -2   7      14801.38      14363.74       830.87 o                         
  -2  -2   7       2661.41       2787.54       172.83 o                         
  -1  -2   7         39.65         42.33        43.46 o                         
   0  -2   7       1965.12       1807.88       167.65 o                         
   1  -2   7       1390.10       1528.74       239.05 o                         
   2  -2   7       7463.08       7207.35       427.36 o                         
   3  -2   7         52.17         74.25        24.05 o                         
   4  -2   7       2366.28       2412.07       162.29 o                         
   5  -2   7       1059.95       1088.30       109.95 o                         
   6  -2   7       3259.60       3263.15       217.87 o                         
   7  -2   7        301.87        262.70       253.58 o                         
  -9  -1   7        402.88        205.89       239.32 o                         
  -8  -1   7       1860.03       1526.92       317.38 o                         
  -7  -1   7         64.43        -98.32       157.34 o                         
  -6  -1   7        199.80        186.91        46.52 o                         
  -5  -1   7        811.21        917.30       106.07 o                         
  -4  -1   7       7184.97       7157.18       422.88 o                         
  -3  -1   7       3329.30       3294.00       202.30 o                         
  -2  -1   7       1071.71       1146.06        80.60 o                         
  -1  -1   7      21001.80      22206.25      1269.56 o                         
   0  -1   7       3200.77       2955.23       198.71 o                         
   1  -1   7       9548.58       9036.95       583.76 o                         
   2  -1   7       1759.82       1826.11       352.03 o                         
   3  -1   7        205.87        249.73        47.93 o                         
   4  -1   7       7326.14       7018.14       422.23 o                         
   5  -1   7       1033.16       1012.78        91.55 o                         
   6  -1   7        305.59        336.99       137.60 o                         
   7  -1   7         89.80        150.06       132.87 o                         
  -9   0   7       1551.83       1165.36       281.60 o                         
  -8   0   7        810.99        605.32       218.09 o                         
  -7   0   7         13.98        -44.71        44.71 o                         
  -6   0   7       6450.78       6645.91       435.41 o                         
  -5   0   7         82.45         73.69        49.65 o                         
  -4   0   7       4438.91       4535.37       297.90 o                         
  -3   0   7        540.43        521.40        47.90 o                         
  -2   0   7        941.98        801.75       161.28 o                         
  -1   0   7      10276.84      10785.14       753.62 o                         
   0   0   7          2.08         -0.16        15.36 o                         
   1   0   7         20.85         39.01        21.84 o                         
   2   0   7        300.99        343.76        44.09 o                         
   3   0   7       6146.51       6271.72       442.39 o                         
   4   0   7       4067.81       4317.72       323.21 o                         
   5   0   7        397.69        398.76        54.37 o                         
   6   0   7        300.75        325.74        55.33 o                         
   7   0   7        148.45        208.00        96.83 o                         
  -9   1   7        147.67        164.87       176.77 o                         
  -8   1   7          4.28        -65.30        65.30 o                         
  -7   1   7       3403.94       3470.77       255.02 o                         
  -6   1   7       4278.19       4359.53       305.44 o                         
  -5   1   7       1067.88       1084.42       104.95 o                         
  -4   1   7          0.10        -22.79        81.19 o                         
  -3   1   7        411.06        356.46       119.03 o                         
  -2   1   7      14805.94      13795.33       790.05 o                         
  -1   1   7       5867.44       6031.57       391.25 o                         
   0   1   7       2750.40       2673.10       184.06 o                         
   1   1   7       2299.67       2471.68       216.98 o                         
   2   1   7        128.98        150.92        31.74 o                         
   3   1   7       3934.63       3844.84       330.98 o                         
   4   1   7       1301.07       1447.64       150.92 o                         
   5   1   7         34.69         42.75        29.15 o                         
   6   1   7        384.21        320.62        57.65 o                         
  -9   2   7         20.41        106.32       135.24 o                         
  -8   2   7        111.39          0.73        52.45 o                         
  -7   2   7       4449.42       4386.70       531.83 o                         
  -6   2   7        798.58        904.02        98.05 o                         
  -5   2   7        126.25        174.02        84.83 o                         
  -4   2   7        607.26        669.87        78.34 o                         
  -3   2   7       1672.94       1744.36       122.60 o                         
  -2   2   7      10546.20       9269.76       542.15 o                         
  -1   2   7         44.66         18.35        36.27 o                         
   0   2   7        790.99        796.04        90.68 o                         
   1   2   7       3696.84       3870.05       257.56 o                         
   2   2   7       5229.19       5383.88       318.57 o                         
   3   2   7        875.41        849.22        78.93 o                         
   4   2   7         75.35         69.34        27.60 o                         
   5   2   7       1476.03       1623.44       134.35 o                         
   6   2   7       1304.29       1300.61       146.38 o                         
  -9   3   7        313.83        547.03        91.07 o                         
  -8   3   7       1321.91       1569.92       316.60 o                         
  -7   3   7       1749.33       1797.03       159.24 o                         
  -6   3   7        468.07        492.04        96.59 o                         
  -5   3   7       3564.14       3464.97       260.52 o                         
  -4   3   7       3976.73       3459.07       270.14 o                         
  -3   3   7       4191.98       3564.98       307.02 o                         
  -2   3   7       2267.90       2038.31       726.74 o                         
  -1   3   7        113.34         93.97        48.84 o                         
   0   3   7       7393.15       7190.60       423.56 o                         
   1   3   7         10.60         31.94        25.08 o                         
   2   3   7       1359.00       1579.56       111.70 o                         
   3   3   7        239.24        213.01        35.41 o                         
   4   3   7        528.37        468.02        59.18 o                         
   5   3   7        807.23        969.66       179.39 o                         
  -9   4   7        187.59        200.28       116.45 o                         
  -8   4   7       1301.43       1680.27       158.95 o                         
  -7   4   7         48.02         75.14        85.80 o                         
  -6   4   7        660.93        752.86       157.91 o                         
  -5   4   7       2366.84       2267.01       224.11 o                         
  -4   4   7        621.38        581.99        83.51 o                         
  -3   4   7        458.81        424.30        71.82 o                         
  -2   4   7        175.96        169.61        54.98 o                         
  -1   4   7       3873.58       3593.40       267.50 o                         
   0   4   7       6829.64       6747.85       397.75 o                         
   1   4   7       1250.34       1385.71       106.19 o                         
   2   4   7         24.77         41.56        26.54 o                         
   3   4   7          1.42         29.58        32.40 o                         
   4   4   7       1547.70       1704.98       200.76 o                         
   5   4   7       1479.08       1497.98       187.98 o                         
  -8   5   7         33.00         49.89       145.96 o                         
  -7   5   7        233.10        483.25       257.41 o                         
  -6   5   7       3532.02       3742.44       300.59 o                         
  -5   5   7       2411.88       2438.22       222.12 o                         
  -4   5   7        666.25        559.92        96.83 o                         
  -3   5   7          0.35         57.99        45.66 o                         
  -2   5   7         77.37         30.30        33.71 o                         
  -1   5   7       4061.56       3987.19       259.26 o                         
   0   5   7        914.18        989.88        85.89 o                         
   1   5   7        233.64        230.66        57.23 o                         
   2   5   7        330.78        352.45        54.63 o                         
   3   5   7        343.69        396.91        57.24 o                         
   4   5   7       1149.36       1126.88       248.40 o                         
  -8   6   7         29.88         13.10        58.30 o                         
  -7   6   7        518.70        443.82        85.20 o                         
  -6   6   7       1506.40       1502.72       217.96 o                         
  -5   6   7         31.76        -21.69        90.36 o                         
  -4   6   7        782.53        656.78        94.97 o                         
  -3   6   7       1791.98       1753.08       170.15 o                         
  -2   6   7       1164.23       1272.45       155.64 o                         
  -1   6   7       2312.47       2543.51       171.66 o                         
   0   6   7         71.67         97.39        59.18 o                         
   1   6   7        577.34        669.46        99.32 o                         
   2   6   7       1202.39       1246.19       110.99 o                         
   3   6   7        378.42        383.32       111.13 o                         
  -7   7   7        650.33        752.64       109.85 o                         
  -6   7   7        940.47       1162.36       311.55 o                         
  -5   7   7         60.40         34.87        50.20 o                         
  -4   7   7        743.00        725.55       103.59 o                         
  -3   7   7        188.47        227.14        63.60 o                         
  -2   7   7        705.16        928.23        93.30 o                         
  -1   7   7        106.32         59.56        42.65 o                         
   0   7   7        546.97        466.85        94.99 o                         
   1   7   7       1212.67       1331.63       231.58 o                         
  -5   8   7        459.42        438.62       153.18 o                         
  -4   8   7       1924.30       2333.74       771.10 o                         
  -3   8   7        442.69        405.06       165.82 o                         
  -2   8   7         81.30         42.92        48.11 o                         
  -1   8   7        217.13        308.92       110.22 o                         
   0   8   7        582.49        428.14       130.84 o                         
  -3 -10   8       1916.50       1195.68       227.35 o                         
  -2 -10   8        149.51        175.76       119.17 o                         
  -1 -10   8          3.62        118.74       103.03 o                         
   0 -10   8        762.51        824.12       154.06 o                         
   1 -10   8        403.21        435.15       125.11 o                         
   2 -10   8       1383.16       1356.16       185.68 o                         
   3 -10   8         76.61         52.38        45.97 o                         
   4 -10   8        723.64        690.46       108.17 o                         
  -4  -9   8       1570.49       1165.97       211.48 o                         
  -3  -9   8        276.17        306.22       177.80 o                         
  -2  -9   8        111.63         56.98       101.12 o                         
  -1  -9   8       3431.90       3287.45       342.55 o                         
   0  -9   8         38.11         47.41        91.19 o                         
   1  -9   8       2927.44       2758.46       224.31 o                         
   2  -9   8         69.28         55.69        53.59 o                         
   3  -9   8        593.49        516.38        71.47 o                         
   4  -9   8       3469.19       3281.45       358.19 o                         
   5  -9   8        183.88         79.25        57.32 o                         
  -5  -8   8          0.84         57.13        95.31 o                         
  -4  -8   8       1119.87       1027.40       335.52 o                         
  -3  -8   8         90.34        114.44        81.06 o                         
  -2  -8   8       2397.66       2095.03       236.60 o                         
  -1  -8   8       3520.32       3287.18       418.42 o                         
   0  -8   8         38.11         62.64        29.30 o                         
   1  -8   8         38.25         54.35        25.28 o                         
   2  -8   8        187.79        183.50        74.09 o                         
   3  -8   8       3879.42       3364.78       221.21 o                         
   4  -8   8        736.37        694.02        84.61 o                         
   5  -8   8         21.01         12.11        42.11 o                         
   6  -8   8        263.52        239.65        63.48 o                         
  -6  -7   8        290.58        305.46       156.24 o                         
  -5  -7   8        252.51        324.87       358.51 o                         
  -4  -7   8        696.69        630.39       152.21 o                         
  -3  -7   8          0.32        -62.16        65.20 o                         
  -2  -7   8       6980.84       6822.68       595.91 o                         
  -1  -7   8        364.92        404.30        78.65 o                         
   0  -7   8          1.23         13.23        26.68 o                         
   1  -7   8        589.24        587.08       113.53 o                         
   2  -7   8          5.22         -2.57        21.85 o                         
   3  -7   8       6100.96       5599.71       347.44 o                         
   4  -7   8       1106.27       1077.28       101.39 o                         
   5  -7   8         17.32         40.73        60.89 o                         
   6  -7   8        267.89        159.53        56.32 o                         
  -7  -6   8       2151.07       1865.89       348.19 o                         
  -6  -6   8        219.47         98.07        82.26 o                         
  -5  -6   8         20.25        137.71        91.66 o                         
  -4  -6   8         14.06        275.71       144.44 o                         
  -3  -6   8       1294.26       1191.47       163.63 o                         
  -2  -6   8       3274.50       3107.91       199.94 o                         
  -1  -6   8        544.25        564.77        94.34 o                         
   0  -6   8       2346.49       2406.20       159.45 o                         
   1  -6   8       1552.54       1568.68       120.47 o                         
   2  -6   8       3018.95       2757.75       178.49 o                         
   3  -6   8       1171.20       1178.78       101.18 o                         
   4  -6   8         25.79         84.43        30.98 o                         
   5  -6   8       3791.79       3526.64       235.69 o                         
   6  -6   8        361.14        356.04        80.72 o                         
  -8  -5   8        697.96        457.67       129.34 o                         
  -7  -5   8        484.29        334.84       104.73 o                         
  -6  -5   8         40.98        -62.54       149.39 o                         
  -5  -5   8       3955.45       3978.60       322.24 o                         
  -4  -5   8        339.53        326.39       190.43 o                         
  -3  -5   8       7232.66       7114.98       614.33 o                         
  -2  -5   8        283.49        286.99        33.15 o                         
  -1  -5   8        101.77        106.50        21.96 o                         
   0  -5   8       5250.97       5104.77       303.76 o                         
   1  -5   8        459.79        501.62        60.85 o                         
   2  -5   8       3009.64       2800.17       175.18 o                         
   3  -5   8        307.86        385.85        62.24 o                         
   4  -5   8       1248.83       1331.98       157.35 o                         
   5  -5   8       4071.65       3720.96       246.62 o                         
   6  -5   8         27.79         34.54        47.21 o                         
   7  -5   8         10.10        -23.13        50.11 o                         
  -8  -4   8       1014.69       1109.42       357.21 o                         
  -7  -4   8         96.87         52.10       243.44 o                         
  -6  -4   8        765.48        906.54       125.45 o                         
  -5  -4   8       3108.40       3144.10       288.98 o                         
  -4  -4   8         37.03         18.85        66.18 o                         
  -3  -4   8       1151.74       1095.78        80.30 o                         
  -2  -4   8        170.82        174.33        25.71 o                         
  -1  -4   8      11559.21      11410.44       663.52 o                         
   0  -4   8       3840.07       3648.85       222.36 o                         
   1  -4   8       5491.78       5594.08       330.46 o                         
   2  -4   8        908.99       1102.15        87.98 o                         
   3  -4   8        189.10        183.09        36.54 o                         
   4  -4   8       5464.98       5065.52       304.50 o                         
   5  -4   8       1314.86       1220.95       149.73 o                         
   6  -4   8        249.82        330.91        61.82 o                         
   7  -4   8        160.46        164.32       165.82 o                         
  -8  -3   8          0.32       -360.13       360.13 o                         
  -7  -3   8        132.10        204.70       111.75 o                         
  -6  -3   8       7073.64       7967.21       587.67 o                         
  -5  -3   8        530.99        383.19       199.60 o                         
  -4  -3   8       1408.28       1486.54       101.25 o                         
  -3  -3   8        453.47        482.39        46.15 o                         
  -2  -3   8        314.11        246.25        29.50 o                         
  -1  -3   8      21558.37      22696.16      1302.07 o                         
   0  -3   8       2400.83       2355.54       148.91 o                         
   1  -3   8        308.49        383.18        51.82 o                         
   2  -3   8          5.22         15.10        18.35 o                         
   3  -3   8       2659.76       2563.26       164.83 o                         
   4  -3   8       3554.37       3336.42       212.47 o                         
   5  -3   8         89.52         75.49        25.66 o                         
   6  -3   8       1197.20       1343.34       182.32 o                         
   7  -3   8        885.21        787.38       120.97 o                         
  -9  -2   8         44.50         30.55       267.79 o                         
  -8  -2   8         90.08       -115.34       209.62 o                         
  -7  -2   8       1952.83       1882.50       336.27 o                         
  -6  -2   8       3520.12       3604.59       301.96 o                         
  -5  -2   8        156.73        179.15        62.08 o                         
  -4  -2   8       2948.81       3134.51       197.24 o                         
  -3  -2   8        947.80       1027.74       122.79 o                         
  -2  -2   8       4833.07       4909.66       293.51 o                         
  -1  -2   8       4873.44       5028.06       301.00 o                         
   0  -2   8        642.74        788.55        66.44 o                         
   1  -2   8      15820.93      15418.76       887.40 o                         
   2  -2   8       1220.04       1309.25       107.73 o                         
   3  -2   8       3225.07       3217.06       206.24 o                         
   4  -2   8       2312.16       2325.96       161.20 o                         
   5  -2   8         17.84         58.84        30.32 o                         
   6  -2   8       1429.98       1310.21       113.48 o                         
   7  -2   8        122.44         -3.05       143.51 o                         
  -9  -1   8        797.55        660.56       290.50 o                         
  -8  -1   8        581.70        468.59       248.84 o                         
  -7  -1   8       3746.18       4264.46       556.24 o                         
  -6  -1   8        253.29        376.25       115.70 o                         
  -5  -1   8        330.06        371.08        45.91 o                         
  -4  -1   8       4557.88       4596.29       258.31 o                         
  -3  -1   8        463.67        538.59        69.08 o                         
  -2  -1   8       5216.09       5359.10       319.42 o                         
  -1  -1   8       1092.27       1170.40        89.83 o                         
   0  -1   8       2162.87       1897.37       205.00 o                         
   1  -1   8       5498.84       5538.99       362.77 o                         
   2  -1   8         39.91         75.90        37.89 o                         
   3  -1   8        286.66        331.54        48.90 o                         
   4  -1   8         38.88         57.31        25.98 o                         
   5  -1   8       2540.65       2628.95       184.07 o                         
   6  -1   8       2283.17       2522.05       193.34 o                         
  -9   0   8        405.15         37.25       212.13 o                         
  -8   0   8        321.18         93.79       211.26 o                         
  -7   0   8        257.42        293.03       103.91 o                         
  -6   0   8          6.89         76.77        55.34 o                         
  -5   0   8       4351.08       4684.95       390.52 o                         
  -4   0   8       4519.54       4328.12       295.03 o                         
  -3   0   8        941.96        932.43       108.53 o                         
  -2   0   8        552.15        477.17        48.52 o                         
  -1   0   8       1792.13       1819.13       129.26 o                         
   0   0   8      15627.47      15501.25       992.74 o                         
   1   0   8       3593.24       3363.60       245.48 o                         
   2   0   8        814.16        782.93       180.06 o                         
   3   0   8          9.37         16.15        48.25 o                         
   4   0   8          1.07         -1.11        46.96 o                         
   5   0   8       3233.85       3299.76       484.81 o                         
   6   0   8        631.90        481.60       125.66 o                         
  -9   1   8        859.42        647.88       225.58 o                         
  -8   1   8        671.13        665.95       110.25 o                         
  -7   1   8          0.10        -35.03        45.85 o                         
  -6   1   8         50.87         30.30        40.63 o                         
  -5   1   8       4730.32       4661.47       320.35 o                         
  -4   1   8        804.96        740.26       155.13 o                         
  -3   1   8         21.29         38.71        25.75 o                         
  -2   1   8       1233.41       1243.80       276.25 o                         
  -1   1   8       2151.74       1980.97       140.66 o                         
   0   1   8       6421.08       5942.68       387.05 o                         
   1   1   8          7.10         28.35        30.44 o                         
   2   1   8        684.35        654.84        81.61 o                         
   3   1   8       2121.94       2018.93       186.54 o                         
   4   1   8       2741.70       3102.56       275.93 o                         
   5   1   8       1296.51       1380.51       126.81 o                         
   6   1   8         71.46         16.53        36.65 o                         
  -9   2   8          3.17        -44.62        68.21 o                         
  -8   2   8        192.52        255.19        80.76 o                         
  -7   2   8        150.83        290.89        67.41 o                         
  -6   2   8       3688.67       3674.86       269.06 o                         
  -5   2   8       4526.23       4447.76       309.46 o                         
  -4   2   8        959.96        792.93       167.43 o                         
  -3   2   8       1864.33       1708.29       280.54 o                         
  -2   2   8       2217.19       1994.81       268.58 o                         
  -1   2   8       5912.71       5286.15       316.22 o                         
   0   2   8       2231.31       2180.86       194.96 o                         
   1   2   8         78.13         38.86        23.97 o                         
   2   2   8       2750.50       2959.41       261.03 o                         
   3   2   8        263.34        203.82        62.83 o                         
   4   2   8       1232.30       1252.68       136.67 o                         
   5   2   8        107.15         71.25        42.10 o                         
  -9   3   8         12.28         68.35       100.38 o                         
  -8   3   8        975.90        901.24       139.45 o                         
  -7   3   8         72.56         28.95        49.32 o                         
  -6   3   8       1988.32       2094.66       180.73 o                         
  -5   3   8        767.82        776.24       100.58 o                         
  -4   3   8       1026.39        984.48       192.05 o                         
  -3   3   8       3242.67       3079.13       219.71 o                         
  -2   3   8       2246.84       2013.73       229.77 o                         
  -1   3   8        910.20        829.04       249.69 o                         
   0   3   8          0.74         -4.91        21.22 o                         
   1   3   8       1668.50       1935.40       142.82 o                         
   2   3   8       6599.93       7153.95       470.15 o                         
   3   3   8        620.27        754.03       143.18 o                         
   4   3   8          9.85         67.76        34.56 o                         
   5   3   8         54.78         72.26        46.80 o                         
  -8   4   8        847.50        941.39       110.44 o                         
  -7   4   8        326.77        423.87       106.78 o                         
  -6   4   8        719.27        828.24       148.50 o                         
  -5   4   8         88.64        118.31        69.31 o                         
  -4   4   8       6659.43       6036.10       445.12 o                         
  -3   4   8       5862.49       5352.27       327.19 o                         
  -2   4   8        409.66        338.90       168.73 o                         
  -1   4   8         11.10        -22.93        34.29 o                         
   0   4   8         36.28         32.03        49.53 o                         
   1   4   8       2026.50       2289.45       152.61 o                         
   2   4   8        316.62        358.80        51.54 o                         
   3   4   8         39.97         42.28        73.85 o                         
   4   4   8        702.17        650.39        73.08 o                         
  -8   5   8        239.01        351.36       138.70 o                         
  -7   5   8          4.38        -11.02        44.59 o                         
  -6   5   8        252.97        230.60       115.29 o                         
  -5   5   8        157.91        145.90        57.95 o                         
  -4   5   8       2747.64       2639.32       235.87 o                         
  -3   5   8        151.47        103.28        43.34 o                         
  -2   5   8        308.23        255.12        76.96 o                         
  -1   5   8        927.68        877.87        80.18 o                         
   0   5   8       2041.51       2407.88       160.66 o                         
   1   5   8       4262.86       4742.58       289.35 o                         
   2   5   8        195.05        223.89        46.64 o                         
   3   5   8        234.91        285.66       148.09 o                         
  -7   6   8         70.45        -24.72        48.20 o                         
  -6   6   8        465.88        450.44        85.96 o                         
  -5   6   8       1632.34       1857.70       311.55 o                         
  -4   6   8       1524.05       1553.08       166.04 o                         
  -3   6   8          1.86         14.90        50.85 o                         
  -2   6   8       1429.39       1529.35       123.79 o                         
  -1   6   8         72.86         91.86        59.11 o                         
   0   6   8        558.86        573.12        68.62 o                         
   1   6   8         65.32         65.75        38.06 o                         
   2   6   8        380.13        394.75        60.71 o                         
  -6   7   8        177.21        288.36       134.72 o                         
  -5   7   8        389.05        362.29       193.34 o                         
  -4   7   8         48.12         49.71        58.49 o                         
  -3   7   8        612.77        625.28        95.88 o                         
  -2   7   8       2003.59       2332.80       239.45 o                         
  -1   7   8        342.11        318.32        60.98 o                         
   0   7   8        342.65        458.35        94.71 o                         
  -3   8   8        789.57        862.86       113.73 o                         
  -2 -10   9       2072.44       1849.05       240.90 o                         
  -1 -10   9        290.12        247.38       113.82 o                         
   0 -10   9         48.42        121.51       111.89 o                         
   1 -10   9       2110.80       2023.24       242.88 o                         
   2 -10   9          8.12         15.41        54.53 o                         
   3 -10   9       1539.77       1442.68       166.46 o                         
  -4  -9   9       1670.66       1403.58       356.57 o                         
  -3  -9   9         56.71        134.25       108.43 o                         
  -2  -9   9       1511.91       1215.55       175.38 o                         
  -1  -9   9        263.73        195.62       103.91 o                         
   0  -9   9       1320.91       1574.82       199.65 o                         
   1  -9   9       1714.64       1839.93       148.36 o                         
   2  -9   9         95.19        150.91        62.29 o                         
   3  -9   9        230.91        200.01        60.95 o                         
   4  -9   9          1.31         50.00        40.43 o                         
  -5  -8   9       1721.82       1592.64       804.14 o                         
  -4  -8   9        376.48        601.36       171.00 o                         
  -3  -8   9        665.08        730.09       188.49 o                         
  -2  -8   9         56.76          7.77       106.87 o                         
  -1  -8   9         41.48         81.41        84.18 o                         
   0  -8   9       8814.06       8409.44       505.75 o                         
   1  -8   9        449.00        513.44        64.91 o                         
   2  -8   9        306.46        271.07        53.51 o                         
   3  -8   9         66.07         22.83        37.04 o                         
   4  -8   9        211.11        124.16        47.80 o                         
   5  -8   9       3527.43       3306.92       280.65 o                         
  -6  -7   9        112.90        130.91        94.71 o                         
  -5  -7   9       2870.32       2819.57       730.95 o                         
  -4  -7   9        503.22        427.91       204.35 o                         
  -3  -7   9        103.88         80.47       165.49 o                         
  -2  -7   9        177.16        248.20       105.07 o                         
  -1  -7   9       2294.79       2363.54       189.62 o                         
   0  -7   9       3601.85       3694.27       231.68 o                         
   1  -7   9          2.37         47.48        41.17 o                         
   2  -7   9       2449.52       2296.64       252.55 o                         
   3  -7   9        265.65        309.30        53.08 o                         
   4  -7   9       3547.54       3337.81       224.64 o                         
   5  -7   9        559.75        476.36        81.89 o                         
   6  -7   9          5.02        -57.32        57.32 o                         
  -7  -6   9         19.24        119.94       145.52 o                         
  -6  -6   9       2881.78       2309.38       311.96 o                         
  -5  -6   9        425.55        431.36        98.31 o                         
  -4  -6   9          3.37         37.53       245.48 o                         
  -3  -6   9       4368.54       4290.91       397.65 o                         
  -2  -6   9       1001.33        812.82       123.33 o                         
  -1  -6   9      10534.65       9543.14       798.86 o                         
   0  -6   9        117.21        201.32        40.18 o                         
   1  -6   9        542.02        494.39        88.90 o                         
   2  -6   9       3018.57       2894.26       274.32 o                         
   3  -6   9         25.43         17.09        55.33 o                         
   4  -6   9       1192.24       1380.29       119.40 o                         
   5  -6   9        417.78        405.66        66.46 o                         
   6  -6   9        830.60        901.14       263.62 o                         
  -7  -5   9         60.89         56.56       135.92 o                         
  -6  -5   9       1482.08       1366.47       169.33 o                         
  -5  -5   9         86.39         51.62       121.77 o                         
  -4  -5   9        700.10        545.45       114.36 o                         
  -3  -5   9       1201.85       1148.80       145.41 o                         
  -2  -5   9       1025.08       1125.89        84.02 o                         
  -1  -5   9       1084.77       1053.62        79.69 o                         
   0  -5   9        138.22        168.48        29.68 o                         
   1  -5   9      12356.07      11957.21       697.09 o                         
   2  -5   9       2828.60       2780.96       180.87 o                         
   3  -5   9        969.98       1162.24        96.66 o                         
   4  -5   9         13.96         11.80        21.34 o                         
   5  -5   9          2.45        -14.05        35.29 o                         
   6  -5   9       3220.53       2951.99       371.46 o                         
  -8  -4   9        298.99         55.91       460.85 o                         
  -7  -4   9       1319.72       1028.17       200.36 o                         
  -6  -4   9        142.48        100.02        84.51 o                         
  -5  -4   9        223.43        278.69        89.27 o                         
  -4  -4   9      11334.75      11623.39       976.67 o                         
  -3  -4   9       2817.57       2851.20       212.35 o                         
  -2  -4   9       1077.72       1108.93        89.32 o                         
  -1  -4   9       1243.56       1361.65        97.02 o                         
   0  -4   9          9.52         28.16        19.21 o                         
   1  -4   9       6696.58       6359.09       376.16 o                         
   2  -4   9       1603.10       1668.92       168.18 o                         
   3  -4   9         53.81         82.71        26.57 o                         
   4  -4   9        118.30        138.10        34.28 o                         
   5  -4   9        977.30        962.40        89.09 o                         
   6  -4   9       1468.47       1342.65       229.61 o                         
  -8  -3   9        256.09        598.90       282.77 o                         
  -7  -3   9         27.44        129.07       133.39 o                         
  -6  -3   9         41.20         66.25        61.79 o                         
  -5  -3   9       1344.55       1732.22       180.89 o                         
  -4  -3   9       4100.85       4155.13       256.06 o                         
  -3  -3   9        210.82        195.60        33.13 o                         
  -2  -3   9        349.22        411.41        43.49 o                         
  -1  -3   9        551.28        711.60        75.63 o                         
   0  -3   9       7766.34       7650.33       452.80 o                         
   1  -3   9       3958.36       3995.79       244.30 o                         
   2  -3   9        989.45       1113.15       122.68 o                         
   3  -3   9       5431.42       5290.79       318.72 o                         
   4  -3   9       1292.26       1244.63       103.91 o                         
   5  -3   9       2358.66       2473.60       172.91 o                         
   6  -3   9        660.99        497.29       117.44 o                         
  -9  -2   9        373.06        237.24       285.97 o                         
  -8  -2   9         38.93         79.12       235.83 o                         
  -7  -2   9        581.52        404.06       227.60 o                         
  -6  -2   9        937.39        789.80       243.07 o                         
  -5  -2   9       8667.50       8995.45       489.61 o                         
  -4  -2   9       2608.56       2789.00       178.46 o                         
  -3  -2   9         16.90         23.79        19.63 o                         
  -2  -2   9       6912.95       7338.99       434.43 o                         
  -1  -2   9        145.71        142.31        27.35 o                         
   0  -2   9       5323.04       5114.04       304.13 o                         
   1  -2   9        224.70        271.06        53.66 o                         
   2  -2   9        506.55        517.16        55.90 o                         
   3  -2   9       2280.71       2394.87       179.02 o                         
   4  -2   9       1284.90       1310.18       153.92 o                         
   5  -2   9        105.99         91.93        66.42 o                         
   6  -2   9          1.97        -39.23        46.48 o                         
  -9  -1   9         73.11        192.13       368.23 o                         
  -8  -1   9        542.27        192.54       237.32 o                         
  -7  -1   9       1223.51       1394.21       309.75 o                         
  -6  -1   9        312.97        355.31        71.52 o                         
  -5  -1   9       1614.74       1749.81       118.05 o                         
  -4  -1   9        905.76        874.82       129.39 o                         
  -3  -1   9      10750.25      11410.45       663.49 o                         
  -2  -1   9       5138.01       5601.16       334.34 o                         
  -1  -1   9       4348.59       4226.92       280.29 o                         
   0  -1   9       1099.46       1311.80       107.61 o                         
   1  -1   9          5.07        -11.51        16.77 o                         
   2  -1   9      11775.79      11105.50       718.22 o                         
   3  -1   9       1805.15       1975.85       263.94 o                         
   4  -1   9        477.51        413.81        56.33 o                         
   5  -1   9         25.61         36.49        34.47 o                         
   6  -1   9         67.92         75.93        95.54 o                         
  -9   0   9        107.17       -182.31       210.02 o                         
  -8   0   9       1908.12       2576.99       417.64 o                         
  -7   0   9       1219.90       1089.28       117.83 o                         
  -6   0   9       2510.02       2809.87       228.26 o                         
  -5   0   9          3.30        -30.07        36.62 o                         
  -4   0   9        415.71        399.72        47.00 o                         
  -3   0   9      10808.59      10944.12       708.23 o                         
  -2   0   9         37.64         28.15        24.13 o                         
  -1   0   9        671.67        849.56        77.52 o                         
   0   0   9        146.05        128.13        43.07 o                         
   1   0   9       2652.77       2376.12       167.54 o                         
   2   0   9       5341.07       4890.42       329.56 o                         
   3   0   9         61.02         44.13        98.13 o                         
   4   0   9        353.53        322.89        50.07 o                         
   5   0   9        234.56        261.58        51.13 o                         
   6   0   9       1414.71       1439.34       134.20 o                         
  -9   1   9       1133.72       1124.67       301.07 o                         
  -8   1   9       1377.52       1680.98       214.54 o                         
  -7   1   9         77.78         71.49        53.59 o                         
  -6   1   9        482.74        501.56        80.40 o                         
  -5   1   9       1352.03       1562.86       147.54 o                         
  -4   1   9       6043.83       5499.09       517.52 o                         
  -3   1   9       4123.82       3820.12       238.70 o                         
  -2   1   9        509.05        478.30        88.00 o                         
  -1   1   9       1553.84       1558.88       119.19 o                         
   0   1   9        773.61        809.24        75.97 o                         
   1   1   9       4934.38       4834.84       322.46 o                         
   2   1   9       3488.03       3630.57       294.71 o                         
   3   1   9        321.00        214.99        90.36 o                         
   4   1   9       1708.71       1727.94       149.77 o                         
   5   1   9          1.57        -19.75        34.16 o                         
  -9   2   9       1751.14       1322.92       289.16 o                         
  -8   2   9        721.85        696.04        99.65 o                         
  -7   2   9         10.61        -17.86        50.67 o                         
  -6   2   9        706.38        791.58        99.34 o                         
  -5   2   9         84.83         58.70        48.29 o                         
  -4   2   9       3357.48       2906.35       236.47 o                         
  -3   2   9        535.17        515.75       102.10 o                         
  -2   2   9       3125.73       2756.53       252.70 o                         
  -1   2   9       5291.29       4376.54       433.65 o                         
   0   2   9        159.28        206.73        35.75 o                         
   1   2   9        549.37        474.13        66.71 o                         
   2   2   9        418.95        392.52        60.24 o                         
   3   2   9       1193.66       1092.70       125.01 o                         
   4   2   9       2562.87       3100.61       283.05 o                         
   5   2   9        324.58        395.75        79.02 o                         
  -8   3   9         14.10        -34.66        54.97 o                         
  -7   3   9       2182.28       2132.89       235.86 o                         
  -6   3   9       2065.68       2247.89       195.79 o                         
  -5   3   9        717.94        821.18       136.99 o                         
  -4   3   9        799.15        690.32       182.01 o                         
  -3   3   9       1206.37       1117.95        97.28 o                         
  -2   3   9       2839.22       2504.89       225.45 o                         
  -1   3   9       1636.24       1415.32       167.77 o                         
   0   3   9       1335.62       1365.23       159.34 o                         
   1   3   9        206.63        252.45        76.43 o                         
   2   3   9        360.18        361.03        61.34 o                         
   3   3   9       1902.15       2081.76       200.14 o                         
   4   3   9        100.45         55.03        66.71 o                         
  -8   4   9         13.54         53.77        57.25 o                         
  -7   4   9       1687.61       2104.01       292.87 o                         
  -6   4   9          5.94         -8.66        79.35 o                         
  -5   4   9        215.81        290.73        72.43 o                         
  -4   4   9         21.16         40.64        52.79 o                         
  -3   4   9       1772.02       1653.51       125.89 o                         
  -2   4   9       4922.64       4224.65       260.42 o                         
  -1   4   9        165.19        105.67        44.69 o                         
   0   4   9        290.64        222.96        43.28 o                         
   1   4   9       1220.38       1356.28       109.21 o                         
   2   4   9       1076.54       1150.20       102.67 o                         
   3   4   9       1852.65       1834.22       153.25 o                         
  -8   5   9       1213.00       1568.12       187.84 o                         
  -7   5   9       1527.30       1861.31       625.69 o                         
  -6   5   9         47.87         39.96       112.05 o                         
  -5   5   9         66.59         63.86        88.41 o                         
  -4   5   9        382.61        381.03        84.13 o                         
  -3   5   9       2538.33       2511.64       172.19 o                         
  -2   5   9       1262.64       1255.18       139.44 o                         
  -1   5   9         10.11         51.26        30.40 o                         
   0   5   9        453.62        516.68        64.55 o                         
   1   5   9         67.99         34.18        49.89 o                         
   2   5   9        626.48        726.24        79.92 o                         
  -7   6   9         26.18        182.83       187.84 o                         
  -6   6   9        307.06        434.98       241.60 o                         
  -5   6   9       1229.71       1545.96       355.92 o                         
  -4   6   9        475.17        502.28       116.91 o                         
  -3   6   9       1223.41        979.23       120.86 o                         
  -2   6   9          0.49          8.05        37.19 o                         
  -1   6   9        800.99        832.13        84.12 o                         
   0   6   9       1787.39       2070.21       221.40 o                         
   1   6   9        321.28        393.20        61.98 o                         
  -5   7   9        802.75        687.75       112.70 o                         
  -4   7   9        217.78        285.70        71.56 o                         
  -3   7   9         49.93        145.31        56.27 o                         
  -2   7   9        181.14        310.54        56.66 o                         
  -1   7   9       1186.38       1268.18       115.89 o                         
  -2 -10  10        648.52        410.37       128.67 o                         
  -1 -10  10          0.36        112.04       108.43 o                         
   0 -10  10       1182.97        947.80       497.77 o                         
   1 -10  10        225.72        372.65       126.37 o                         
   2 -10  10        610.68        615.55        82.24 o                         
  -4  -9  10        256.66        226.56       124.36 o                         
  -3  -9  10       1802.14       1532.36       210.95 o                         
  -2  -9  10        375.63        313.40       113.44 o                         
  -1  -9  10       1584.58       1348.48       188.54 o                         
   0  -9  10         17.10         -2.62        95.23 o                         
   1  -9  10         17.14         17.39        33.37 o                         
   2  -9  10       4650.70       4084.31       264.46 o                         
   3  -9  10        666.83        359.82       135.64 o                         
   4  -9  10         88.99         40.03        44.40 o                         
  -5  -8  10          1.82        159.80       101.20 o                         
  -4  -8  10        495.28        314.29       165.49 o                         
  -3  -8  10       3455.00       2782.44       628.61 o                         
  -2  -8  10        370.67        185.84       100.77 o                         
  -1  -8  10         58.23         11.42        93.38 o                         
   0  -8  10         20.06         10.85        92.25 o                         
   1  -8  10       1871.79       1928.13       148.73 o                         
   2  -8  10       1197.08       1173.91       162.84 o                         
   3  -8  10          8.93         16.59        44.94 o                         
   4  -8  10        598.39        541.55        72.72 o                         
  -6  -7  10        171.32        306.19       236.90 o                         
  -5  -7  10         44.15        190.08       200.14 o                         
  -4  -7  10       3764.46       2988.56       822.60 o                         
  -3  -7  10        715.34        673.14       133.30 o                         
  -2  -7  10         55.85        158.97       108.17 o                         
  -1  -7  10       2099.61       1977.25       144.47 o                         
   0  -7  10         25.34         12.84        38.45 o                         
   1  -7  10       7615.42       6695.52       409.58 o                         
   2  -7  10       1674.91       1690.98       133.95 o                         
   3  -7  10        103.48         34.10        37.61 o                         
   4  -7  10        973.45        927.76        93.93 o                         
   5  -7  10          4.15        -30.85        36.87 o                         
  -7  -6  10          2.44         75.61       100.34 o                         
  -6  -6  10        829.64        811.93       171.82 o                         
  -5  -6  10         63.55        152.74       100.66 o                         
  -4  -6  10       3262.99       3067.28       306.70 o                         
  -3  -6  10        907.28        781.16       125.32 o                         
  -2  -6  10       3322.65       3033.08       283.62 o                         
  -1  -6  10       1900.78       1871.82       129.29 o                         
   0  -6  10         71.91        103.05        35.86 o                         
   1  -6  10        875.58        889.93        80.75 o                         
   2  -6  10         55.25         99.59        34.92 o                         
   3  -6  10       4740.93       4938.07       486.76 o                         
   4  -6  10       1495.91       1383.48       128.56 o                         
   5  -6  10       1529.75       1617.98       140.00 o                         
  -7  -5  10       1134.74        818.42       147.55 o                         
  -6  -5  10       1005.32        996.00       186.91 o                         
  -5  -5  10       1250.45        918.21       239.33 o                         
  -4  -5  10          3.60         41.60       125.66 o                         
  -3  -5  10        192.34        234.63        88.74 o                         
  -2  -5  10       8458.83       8487.22       498.52 o                         
  -1  -5  10       1359.76       1427.67       110.71 o                         
   0  -5  10       1941.63       2080.89       143.56 o                         
   1  -5  10        180.27        320.21        83.87 o                         
   2  -5  10        273.76        315.68        66.47 o                         
   3  -5  10       6266.02       6171.61       373.04 o                         
   4  -5  10        176.26        122.16        48.91 o                         
   5  -5  10         54.79        115.41        83.19 o                         
   6  -5  10          1.43        -10.36        54.96 o                         
  -8  -4  10        173.67        100.30       286.94 o                         
  -7  -4  10       1732.86       1813.30       204.67 o                         
  -6  -4  10         31.70         43.05       204.03 o                         
  -5  -4  10        335.84        353.90       143.15 o                         
  -4  -4  10        165.99        121.32        64.59 o                         
  -3  -4  10       3625.73       3779.35       232.49 o                         
  -2  -4  10       3241.01       3452.59       213.15 o                         
  -1  -4  10         14.68         15.34        19.20 o                         
   0  -4  10        730.37        911.71       160.24 o                         
   1  -4  10       1336.51       1585.76       188.58 o                         
   2  -4  10       6868.98       6460.34       384.09 o                         
   3  -4  10       2564.51       2451.27       165.04 o                         
   4  -4  10        377.49        303.39        64.64 o                         
   5  -4  10       1150.69        976.11        93.25 o                         
   6  -4  10          9.71         59.95        84.78 o                         
  -8  -3  10       2185.03       2187.05       417.51 o                         
  -7  -3  10       1008.16        934.23       137.40 o                         
  -6  -3  10        256.37        170.07        87.54 o                         
  -5  -3  10        410.40        407.36       124.04 o                         
  -4  -3  10        348.29        436.25        49.27 o                         
  -3  -3  10      11075.48      11857.79       695.66 o                         
  -2  -3  10       1117.81       1263.59        92.98 o                         
  -1  -3  10        210.29        226.87        33.21 o                         
   0  -3  10       1563.06       1655.82       118.45 o                         
   1  -3  10         33.49         52.53        24.72 o                         
   2  -3  10       4021.05       3753.27       234.14 o                         
   3  -3  10        429.46        404.49       103.13 o                         
   4  -3  10       2143.04       2218.47       217.41 o                         
   5  -3  10       1518.46       1277.96       111.79 o                         
   6  -3  10         53.90         11.55        72.09 o                         
  -8  -2  10       1211.01       1043.85       486.76 o                         
  -7  -2  10        107.58       -129.07       203.46 o                         
  -6  -2  10       1508.28       1431.38       170.82 o                         
  -5  -2  10       1012.97       1209.76        91.82 o                         
  -4  -2  10       1866.86       1937.67       130.91 o                         
  -3  -2  10       2071.73       2471.79       190.35 o                         
  -2  -2  10         29.83         27.53        20.84 o                         
  -1  -2  10       5504.07       5831.96       349.22 o                         
   0  -2  10       5071.75       4839.86       297.46 o                         
   1  -2  10       1962.94       2150.38       206.70 o                         
   2  -2  10        753.72        816.32        81.83 o                         
   3  -2  10        179.90        128.49        49.55 o                         
   4  -2  10       3540.62       3566.84       233.68 o                         
   5  -2  10        895.01        994.04       102.43 o                         
   6  -2  10        333.67        272.24        51.67 o                         
  -9  -1  10       1008.28        503.48       278.57 o                         
  -8  -1  10        269.26        -83.45       237.64 o                         
  -7  -1  10         39.94         16.55       206.94 o                         
  -6  -1  10       2837.20       2853.50       219.29 o                         
  -5  -1  10       2247.63       2605.42       334.88 o                         
  -4  -1  10       2284.81       2408.72       160.35 o                         
  -3  -1  10        532.23        581.67        58.37 o                         
  -2  -1  10        585.52        580.90        71.57 o                         
  -1  -1  10       5713.74       5959.19       388.44 o                         
   0  -1  10        151.64        103.49        28.34 o                         
   1  -1  10        270.14        279.26        74.49 o                         
   2  -1  10        345.62        286.24        46.16 o                         
   3  -1  10       1848.09       1979.74       153.54 o                         
   4  -1  10       3482.71       3719.60       262.42 o                         
   5  -1  10          2.26          8.97        31.54 o                         
  -9   0  10         55.00       -222.65       244.02 o                         
  -8   0  10          1.00        -22.66       222.44 o                         
  -7   0  10       1906.81       1874.44       176.36 o                         
  -6   0  10       2539.45       2450.94       195.14 o                         
  -5   0  10         22.50          1.12        44.54 o                         
  -4   0  10          0.13          8.64        60.46 o                         
  -3   0  10       1045.83       1127.16        95.87 o                         
  -2   0  10       7394.49       6852.19       448.19 o                         
  -1   0  10      10493.18      10757.15       690.50 o                         
   0   0  10        841.15        880.70        81.64 o                         
   1   0  10        903.80       1026.22       208.56 o                         
   2   0  10        817.27        692.08       143.47 o                         
   3   0  10       2427.23       2654.11       197.95 o                         
   4   0  10        549.30        562.22        72.51 o                         
   5   0  10          0.53          9.77        35.42 o                         
  -9   1  10         76.92        -88.55       227.88 o                         
  -8   1  10        341.75        337.82       124.19 o                         
  -7   1  10       2232.37       2601.84       470.97 o                         
  -6   1  10       2127.14       2039.80       194.92 o                         
  -5   1  10         51.01         80.74       116.74 o                         
  -4   1  10       1725.73       1755.24       192.23 o                         
  -3   1  10          4.07         19.59        23.73 o                         
  -2   1  10       3546.55       3273.79       224.70 o                         
  -1   1  10          9.91         44.17        23.63 o                         
   0   1  10        755.51        713.36        71.36 o                         
   1   1  10       2714.44       2478.96       176.75 o                         
   2   1  10       2427.02       2427.10       181.23 o                         
   3   1  10       1491.01       1257.25       116.91 o                         
   4   1  10         28.76         84.33        40.56 o                         
   5   1  10        650.23        733.89        86.80 o                         
  -8   2  10        421.22        456.46        92.93 o                         
  -7   2  10       1179.08       1511.60       253.39 o                         
  -6   2  10        311.14        162.41       143.62 o                         
  -5   2  10       2356.52       2323.92       202.15 o                         
  -4   2  10       2870.66       2805.11       255.60 o                         
  -3   2  10       2741.86       2693.82       253.13 o                         
  -2   2  10       3011.90       2685.03       191.39 o                         
  -1   2  10         65.66         49.79        33.03 o                         
   0   2  10       4596.19       4390.43       298.47 o                         
   1   2  10       1240.76       1192.56       108.74 o                         
   2   2  10        521.40        503.64        62.71 o                         
   3   2  10        103.87         92.20        38.00 o                         
   4   2  10        309.61        214.53        66.71 o                         
  -8   3  10        705.45        886.21       118.43 o                         
  -7   3  10        176.17         36.74        77.90 o                         
  -6   3  10          3.03        -20.25        51.54 o                         
  -5   3  10       2948.69       2522.16       215.74 o                         
  -4   3  10         26.02        -36.88        36.88 o                         
  -3   3  10          9.71          0.29        31.07 o                         
  -2   3  10         84.12         45.88        31.42 o                         
  -1   3  10       1957.88       1942.83       295.33 o                         
   0   3  10       5155.67       4529.08       279.09 o                         
   1   3  10         96.60        119.11        38.38 o                         
   2   3  10          3.71          3.24        36.27 o                         
   3   3  10        298.44        123.07        45.34 o                         
  -8   4  10        127.94        212.20        77.58 o                         
  -7   4  10        119.04        153.21        68.71 o                         
  -6   4  10       2378.74       2795.36       317.70 o                         
  -5   4  10       2144.66       1744.68       180.92 o                         
  -4   4  10         93.80         71.57        77.08 o                         
  -3   4  10          8.32        -28.57        28.57 o                         
  -2   4  10        551.79        516.98       101.04 o                         
  -1   4  10       1397.07       1361.00       212.02 o                         
   0   4  10       1281.21       1156.84       121.70 o                         
   1   4  10          3.67         -2.01        33.67 o                         
   2   4  10        647.05        691.67        91.71 o                         
  -7   5  10          5.95        -24.13        54.22 o                         
  -6   5  10       1859.73       2022.45       263.62 o                         
  -5   5  10          5.09        -27.68        43.59 o                         
  -4   5  10        243.47        212.47        63.39 o                         
  -3   5  10        804.89        725.18        77.21 o                         
  -2   5  10        460.42        348.34        50.73 o                         
  -1   5  10       2169.36       2297.53       195.13 o                         
   0   5  10         52.25         62.27        70.60 o                         
   1   5  10        430.05        484.23        67.19 o                         
  -6   6  10        921.85       1253.22       422.96 o                         
  -5   6  10          2.37         20.68       193.99 o                         
  -4   6  10        692.69        635.64       206.94 o                         
  -3   6  10        704.30        611.08        92.78 o                         
  -2   6  10        378.23        496.69        78.68 o                         
  -1   6  10         50.65        139.88        46.71 o                         
   0   6  10         11.38          4.55        54.66 o                         
  -1 -10  11       2542.66       1748.45       428.14 o                         
   0 -10  11        365.18        397.77       134.43 o                         
   1 -10  11        982.53        853.04       206.62 o                         
  -3  -9  11         30.80         77.48        87.61 o                         
  -2  -9  11        780.25        442.28       123.39 o                         
  -1  -9  11       1136.73        835.80       259.09 o                         
   0  -9  11        270.19        331.89       124.69 o                         
   1  -9  11         36.25         14.80        61.85 o                         
   2  -9  11          0.13         19.72        37.05 o                         
   3  -9  11       1698.96       1552.50       161.69 o                         
  -5  -8  11         15.69        147.36       296.98 o                         
  -4  -8  11        166.34        136.22       104.61 o                         
  -3  -8  11         10.03         -8.71        84.27 o                         
  -2  -8  11       4884.41       4686.35       431.29 o                         
  -1  -8  11       1192.36        870.73       148.52 o                         
   0  -8  11         50.24        108.12        50.70 o                         
   1  -8  11       1297.08       1339.05       117.79 o                         
   2  -8  11        259.85        252.44        52.12 o                         
   3  -8  11       3396.97       3084.27       222.12 o                         
   4  -8  11        468.80        438.96        69.22 o                         
  -6  -7  11        485.24       1458.65       482.55 o                         
  -5  -7  11          7.05        157.08       256.82 o                         
  -4  -7  11       1080.62        816.99       323.53 o                         
  -3  -7  11        219.16        255.64       108.75 o                         
  -2  -7  11       1651.19       1481.07       176.84 o                         
  -1  -7  11        205.99        171.49        84.11 o                         
   0  -7  11        642.69        634.17       111.43 o                         
   1  -7  11        752.45        815.53       132.51 o                         
   2  -7  11       1493.99       1781.93       207.76 o                         
   3  -7  11        316.91        305.12        56.42 o                         
   4  -7  11          6.81          1.23        42.15 o                         
  -6  -6  11         14.31         99.09       102.44 o                         
  -5  -6  11       1742.18       1466.30       536.31 o                         
  -4  -6  11        937.84       1089.81       163.88 o                         
  -3  -6  11       3769.22       3760.79       346.64 o                         
  -2  -6  11        435.98        518.04        97.81 o                         
  -1  -6  11          5.11         42.92        27.61 o                         
   0  -6  11       7051.14       6794.22       406.94 o                         
   1  -6  11        346.40        372.27        49.94 o                         
   2  -6  11       1692.38       1685.88       234.01 o                         
   3  -6  11        134.62        156.47        41.02 o                         
   4  -6  11        548.11        678.29       129.65 o                         
   5  -6  11       1037.88       1159.50       115.11 o                         
  -7  -5  11         64.54         40.26       109.44 o                         
  -6  -5  11        383.26        240.74       100.43 o                         
  -5  -5  11       2827.10       2693.61       295.81 o                         
  -4  -5  11         28.06          5.51       206.30 o                         
  -3  -5  11        377.27        430.39       122.74 o                         
  -2  -5  11         14.49          6.56        26.85 o                         
  -1  -5  11       5897.25       6244.30       374.00 o                         
   0  -5  11       3856.73       3906.48       243.03 o                         
   1  -5  11        206.84        202.80        41.10 o                         
   2  -5  11        471.57        498.86        83.38 o                         
   3  -5  11         87.16         63.79        30.34 o                         
   4  -5  11       3796.45       3616.56       238.39 o                         
   5  -5  11       1934.87       1729.56       209.65 o                         
  -8  -4  11         52.10       -389.28       389.28 o                         
  -7  -4  11        135.87        147.10       295.36 o                         
  -6  -4  11       3981.25       3304.27       347.10 o                         
  -5  -4  11       2299.17       2109.20       239.12 o                         
  -4  -4  11        103.54         68.57        69.78 o                         
  -3  -4  11        669.50        572.38        56.75 o                         
  -2  -4  11        248.30        274.39        39.77 o                         
  -1  -4  11      10086.72      10791.33       633.57 o                         
   0  -4  11       1203.28       1440.39       112.72 o                         
   1  -4  11        224.54        240.43        41.85 o                         
   2  -4  11        601.79        568.82        91.02 o                         
   3  -4  11        175.18        219.25        44.46 o                         
   4  -4  11       1288.53       1225.07       122.50 o                         
   5  -4  11         93.38         49.75        35.54 o                         
  -8  -3  11         63.36       -223.06       495.18 o                         
  -7  -3  11        234.27        124.49       252.34 o                         
  -6  -3  11       1908.82       1807.67       194.32 o                         
  -5  -3  11          0.50        -56.65       171.64 o                         
  -4  -3  11       2016.98       2164.55       146.14 o                         
  -3  -3  11       2038.32       2322.37       152.83 o                         
  -2  -3  11       1864.75       2311.08       151.69 o                         
  -1  -3  11       3047.97       3148.72       197.28 o                         
   0  -3  11         37.54         57.68        49.30 o                         
   1  -3  11       5368.26       5029.44       305.78 o                         
   2  -3  11       2517.05       2329.23       157.92 o                         
   3  -3  11       2071.78       2236.78       160.02 o                         
   4  -3  11       1085.50        959.92        95.42 o                         
   5  -3  11          0.31        -11.77        24.08 o                         
  -8  -2  11        674.49        252.99       270.17 o                         
  -7  -2  11       2601.24       2231.77       404.98 o                         
  -6  -2  11        800.48        776.29       120.50 o                         
  -5  -2  11         89.57         96.90        37.80 o                         
  -4  -2  11       2796.40       3011.87       194.41 o                         
  -3  -2  11       1253.41       1514.68       109.65 o                         
  -2  -2  11       2502.62       2870.86       182.74 o                         
  -1  -2  11         12.88          6.78        20.75 o                         
   0  -2  11       1210.16       1033.36        92.01 o                         
   1  -2  11       5089.15       4813.59       324.17 o                         
   2  -2  11         27.90         54.64        26.83 o                         
   3  -2  11          0.89          0.19        26.19 o                         
   4  -2  11         75.00        109.51        75.46 o                         
   5  -2  11       1438.43       1343.28       125.66 o                         
  -8  -1  11         31.37         67.23       349.77 o                         
  -7  -1  11        494.40        479.98       283.38 o                         
  -6  -1  11        187.57        285.19       152.71 o                         
  -5  -1  11       5049.25       5098.90       316.90 o                         
  -4  -1  11       2869.74       3331.53       211.95 o                         
  -3  -1  11        822.17        914.36        80.47 o                         
  -2  -1  11          2.73         16.14        37.89 o                         
  -1  -1  11       1545.96       1627.92       126.17 o                         
   0  -1  11       4151.12       4005.11       270.64 o                         
   1  -1  11       3445.93       3171.83       223.15 o                         
   2  -1  11        387.55        394.91        54.16 o                         
   3  -1  11         81.40         24.00        32.63 o                         
   4  -1  11         18.50         89.79        54.73 o                         
   5  -1  11       1164.18       1147.02       130.19 o                         
  -8   0  11        342.75        257.09       376.97 o                         
  -7   0  11         23.98        -35.45       143.16 o                         
  -6   0  11         71.57         87.49        92.20 o                         
  -5   0  11       5009.01       5021.50       352.24 o                         
  -4   0  11        975.96        850.10        76.97 o                         
  -3   0  11          5.75         -2.30        24.28 o                         
  -2   0  11        129.53        120.38        40.48 o                         
  -1   0  11       1316.35       1288.27       108.96 o                         
   0   0  11       3477.00       3373.61       234.05 o                         
   1   0  11         17.93        -22.99        22.99 o                         
   2   0  11       1001.30       1082.78       104.33 o                         
   3   0  11       1563.41       1462.77       132.38 o                         
   4   0  11        537.28        615.60        79.02 o                         
  -8   1  11        148.35         64.19        81.78 o                         
  -7   1  11        843.32        641.83        97.79 o                         
  -6   1  11       2080.48       2199.87       194.35 o                         
  -5   1  11       1757.19       1748.94       162.02 o                         
  -4   1  11          0.60        -20.29        37.15 o                         
  -3   1  11       2301.83       2229.26       162.12 o                         
  -2   1  11       2313.05       2286.52       287.59 o                         
  -1   1  11       2450.72       2343.12       198.85 o                         
   0   1  11       3816.66       3369.29       233.90 o                         
   1   1  11         20.99         -8.19        25.91 o                         
   2   1  11       1510.91       1448.30       165.17 o                         
   3   1  11        503.12        415.24       102.66 o                         
   4   1  11        145.05        222.05        50.35 o                         
  -8   2  11        583.09        687.03       227.43 o                         
  -7   2  11        344.06        286.34       124.56 o                         
  -6   2  11       1063.36       1022.43       147.55 o                         
  -5   2  11        355.58        349.01        73.35 o                         
  -4   2  11        478.53        515.06        61.45 o                         
  -3   2  11       3593.76       3357.44       291.22 o                         
  -2   2  11        118.25        120.10        35.09 o                         
  -1   2  11        286.21        217.43        40.50 o                         
   0   2  11        300.78        273.36        46.12 o                         
   1   2  11       1644.44       1501.21       132.64 o                         
   2   2  11       3028.58       3140.22       593.63 o                         
   3   2  11        173.78        103.30        58.29 o                         
  -8   3  11       1328.35        594.21       270.32 o                         
  -7   3  11        124.89        -57.11        95.21 o                         
  -6   3  11        145.92        113.06        64.93 o                         
  -5   3  11        224.69        226.08        99.42 o                         
  -4   3  11       1958.81       1907.91       187.41 o                         
  -3   3  11       3006.34       2847.55       275.83 o                         
  -2   3  11        485.11        536.23        63.46 o                         
  -1   3  11         44.98          6.23        27.07 o                         
   0   3  11        102.81        104.77        39.00 o                         
   1   3  11       2134.84       2114.95       231.56 o                         
   2   3  11        613.50        567.51        74.05 o                         
  -7   4  11          0.64        408.06       336.16 o                         
  -6   4  11        314.78        205.76        74.81 o                         
  -5   4  11         50.16         50.33        54.60 o                         
  -4   4  11       2794.00       2929.38       341.02 o                         
  -3   4  11         12.71         53.32        44.38 o                         
  -2   4  11        268.42        226.55        45.92 o                         
  -1   4  11       1854.03       1579.27       227.29 o                         
   0   4  11        946.67        786.54       110.43 o                         
   1   4  11       1091.09        960.82       179.93 o                         
   2   4  11          4.03         18.14        36.92 o                         
  -6   5  11        466.87        687.01       189.46 o                         
  -5   5  11        419.31        531.17        90.09 o                         
  -4   5  11        804.95        908.56       119.32 o                         
  -3   5  11          9.74         19.23        34.68 o                         
  -2   5  11        802.09        752.97        83.22 o                         
  -1   5  11        194.83        204.11       122.00 o                         
   0   5  11        313.35        367.20        65.56 o                         
  -4   6  11         50.80        143.87        51.75 o                         
  -3   6  11        308.90        333.80        79.35 o                         
  -2   6  11       1653.20       1667.15       202.27 o                         
  -3  -9  12          0.61         18.57       106.55 o                         
  -2  -9  12        257.56        198.61       118.97 o                         
  -1  -9  12        220.28        299.07       123.42 o                         
   0  -9  12       4209.00       4066.65       391.87 o                         
   1  -9  12        780.65        743.68        85.34 o                         
   2  -9  12        362.04        215.04       114.50 o                         
  -4  -8  12        169.54         55.58       153.18 o                         
  -3  -8  12        239.72        236.50       113.37 o                         
  -2  -8  12        414.33        391.99       117.00 o                         
  -1  -8  12        694.98        619.71       153.83 o                         
   0  -8  12       1551.05       1499.66       127.38 o                         
   1  -8  12        373.33        341.03        59.97 o                         
   2  -8  12       1535.21       1521.80       131.23 o                         
   3  -8  12        412.45        353.10        63.10 o                         
  -5  -7  12        592.71        474.02       350.41 o                         
  -4  -7  12         37.47         55.15       219.25 o                         
  -3  -7  12       1736.36       1660.49       207.55 o                         
  -2  -7  12        561.93        455.57       109.91 o                         
  -1  -7  12       3442.04       3027.82       400.29 o                         
   0  -7  12        494.14        436.15        58.95 o                         
   1  -7  12         22.42         21.80        30.62 o                         
   2  -7  12       3083.63       3025.84       297.28 o                         
   3  -7  12        577.10        499.19       111.07 o                         
   4  -7  12        554.39        714.83        88.78 o                         
  -6  -6  12       1056.04        899.50       426.20 o                         
  -5  -6  12        184.57        165.32       104.32 o                         
  -4  -6  12       1119.96       1136.01       173.59 o                         
  -3  -6  12       1973.58       1992.55       221.91 o                         
  -2  -6  12          2.17         25.85        76.43 o                         
  -1  -6  12        263.83        287.91        83.89 o                         
   0  -6  12          0.07         38.65        31.25 o                         
   1  -6  12       2456.21       2534.59       173.45 o                         
   2  -6  12       2310.13       2334.48       168.27 o                         
   3  -6  12         86.69         94.84        56.88 o                         
   4  -6  12         97.26        112.70        88.57 o                         
  -7  -5  12        296.10        413.08       118.56 o                         
  -6  -5  12          2.22         12.70       279.49 o                         
  -5  -5  12          4.83         -6.91       296.65 o                         
  -4  -5  12       4530.27       5157.86       646.42 o                         
  -3  -5  12       3349.08       3243.80       366.93 o                         
  -2  -5  12        383.27        388.53        51.73 o                         
  -1  -5  12          5.14        -18.02        26.89 o                         
   0  -5  12        162.07        226.59        41.25 o                         
   1  -5  12       5720.36       6058.32       365.84 o                         
   2  -5  12        367.82        380.41        54.60 o                         
   3  -5  12         13.61         19.97        30.36 o                         
   4  -5  12        246.31        250.84        46.27 o                         
  -7  -4  12         61.84        -91.61        91.61 o                         
  -6  -4  12        308.68        236.89        96.13 o                         
  -5  -4  12        498.54        475.67       130.19 o                         
  -4  -4  12       1867.21       1825.63       353.00 o                         
  -3  -4  12         24.64         91.44        31.81 o                         
  -2  -4  12        675.46        789.58        74.08 o                         
  -1  -4  12       1899.45       2139.12       149.93 o                         
   0  -4  12       3804.19       3997.46       251.68 o                         
   1  -4  12       3871.59       3904.41       246.05 o                         
   2  -4  12         36.75        -27.51        51.83 o                         
   3  -4  12       1911.18       1950.33       181.69 o                         
   4  -4  12       1063.85        969.19       109.36 o                         
  -8  -3  12          9.00         71.54       267.21 o                         
  -7  -3  12        740.21        544.51       286.27 o                         
  -6  -3  12        945.34        839.71       137.39 o                         
  -5  -3  12       3953.96       4270.63       396.44 o                         
  -4  -3  12       2238.11       2432.32       161.33 o                         
  -3  -3  12          0.30          8.29        41.40 o                         
  -2  -3  12       2673.01       3023.48       193.48 o                         
  -1  -3  12       1276.90       1350.41       115.09 o                         
   0  -3  12       2521.01       2842.17       180.20 o                         
   1  -3  12          4.99         48.66        27.88 o                         
   2  -3  12       1065.22       1186.21       110.89 o                         
   3  -3  12       1816.43       2160.35       170.03 o                         
   4  -3  12         63.93        113.95        39.67 o                         
  -8  -2  12         18.31       -353.07       360.13 o                         
  -7  -2  12       1260.94       1223.15       333.65 o                         
  -6  -2  12         50.47         -7.51        68.51 o                         
  -5  -2  12        320.84        343.55       149.22 o                         
  -4  -2  12         83.94         70.64        30.32 o                         
  -3  -2  12       3991.82       4918.35       480.28 o                         
  -2  -2  12       4782.44       5271.38       321.96 o                         
  -1  -2  12       2171.90       2365.67       155.87 o                         
   0  -2  12        469.40        369.15        50.80 o                         
   1  -2  12         42.85         45.32        30.83 o                         
   2  -2  12       4140.42       4131.36       287.28 o                         
   3  -2  12       3272.91       3155.47       226.83 o                         
   4  -2  12        132.15         80.29        33.03 o                         
  -8  -1  12       1601.24       1680.56       390.28 o                         
  -7  -1  12        966.70        903.46       306.05 o                         
  -6  -1  12        606.19        681.53       108.06 o                         
  -5  -1  12         63.96        113.70        48.61 o                         
  -4  -1  12        122.38        150.46        54.61 o                         
  -3  -1  12       5032.53       5414.72       519.03 o                         
  -2  -1  12       2428.25       2496.29       284.99 o                         
  -1  -1  12         13.65         13.05        27.32 o                         
   0  -1  12       1272.24       1376.04       118.20 o                         
   1  -1  12       1308.63       1283.84       163.87 o                         
   2  -1  12       2457.98       2484.38       220.87 o                         
   3  -1  12         42.05          6.38        36.88 o                         
   4  -1  12        256.32        299.75        51.91 o                         
  -8   0  12       1572.79       1310.32       367.17 o                         
  -7   0  12          1.39        -64.22        81.81 o                         
  -6   0  12        136.50        263.92       118.40 o                         
  -5   0  12        838.98        719.43        72.16 o                         
  -4   0  12       1873.16       2052.66       148.10 o                         
  -3   0  12       3896.15       3822.41       262.07 o                         
  -2   0  12        482.86        507.68        73.84 o                         
  -1   0  12       2188.08       2033.80       154.58 o                         
   0   0  12       2350.17       2483.81       179.28 o                         
   1   0  12       1156.60        914.72       195.93 o                         
   2   0  12       1907.43       1690.61       345.56 o                         
   3   0  12          1.90         -8.58        34.16 o                         
   4   0  12        830.32        896.70       100.49 o                         
  -8   1  12        633.18        181.65       454.37 o                         
  -7   1  12         23.52         -8.78       108.78 o                         
  -6   1  12        465.08        436.87        92.60 o                         
  -5   1  12        418.64        343.35        68.90 o                         
  -4   1  12       2391.94       2448.70       189.84 o                         
  -3   1  12         56.36         62.06        32.55 o                         
  -2   1  12         93.28        126.82        37.26 o                         
  -1   1  12       2823.50       2755.06       196.71 o                         
   0   1  12        293.28        272.01        53.76 o                         
   1   1  12        217.15        213.48        74.49 o                         
   2   1  12         96.87         32.71        31.99 o                         
   3   1  12       1028.14        808.99        92.74 o                         
  -8   2  12         54.52        126.95        70.60 o                         
  -7   2  12       1212.36       1359.43       365.21 o                         
  -6   2  12       2304.78       2450.29       235.37 o                         
  -5   2  12        414.64        382.93        79.68 o                         
  -4   2  12       1118.91        815.06       127.42 o                         
  -3   2  12        242.39        206.31        41.71 o                         
  -2   2  12       3025.98       2790.18       199.19 o                         
  -1   2  12       1456.92       1384.51       192.05 o                         
   0   2  12        204.72        204.06        44.81 o                         
   1   2  12         97.82         76.86        38.24 o                         
   2   2  12         87.49         51.26        33.94 o                         
  -7   3  12        813.52        879.09       122.22 o                         
  -6   3  12        457.58        432.17        86.12 o                         
  -5   3  12         30.05         -8.36        53.61 o                         
  -4   3  12        342.42        367.89        56.77 o                         
  -3   3  12        633.59        519.34        62.58 o                         
  -2   3  12       3508.38       3511.27       299.84 o                         
  -1   3  12          2.83        -21.76        28.74 o                         
   0   3  12         15.69         18.61        43.72 o                         
   1   3  12        552.60        550.95        73.81 o                         
  -6   4  12         53.58         13.16        69.31 o                         
  -5   4  12         27.91         97.07        63.36 o                         
  -4   4  12        743.44        760.90       101.69 o                         
  -3   4  12        828.04        881.52        85.87 o                         
  -2   4  12       1125.93       1139.96       103.54 o                         
  -1   4  12         66.73         32.91        42.17 o                         
   0   4  12        332.20        294.30        58.62 o                         
  -5   5  12       1418.30       1504.95       439.80 o                         
  -4   5  12         32.85        156.43        56.06 o                         
  -3   5  12        841.34        858.16       106.85 o                         
  -2   5  12         28.17         25.74        68.66 o                         
  -2  -9  13        499.47        501.33       192.37 o                         
  -1  -9  13         12.15         13.31        92.85 o                         
   0  -9  13         71.30         50.83       120.80 o                         
  -4  -8  13       1553.14       1126.92       362.07 o                         
  -3  -8  13       1115.84        670.33       146.38 o                         
  -2  -8  13        107.32         56.15       166.14 o                         
  -1  -8  13       1637.88       1602.22       201.07 o                         
   0  -8  13        726.70        700.62        87.30 o                         
   1  -8  13       2497.91       2505.41       319.83 o                         
   2  -8  13        652.83        653.58        84.23 o                         
  -5  -7  13        120.35         21.27       179.42 o                         
  -4  -7  13        798.98        980.27       166.46 o                         
  -3  -7  13        110.29        183.35       132.46 o                         
  -2  -7  13        492.33        356.66       106.23 o                         
  -1  -7  13       2329.27       2194.32       247.05 o                         
   0  -7  13        212.42        158.49        44.55 o                         
   1  -7  13        142.83        227.08        51.93 o                         
   2  -7  13         12.81        -11.54        34.02 o                         
   3  -7  13       2053.26       2485.13       277.38 o                         
  -6  -6  13        543.80        446.46       415.83 o                         
  -5  -6  13        885.10       1032.44       403.20 o                         
  -4  -6  13         70.92        117.40       269.45 o                         
  -3  -6  13        219.61         77.22        78.75 o                         
  -2  -6  13       4280.46       3953.15       365.81 o                         
  -1  -6  13       1625.04       1659.96       129.33 o                         
   0  -6  13        540.82        625.27        71.53 o                         
   1  -6  13          4.53          8.98        31.63 o                         
   2  -6  13        123.00        142.19        39.18 o                         
   3  -6  13       2823.40       3268.76       469.27 o                         
  -6  -5  13        349.78        600.11       194.31 o                         
  -5  -5  13        131.40        122.24       330.33 o                         
  -4  -5  13        138.40        147.47       274.31 o                         
  -3  -5  13       1712.75       1840.53       209.55 o                         
  -2  -5  13       2358.08       2492.49       193.14 o                         
  -1  -5  13        101.25        129.16        38.39 o                         
   0  -5  13       1759.25       2008.77       147.41 o                         
   1  -5  13        731.51        899.48       108.50 o                         
   2  -5  13       1481.10       1707.44       273.90 o                         
   3  -5  13       1742.48       1644.08       136.28 o                         
   4  -5  13          1.32        -17.83        34.19 o                         
  -7  -4  13        381.31        543.48       261.14 o                         
  -6  -4  13         22.33         71.11       148.33 o                         
  -5  -4  13        472.12        454.46       358.83 o                         
  -4  -4  13        420.49        390.79        88.98 o                         
  -3  -4  13       5140.23       6019.34       368.51 o                         
  -2  -4  13       1439.23       1601.04       124.98 o                         
  -1  -4  13          8.28         13.49        30.90 o                         
   0  -4  13        437.16        599.81        93.27 o                         
   1  -4  13         74.30        108.55        34.91 o                         
   2  -4  13        933.11        960.21        93.37 o                         
   3  -4  13        205.72        137.30        57.10 o                         
   4  -4  13        716.76        617.54       273.01 o                         
  -7  -3  13        435.41         14.97       277.55 o                         
  -6  -3  13        783.55        621.64       127.18 o                         
  -5  -3  13       1989.26       1839.57       212.77 o                         
  -4  -3  13        207.07        242.75       125.07 o                         
  -3  -3  13        884.01        992.63        88.35 o                         
  -2  -3  13          6.84         32.20        29.88 o                         
  -1  -3  13       4864.18       5211.94       346.20 o                         
   0  -3  13       3018.32       3107.77       202.84 o                         
   1  -3  13        692.80        766.06       116.59 o                         
   2  -3  13        883.57        853.37        92.54 o                         
   3  -3  13        235.70        239.76        52.31 o                         
   4  -3  13        936.77        950.74       101.91 o                         
  -7  -2  13          0.28       -124.10       266.81 o                         
  -6  -2  13       1427.70       1486.95       195.76 o                         
  -5  -2  13       2052.77       2142.56       154.53 o                         
  -4  -2  13        869.42        940.26       131.50 o                         
  -3  -2  13         93.30        183.70       104.21 o                         
  -2  -2  13         60.77         99.88        34.29 o                         
  -1  -2  13       3715.72       3966.49       273.44 o                         
   0  -2  13       1736.05       1611.16       142.17 o                         
   1  -2  13          1.09        -15.81        27.87 o                         
   2  -2  13        460.02        451.35        67.42 o                         
   3  -2  13        789.22        675.84       122.42 o                         
  -7  -1  13        378.52        409.78       292.19 o                         
  -6  -1  13       2552.39       3044.89       261.93 o                         
  -5  -1  13          0.54         21.66       125.87 o                         
  -4  -1  13        237.27        229.06        42.98 o                         
  -3  -1  13       1688.25       1842.37       147.22 o                         
  -2  -1  13       2381.90       2360.51       170.25 o                         
  -1  -1  13       2678.81       2681.56       191.88 o                         
   0  -1  13        306.27        394.65        57.26 o                         
   1  -1  13         87.98        153.55        41.70 o                         
   2  -1  13        740.40        700.44        82.40 o                         
   3  -1  13       1630.04       1522.19       180.06 o                         
  -7   0  13       1073.21        740.15       354.30 o                         
  -6   0  13        779.36        819.86       218.04 o                         
  -5   0  13         44.40         25.37       108.48 o                         
  -4   0  13        685.73        723.70        93.27 o                         
  -3   0  13          6.30         11.19        27.37 o                         
  -2   0  13       2139.91       2052.59       152.98 o                         
  -1   0  13        571.92        554.81        67.03 o                         
   0   0  13        731.24        688.55       107.84 o                         
   1   0  13       2991.28       2864.13       208.17 o                         
   2   0  13        175.19        131.38        43.31 o                         
   3   0  13        431.51        417.42       127.92 o                         
  -7   1  13       1174.62       1189.00       320.96 o                         
  -6   1  13         97.06        135.87       103.96 o                         
  -5   1  13       1403.87       1118.36       270.10 o                         
  -4   1  13       2457.62       2432.36       273.01 o                         
  -3   1  13        553.48        539.95        66.14 o                         
  -2   1  13        611.35        632.25        70.34 o                         
  -1   1  13         72.52         81.21        35.70 o                         
   0   1  13       1061.41        980.10        98.16 o                         
   1   1  13       1711.44       1481.16       199.82 o                         
   2   1  13        212.93        164.77        40.29 o                         
  -7   2  13         62.95         59.40        68.25 o                         
  -6   2  13         36.52         16.86       139.58 o                         
  -5   2  13       1148.99        884.92       113.90 o                         
  -4   2  13        154.24        239.54        46.08 o                         
  -3   2  13        109.95         92.99        52.60 o                         
  -2   2  13        143.24        110.44        45.02 o                         
  -1   2  13        555.22        464.81        60.96 o                         
   0   2  13       3181.76       2945.00       214.10 o                         
   1   2  13          7.73         36.70        34.18 o                         
  -6   3  13       1340.36       1747.39       192.94 o                         
  -5   3  13       2425.92       2220.82       209.83 o                         
  -4   3  13          6.80         34.26        38.27 o                         
  -3   3  13         14.91          2.34        33.63 o                         
  -2   3  13        530.87        458.32        61.10 o                         
  -1   3  13        495.95        424.88        62.36 o                         
   0   3  13        826.82        689.03        79.35 o                         
  -5   4  13         96.34        116.67        59.27 o                         
  -4   4  13         54.64         80.62        47.04 o                         
  -3   4  13       1158.79       1136.80       111.92 o                         
  -2   4  13        244.96        261.76        80.28 o                         
  -1   4  13       1100.36       1070.03       130.84 o                         
  -3  -8  14          0.82        -91.98        91.98 o                         
  -2  -8  14       1628.42       1195.97       165.59 o                         
  -1  -8  14        256.67        152.54        99.22 o                         
   0  -8  14       1075.89       1160.59       173.63 o                         
   1  -8  14        957.19       1040.88       205.33 o                         
  -4  -7  14       1165.92       1107.60       165.06 o                         
  -3  -7  14       1177.75        858.39       140.71 o                         
  -2  -7  14        198.33        158.01        81.85 o                         
  -1  -7  14          2.60        -15.71        78.07 o                         
   0  -7  14       2637.93       3002.54       207.46 o                         
   1  -7  14       1540.82       1648.68       219.29 o                         
   2  -7  14        460.58        470.69        68.87 o                         
  -5  -6  14       1173.26       1248.21       174.65 o                         
  -4  -6  14        314.40        474.01       294.39 o                         
  -3  -6  14         63.31         12.09        79.12 o                         
  -2  -6  14         69.27        116.16        88.09 o                         
  -1  -6  14       1783.16       1869.37       146.02 o                         
   0  -6  14       2759.46       2993.66       215.43 o                         
   1  -6  14          0.01          2.58        32.85 o                         
   2  -6  14        222.71        284.45        66.69 o                         
  -6  -5  14       2270.54       2187.79       568.69 o                         
  -5  -5  14       1920.95       1906.14       234.47 o                         
  -4  -5  14        126.03        189.10       208.24 o                         
  -3  -5  14        485.47        590.39       225.40 o                         
  -2  -5  14        793.92        672.52        73.92 o                         
  -1  -5  14       2529.82       2743.65       192.13 o                         
   0  -5  14       2174.79       2505.94       178.48 o                         
   1  -5  14         11.34         23.11        35.70 o                         
   2  -5  14       1166.40       1258.81       173.81 o                         
   3  -5  14          0.03          2.00        34.10 o                         
  -6  -4  14       1134.32       1092.41       498.74 o                         
  -5  -4  14        177.88        877.65       334.22 o                         
  -4  -4  14        208.59        227.80       195.29 o                         
  -3  -4  14       2053.80       2354.28       278.50 o                         
  -2  -4  14       1005.04       1070.46        95.36 o                         
  -1  -4  14       1258.76       1568.23       127.50 o                         
   0  -4  14         55.79        -22.81        34.54 o                         
   1  -4  14       2752.41       2898.51       197.39 o                         
   2  -4  14       3261.83       3315.32       224.65 o                         
   3  -4  14        854.17       1095.62       116.43 o                         
  -7  -3  14       1110.82        400.29       424.90 o                         
  -6  -3  14        478.54         87.47       191.72 o                         
  -5  -3  14         82.74        788.92       327.74 o                         
  -4  -3  14       2539.89       3231.18       523.28 o                         
  -3  -3  14       1539.99       1754.70       174.97 o                         
  -2  -3  14        608.42        713.02        78.65 o                         
  -1  -3  14          9.23         47.14        33.61 o                         
   0  -3  14         19.23          9.38        32.86 o                         
   1  -3  14       1826.04       2011.42       170.13 o                         
   2  -3  14          6.08         71.03        40.36 o                         
   3  -3  14          4.98         33.74        93.92 o                         
  -7  -2  14        200.97       -200.19       433.32 o                         
  -6  -2  14         54.53        -39.51       365.31 o                         
  -5  -2  14       1128.77       1339.56       268.37 o                         
  -4  -2  14       3120.28       3984.70       957.00 o                         
  -3  -2  14        632.34        776.31        77.24 o                         
  -2  -2  14          9.82        -31.94        38.06 o                         
  -1  -2  14        127.58         75.78        32.33 o                         
   0  -2  14       3248.52       3350.83       237.64 o                         
   1  -2  14       3307.43       3531.05       250.41 o                         
   2  -2  14         43.79        -23.13        34.87 o                         
  -7  -1  14         57.34       -139.49       280.03 o                         
  -6  -1  14        108.92         63.80       447.57 o                         
  -5  -1  14       2290.53       2691.98       214.36 o                         
  -4  -1  14       1620.97       1948.28       149.11 o                         
  -3  -1  14         99.53        104.26        40.22 o                         
  -2  -1  14        656.28        798.87        84.63 o                         
  -1  -1  14          8.86          6.39        31.44 o                         
   0  -1  14       1639.82       1254.01       210.51 o                         
   1  -1  14         78.30         51.28        80.32 o                         
   2  -1  14        248.55        187.35        44.14 o                         
  -7   0  14        793.11        568.72       338.83 o                         
  -6   0  14        185.97        205.03       133.81 o                         
  -5   0  14       1832.69       1971.12       186.22 o                         
  -4   0  14         53.97         48.06        38.40 o                         
  -3   0  14       1020.48       1115.01       169.38 o                         
  -2   0  14       2290.23       2408.79       177.88 o                         
  -1   0  14        932.88        891.13        90.51 o                         
   0   0  14       1462.89       1354.10       121.91 o                         
   1   0  14          1.13        -26.53        43.07 o                         
   2   0  14        852.11        597.13       114.32 o                         
  -6   1  14        312.60        496.64        92.95 o                         
  -5   1  14        159.71        327.67        75.36 o                         
  -4   1  14        134.84        142.63        45.12 o                         
  -3   1  14       2617.60       2479.12       182.96 o                         
  -2   1  14        477.20        563.18        70.61 o                         
  -1   1  14        203.15        227.41        62.83 o                         
   0   1  14        333.75        339.61        53.94 o                         
   1   1  14        777.35        537.61       135.05 o                         
  -6   2  14        191.00        295.93        69.63 o                         
  -5   2  14       1066.67       1006.06       233.18 o                         
  -4   2  14        639.79        679.00       187.84 o                         
  -3   2  14       1879.96       1811.42       193.07 o                         
  -2   2  14        101.95         71.18        41.91 o                         
  -1   2  14         23.84        -32.65        32.65 o                         
   0   2  14        219.03        124.78        35.42 o                         
  -5   3  14         76.25        155.45        60.89 o                         
  -4   3  14       1147.43       1061.44       131.92 o                         
  -3   3  14         32.66         37.68        41.42 o                         
  -2   3  14         27.73         63.95        46.31 o                         
  -3  -7  15       1228.40       1196.23       267.18 o                         
  -2  -7  15        189.27        174.18        83.85 o                         
  -1  -7  15         86.29        -32.13        86.98 o                         
   0  -7  15          8.43         31.43        40.31 o                         
  -4  -6  15       2755.73       3554.04       752.64 o                         
  -3  -6  15       1551.81       1412.48       181.65 o                         
  -2  -6  15        113.30         92.89        79.03 o                         
  -1  -6  15         21.31         -4.68        49.43 o                         
   0  -6  15        178.85        171.04        48.14 o                         
   1  -6  15       1855.45       1874.91       159.48 o                         
  -5  -5  15          3.69        -25.98       251.64 o                         
  -4  -5  15       1010.21       1002.28       155.78 o                         
  -3  -5  15        346.15        552.51       139.58 o                         
  -2  -5  15        771.46        758.26        83.84 o                         
  -1  -5  15       1603.47       1720.49       139.70 o                         
   0  -5  15       1187.61       1368.62       119.27 o                         
   1  -5  15        920.64        870.67       234.62 o                         
  -6  -4  15        424.85        -33.03       121.12 o                         
  -5  -4  15       1388.31       1619.77       207.07 o                         
  -4  -4  15        485.22        714.27       124.08 o                         
  -3  -4  15         20.32         -3.20        66.27 o                         
  -2  -4  15       1177.05       1546.66       126.94 o                         
  -1  -4  15       1079.11       1361.84       122.37 o                         
   0  -4  15        566.32        593.84        72.61 o                         
   1  -4  15        705.16        682.50        84.67 o                         
   2  -4  15        557.79        621.58        82.95 o                         
  -6  -3  15         23.30        -57.49       272.36 o                         
  -5  -3  15        261.14        307.55       196.58 o                         
  -4  -3  15          4.19         44.70       183.97 o                         
  -3  -3  15        919.11       1160.27       112.62 o                         
  -2  -3  15       3649.72       4200.68       269.52 o                         
  -1  -3  15        172.65        106.47        44.09 o                         
   0  -3  15         13.49        -25.72        31.96 o                         
   1  -3  15        466.48        440.48       132.13 o                         
   2  -3  15        879.05       1004.31       108.52 o                         
  -6  -2  15        172.21        546.67       397.70 o                         
  -5  -2  15          0.78         33.50       243.01 o                         
  -4  -2  15         45.70        170.22       191.57 o                         
  -3  -2  15       1690.32       2235.67       174.71 o                         
  -2  -2  15       1459.52       1626.86       139.74 o                         
  -1  -2  15          5.58          6.16        50.85 o                         
   0  -2  15        516.18        441.52        63.39 o                         
   1  -2  15          9.91        -11.18        40.81 o                         
  -6  -1  15         99.06        389.28       407.41 o                         
  -5  -1  15       1051.27       1113.72       174.56 o                         
  -4  -1  15        649.16        693.40       154.16 o                         
  -3  -1  15       2723.38       2894.39       211.03 o                         
  -2  -1  15        139.48         93.12        54.08 o                         
  -1  -1  15        453.42        467.98        64.90 o                         
   0  -1  15       1386.01       1108.90       429.76 o                         
   1  -1  15        665.62        516.65        69.25 o                         
  -6   0  15        793.35       1122.49       151.57 o                         
  -5   0  15        371.97        502.63        91.33 o                         
  -4   0  15        254.98        180.87        52.75 o                         
  -3   0  15        189.87        193.03        45.74 o                         
  -2   0  15        224.88        166.72        46.03 o                         
  -1   0  15       1919.30       1692.44       144.54 o                         
   0   0  15         15.74         23.54        37.07 o                         
  -5   1  15        204.67        261.03        71.25 o                         
  -4   1  15        328.65        395.45        63.53 o                         
  -3   1  15        163.65        151.49        59.91 o                         
  -2   1  15        504.64        506.95        70.16 o                         
  -1   1  15       2064.11       1946.15       172.94 o                         
  -4   2  15         35.04        122.42        56.35 o                         
  -3   2  15        152.44        128.77        47.56 o                         
  -2  -6  16       1582.46       1678.92       203.27 o                         
  -1  -6  16         40.83        -42.81        42.81 o                         
  -4  -5  16        510.41        678.59       230.59 o                         
  -3  -5  16       1494.93       1402.40       183.45 o                         
  -2  -5  16       1273.55       1345.90       122.36 o                         
  -1  -5  16          1.59         16.91        58.30 o                         
   0  -5  16       1453.85       1609.66       135.97 o                         
  -4  -4  16          7.44        156.91       226.70 o                         
  -3  -4  16        423.24        458.62        72.96 o                         
  -2  -4  16          1.82          5.81        38.56 o                         
  -1  -4  16        952.62       1162.56       188.16 o                         
   0  -4  16       2709.98       2617.97       312.85 o                         
  -5  -3  16       1176.94       1456.35       519.14 o                         
  -4  -3  16         66.28        153.40       148.67 o                         
  -3  -3  16          2.96        -38.91        38.91 o                         
  -2  -3  16         27.53         88.86        44.68 o                         
  -1  -3  16       2194.66       2104.35       362.07 o                         
   0  -3  16        688.48        704.48       146.38 o                         
  -5  -2  16          2.51        -53.76        82.91 o                         
  -4  -2  16         87.67         82.95        53.69 o                         
  -3  -2  16       1255.15       1468.49       134.05 o                         
  -2  -2  16        447.40        533.11        78.05 o                         
  -1  -2  16       2384.06       2259.85       511.69 o                         
   0  -2  16         56.52          9.07        34.01 o                         
  -5  -1  16         25.17         21.67        67.04 o                         
  -4  -1  16        180.91        153.58        52.83 o                         
  -3  -1  16        148.78         60.95        86.47 o                         
  -2  -1  16        561.47        598.31        83.23 o                         
  -1  -1  16         74.55         83.87       102.99 o                         
  -4   0  16       2329.65       2668.75       303.78 o                         
  -3   0  16        409.54        325.78        93.27 o                         
  -2   0  16        558.88        472.50        69.23 o                         
                                                                                
